# Supplementary material for: Characterization of Arabidopsis Transcriptional Responses to Different Aphid Species Reveals Genes that Contribute to Host Susceptibility and Non-host Resistance
Source: PLoS Pathog. 2015 May 20;11(5):e1004918. doi: 10.1371/journal.ppat.1004918 (PMC4439036; doi:10.1371/journal.ppat.1004918)
Supplement: S1 Table — Among the 874 genes that displayed significant differential expression in at least one of the aphid treatments, three main gene clusters were identified based on their gene expression profiles. The array probe number, normalized expression value (fold changes were log2), TIGR ID number, Arabidopsis thaliana accession number, the gene bank accession are given for each gene that showed a differential expression. Putative function and Gene Ontology (GO) annotations, available in the TAIR database, are also detailed for each gene. (XLSX) [file ppat.1004918.s011.xlsx]

## Sheet: legend
Table S1. Set of 874 Arabidopsis genes differentially expressed during host and nonhost interactions with aphids.
Among the 874 genes that displayed significant differential expression in at least one of the aphid treatments, three main gene clusters have been identified based on their gene expression profiles.
The array probe number, normalized expression value (fold changes were log2), TIGR ID number, Arabidopsis thaliana accession number, the gene bank accession are given for each gene that showed a differential expression.
Putative function and Gene Ontology (GO) annotations, availabled in the TAIR database, are also detailed for each gene.

## Sheet: cluster-A
Cluster A	275 genes
	without aphid	M. persicae	M. cerasi	R. padi	without aphid	M. persicae	M. cerasi	R. padi	without aphid	M. persicae	M. cerasi	R. padi
Time	3h				6h				24h
Systematic	log2												TIGRID	At accession	GenbankAccession	Gene function	GO
A_84_P22906	0.575214	-2.88598	-0.0330309	0.791332	-0.0730049	1.53571	0.534324	2.16575	-0.0205059	2.14086	0.220723	0.176757	TC282618	AT2G42560.1	NM_129817	late embryogenesis abundant domain-containing protein / LEA domain-containing protein	GO:0003674(molecular_function)	GO:0005575(cellular_component)	GO:0009793(embryonic development ending in seed dormancy)
A_84_P845388	0.0918041	-2.22352	-2.18551	-2.16698	0.041933	0.566162	0.618095	0.296141	0.0857754	0.233436	-0.113305	-0.296946	TC290515	TC290515			GO:0008152(metabolic process)	GO:0016491(oxidoreductase activity)
A_84_P14274	-0.187554	-2.17538	1.08821	0.709487	-0.0219094	1.05444	0.428927	1.36196	-0.0142419	0.736392	-0.358652	-0.269989	TC292541	AT1G52690.1	NM_202280	late embryogenesis abundant protein, putative / LEA protein, putative	GO:0003674(molecular_function)	GO:0005575(cellular_component)	GO:0009793(embryonic development ending in seed dormancy)
A_84_P513574	0.0140557	-2.17041	-1.48627	-1.7223	-0.00708549	0.0914289	-0.0434734	0.159305	0.0294272	1.02401	0.819665	0.826605	TC304936	AT2G14560.2	NM_201727	hypothetical protein	GO:0003674(molecular_function)	GO:0005575(cellular_component)	GO:0008150(biological_process)	GO:0009751(response to salicylic acid stimulus)	GO:0050832(defense response to fungus)
A_84_P258120	0.329525	-2.07753	-1.16534	-0.824362	-0.153152	2.89738	2.75858	2.73156	-0.0990434	-1.32771	-0.862536	-1.08132	TC303895	AT1G75830.1	NM_106233	LCR67/PDF1.1 (Low-molecular-weight cysteine-rich 67)	GO:0003674(molecular_function)	GO:0005618(cell wall)	GO:0006952(defense response)
A_84_P19231	0.26897	-1.99364	-1.45722	-1.32525	0.014891	0.595363	-1.02319	-1.63351	-0.0413012	-0.611762	-0.783157	-1.52604	TC289736	AT2G26150.1	NM_001124916	ATHSFA2 (Arabidopsis thaliana heat shock transcription factor A2)	GO:0003677(DNA binding)	GO:0003700(transcription factor activity)	GO:0005634(nucleus)	GO:0009408(response to heat)	GO:0009644(response to high light intensity)	GO:0012505(endomembrane system)	GO:0042542(response to hydrogen peroxide)
A_84_P11914	0.187929	-1.90934	-1.88766	-1.80339	-0.0201813	0.492591	-1.289	-1.48912	0.0317133	-0.892602	-0.785089	-0.918503	TC297656	AT4G12400.1	NM_117310	stress-inducible protein, putative	GO:0005488(binding)	GO:0005575(cellular_component)	GO:0006950(response to stress)	GO:0009408(response to heat)	GO:0009644(response to high light intensity)	GO:0042542(response to hydrogen peroxide)
A_84_P18640	0.679823	-1.88603	-1.00839	-1.6659	-0.164253	-0.303202	2.46738	2.43903	-0.0381801	1.61885	1.29606	3.22519	TC282751	AT4G16590.1	NM_117760	ATCSLA01 (Cellulose synthase-like A1); glucosyltransferase/ transferase, transferring glycosyl groups	GO:0005575(cellular_component)	GO:0008150(biological_process)	GO:0016757(transferase activity, transferring glycosyl groups)	GO:0016759(cellulose synthase activity)	GO:0046527(glucosyltransferase activity)
A_84_P115562	0.103471	-1.85996	-0.186035	-0.952615	-0.0147207	-0.31282	1.18835	1.86243	-0.00438913	1.93894	1.35624	2.66974	NP282090	AT1G73325.1	NM_105992	trypsin and protease inhibitor family protein / Kunitz family protein	GO:0004866(endopeptidase inhibitor activity)	GO:0008150(biological_process)	GO:0012505(endomembrane system)
A_84_P18401	0.0445309	-1.84511	-1.4277	-1.17249	-0.0333127	0.335116	-0.695686	-1.10851	-0.0260529	-0.227118	-0.288093	-0.750427	TC281774	AT3G12580.1	NM_112093	HSP70 (heat shock protein 70); ATP binding	GO:0005524(ATP binding)	GO:0005829(cytosol)	GO:0006457(protein folding)	GO:0009408(response to heat)	GO:0009615(response to virus)	GO:0009617(response to bacterium)	GO:0009644(response to high light intensity)	GO:0042542(response to hydrogen peroxide)
A_84_P145159	0.540552	-1.83642	0.586263	-0.181731	0.0507391	0.872305	0.656352	1.45042	-0.00644353	0.376799	-0.93074	-1.42728	TC288653	AT5G50360.1	NM_124417	hypothetical protein	GO:0003674(molecular_function)	GO:0008150(biological_process)
A_84_P549850	0.153295	-1.82355	0.115667	-0.542944	-0.0574618	0.697862	0.458239	1.23456	0.0265281	0.424401	-1.24298	-1.39967	TC306656	AT1G60190.1	NM_104709	armadillo/beta-catenin repeat family protein / U-box domain-containing protein	GO:0000151(ubiquitin ligase complex)	GO:0004842(ubiquitin-protein ligase activity)	GO:0005488(binding)	GO:0005515(protein binding)	GO:0008270(zinc ion binding)	GO:0016567(protein ubiquitination)
A_84_P805566	0.139137	-1.80909	0.469118	-0.539727	-0.00477324	-0.117849	0.240783	0.890359	0.0138173	-0.784268	-0.929528	0.879857		AT5G24780.1	NM_122387	VSP1 (VEGETATIVE STORAGE PROTEIN 1)	GO:0003993(acid phosphatase activity)	GO:0006952(defense response)	GO:0008134(transcription factor binding)	GO:0009753(response to jasmonic acid stimulus)	GO:0012505(endomembrane system)
A_84_P751150	0.518198	-1.68838	-1.11539	-1.26598	0.0316473	0.276084	0.660124	0.790711	0.0231487	0.993629	1.19608	1.30026	NP041492	AT1G02230.1	NM_100104	ANAC004 (Arabidopsis NAC domain containing protein 4); transcription factor	GO:0003700(transcription factor activity)	GO:0005575(cellular_component)	GO:0007275(multicellular organismal development)
A_84_P720334	0.723779	-1.669	-0.888609	-1.8158	0.041933	0.778746	2.9504	0.547052	0.0344561	3.11266	2.54241	0.624213		TA29990_3702
A_84_P97476	-0.195448	-1.65339	0.333178	-0.651435	0.0152211	0.0982033	0.197973	0.935956	0.00695283	-0.963938	-1.06074	0.666579	TC312123	AT5G24780.1	NM_122387	VSP1 (VEGETATIVE STORAGE PROTEIN 1)	GO:0003993(acid phosphatase activity)	GO:0006952(defense response)	GO:0008134(transcription factor binding)	GO:0009753(response to jasmonic acid stimulus)	GO:0012505(endomembrane system)
A_84_P12551	0.212147	-1.64987	-0.840856	-0.119256	0.0654109	1.38295	1.27387	1.7918	0.0369793	0.920275	1.22213	2.11075	TC294659	AT2G29470.1	NM_128501	ATGSTU3 (GLUTATHIONE S-TRANSFERASE 21); glutathione transferase	GO:0004364(glutathione transferase activity)	GO:0005737(cytoplasm)	GO:0009407(toxin catabolic process)
A_84_P808818	-0.360947	-1.63643	-0.0543783	-0.936404	-0.00752568	-0.0174745	-0.151903	0.384048	0.019722	-0.244087	-0.5766	0.592569	TC312910	AT5G24770.2	NM_001036860	VSP2 (VEGETATIVE STORAGE PROTEIN 2); acid phosphatase	GO:0002213(defense response to insect)	GO:0003993(acid phosphatase activity)	GO:0006979(response to oxidative stress)	GO:0009611(response to wounding)	GO:0009625(response to insect)	GO:0009753(response to jasmonic acid stimulus)	GO:0010149(senescence)	GO:0012505(endomembrane system)	GO:0042538(hyperosmotic salinity response)	GO:0046688(response to copper ion)
A_84_P595614	0.318823	-1.63489	-1.53262	-1.70391	-0.069733	0.0280314	0.785095	0.56861	0.00844701	1.89553	1.49494	1.36589	TC282027	AT4G14390.1	NM_117518	ankyrin repeat family protein	GO:0003674(molecular_function)	GO:0005575(cellular_component)	GO:0008150(biological_process)
A_84_P805621	-0.32025	-1.62998	-0.00681046	-0.883463	-0.0219799	-0.048422	-0.122436	0.404653	-0.0145942	-0.301488	-0.667519	0.535645	TC304147	AT5G24780.2	NM_001125801	VSP1 (VEGETATIVE STORAGE PROTEIN 1)	GO:0003993(acid phosphatase activity)	GO:0006952(defense response)	GO:0008134(transcription factor binding)	GO:0009753(response to jasmonic acid stimulus)	GO:0012505(endomembrane system)
A_84_P223559	-0.061698	-1.53875	-0.956838	-1.06034	-0.0367388	-0.156042	0.133596	0.414049	-0.0286622	0.894822	0.767771	0.706374	TC302039	AT2G14560.1	NM_127019	hypothetical protein	GO:0003674(molecular_function)	GO:0005575(cellular_component)	GO:0008150(biological_process)	GO:0009751(response to salicylic acid stimulus)	GO:0050832(defense response to fungus)
A_84_P74014	-0.0642989	-1.52416	-0.473163	-0.815377	0.0124204	1.2386	1.77154	1.78204	-0.0122454	0.620529	0.821298	0.939483	TC297576	AT3G11340.1	NM_111968	UDP-glucoronosyl/UDP-glucosyl transferase family protein	GO:0008152(metabolic process)	GO:0008194(UDP-glycosyltransferase activity)	GO:0012505(endomembrane system)
A_84_P581058	-0.297716	-1.39787	-1.19823	-1.62788	0.041933	0.532719	2.07092	0.634059	0.0881861	2.63306	0.197013	0.0133727	TC293535	AT2G27270.1	NM_128285	hypothetical protein	GO:0003674(molecular_function)	GO:0005575(cellular_component)	GO:0008150(biological_process)
A_84_P12851	0.423899	-1.37391	-0.581646	-0.801504	-0.0351107	-0.262897	1.02286	0.655763	-0.0149577	1.43506	1.18568	0.879162	TC287934	AT4G10500.1	NM_117118	oxidoreductase, 2OG-Fe(II) oxygenase family protein	GO:0016706(oxidoreductase activity, acting on paired donors, with incorporation or reduction of molecular oxygen, 2-oxoglutarate as one donor, and incorporation of one atom each of oxygen into both donors)	GO:0019748(secondary metabolic process)
A_84_P855873	-0.079761	-1.32084	-1.20228	-1.37475	0.129983	-0.170519	-0.0996003	0.0665559	0.00861748	0.790692	0.442233	0.325812	TC310124	T42092
A_84_P23899	0.10609	-1.29066	-1.18097	-0.866584	0.00698021	0.276342	0.172133	0.330233	-0.0123544	0.156831	0.0711114	0.166435	TC297610	AT2G29500.1	NM_128504	17.6 kDa class I small heat shock protein (HSP17.6B-CI)	GO:0003674(molecular_function)	GO:0006979(response to oxidative stress)	GO:0009408(response to heat)	GO:0009644(response to high light intensity)	GO:0042542(response to hydrogen peroxide)
A_84_P15115	0.0495385	-1.24126	-0.811472	-0.386285	-0.000905626	-0.383018	0.677093	1.17473	0.00903949	0.74377	0.236859	0.33347	TC294658	AT3G24982.1	NM_113404	protein binding	GO:0005515(protein binding)	GO:0007165(signal transduction)	GO:0012505(endomembrane system)
A_84_P11143	-0.0141228	-1.2331	0.232189	-0.123577	-0.0226592	-0.0347317	1.73731	1.42637	-0.0157516	1.65864	1.66911	2.07114	TC291364	AT5G22570.1	NM_122163	WRKY38 (WRKY DNA-binding protein 38); transcription factor	GO:0003700(transcription factor activity)	GO:0005634(nucleus)	GO:0006355(regulation of transcription, DNA-dependent)
A_84_P169033	-0.00331421	-1.22763	-1.19004	-0.421788	0.0112708	0.959153	0.955547	0.664603	-0.0338503	1.15578	1.97417	3.1263		AT1G65970.1	NM_105269	TPX2 (THIOREDOXIN-DEPENDENT PEROXIDASE 2); antioxidant	GO:0005575(cellular_component)	GO:0008150(biological_process)	GO:0016209(antioxidant activity)
A_84_P18335	0.410985	-1.21733	0.501028	0.319677	0.00831316	-0.100144	0.56604	1.09066	0.00989299	1.15894	0.1636	-0.795292	TC302341	AT3G02480.1	NM_111115	ABA-responsive protein-related	GO:0003674(molecular_function)	GO:0005575(cellular_component)	GO:0008150(biological_process)
A_84_P21945	0.136249	-1.21268	-1.11229	-0.353167	-0.0355352	0.316069	1.00335	1.14358	0.018941	1.46816	2.32358	1.56466	TC286535	AT1G32350.1	NM_102968	AOX1D (ALTERNATIVE OXIDASE 1D); alternative oxidase	GO:0005739(mitochondrion)	GO:0005740(mitochondrial envelope)	GO:0006118(electron transport)	GO:0009916(alternative oxidase activity)
A_84_P16173	-0.0502123	-1.2051	-0.395122	-0.329819	0.00842671	0.295179	1.52163	1.39653	-0.0020558	1.68657	1.4056	2.05085	TC298595	AT1G28480.1	NM_102616	GRX480; thiol-disulfide exchange intermediate	GO:0005575(cellular_component)	GO:0006118(electron transport)	GO:0009751(response to salicylic acid stimulus)	GO:0009863(salicylic acid mediated signaling pathway)	GO:0009867(jasmonic acid mediated signaling pathway)	GO:0030508(thiol-disulfide exchange intermediate activity)
A_84_P16077	-0.00799585	-1.18966	0.120023	-0.253472	0.00821661	1.22843	0.710297	1.77087	0.00466581	0.403882	-0.867561	-0.821537	TC287922	AT1G05100.1	NM_100389	MAPKKK18 (Mitogen-activated protein kinase kinase kinase 18); kinase	GO:0006468(protein amino acid phosphorylation)	GO:0016301(kinase activity)
A_84_P226889	0.0444275	-1.17884	-1.11937	-0.986057	-0.0214959	-0.0914249	0.485505	-0.129405	0.0409897	1.01398	0.726771	0.71128	TC296039	AT4G20000.1	NM_118119	VQ motif-containing protein	GO:0003674(molecular_function)	GO:0005575(cellular_component)	GO:0008150(biological_process)
A_84_P146938	0.536607	-1.1007	-0.091193	-0.598836	-0.0480757	-0.0916151	1.44651	1.05803	-0.0180972	1.76902	1.79835	1.78735	TC298273	AT1G02450.1	NM_100126	NIMIN-1/NIMIN1; protein binding	GO:0005515(protein binding)	GO:0005575(cellular_component)	GO:0010112(regulation of systemic acquired resistance)	GO:0016481(negative regulation of transcription)	GO:0042742(defense response to bacterium)
A_84_P845967	0.00946831	-1.00222	0.24047	-0.0883366	0.0101983	-0.0129004	1.73377	1.43397	0.0395526	1.80047	1.71282	2.09232	TC294674	AT5G22570.1	NM_122163	WRKY38 (WRKY DNA-binding protein 38); transcription factor	GO:0003700(transcription factor activity)	GO:0005634(nucleus)	GO:0006355(regulation of transcription, DNA-dependent)
A_84_P867949	-0.09012	-0.973244	-1.273	-0.379824	-0.0995822	1.05754	0.947622	0.631677	0.0599418	1.35328	1.22507	0.701556	TC304558	AT4G12735.1	NM_202810	hypothetical protein	GO:0003674(molecular_function)	GO:0008150(biological_process)
A_84_P17313	-0.0869198	-0.94878	-0.796733	-0.50918	0.00230126	-0.120882	0.110522	0.85286	-0.0241117	-0.174993	-0.976517	-1.11214	TC292307	AT2G37770.1	NM_001036428	aldo/keto reductase family protein	GO:0016491(oxidoreductase activity)
A_84_P12374	0.107929	-0.941801	-0.910263	-1.21101	-0.0129682	-0.121408	0.3228	-0.0157887	0.0185218	0.211372	0.368101	0.320546	TC305326	AT1G15290.1	NM_101398	binding	GO:0005488(binding)	GO:0005575(cellular_component)	GO:0008150(biological_process)
A_84_P793001	0.0644315	-0.93577	-0.747512	-0.752538	0.0615796	0.541957	1.54968	0.897872	0.0419248	1.39012	1.0622	0.918804	TC280847	AT1G17420.1	NM_101603	LOX3 (Lipoxygenase 3); iron ion binding / lipoxygenase/ metal ion binding / oxidoreductase, acting on single donors with incorporation of molecular oxygen, incorporation of two atoms of oxygen	GO:0005506(iron ion binding)	GO:0006952(defense response)	GO:0009507(chloroplast)	GO:0009611(response to wounding)	GO:0009695(jasmonic acid biosynthetic process)	GO:0016165(lipoxygenase activity)	GO:0016702(oxidoreductase activity, acting on single donors with incorporation of molecular oxygen, incorporation of two atoms of oxygen)	GO:0040007(growth)	GO:0046872(metal ion binding)
A_84_P14331	-0.0181312	-0.926547	-0.49136	-0.527525	0.00955736	0.800875	1.30166	0.602059	-0.00576244	0.899553	0.629524	0.435842	TC301640	AT1G76650.1	NM_106315	CML38; calcium ion binding	GO:0005509(calcium ion binding)	GO:0008150(biological_process)
A_84_P762988	0.212927	-0.926462	-0.553582	-0.050685	0.0420904	0.142467	1.20185	1.14033	-0.0149765	0.879177	0.594205	1.06941	TC289689	AT4G36950.1	NM_001085035	MAPKKK21; ATP binding / protein kinase	GO:0004672(protein kinase activity)	GO:0005524(ATP binding)	GO:0006468(protein amino acid phosphorylation)
A_84_P825539	0.145	-0.867912	-0.674462	0.13026	0.0866748	0.212009	1.34044	1.50048	-0.0589276	1.4065	2.45171	1.76195	TC311978	AT1G32350.1	NM_102968	AOX1D (ALTERNATIVE OXIDASE 1D); alternative oxidase	GO:0005739(mitochondrion)	GO:0005740(mitochondrial envelope)	GO:0006118(electron transport)	GO:0009916(alternative oxidase activity)
A_84_P827393	0.228956	-0.865456	-0.683188	-0.839231	-0.0319196	0.257509	1.16549	0.542759	0.0451067	1.92386	1.56445	0.821323	NP162702	AT3G48650.1		pseudo
A_84_P18113	0.252882	-0.862	0.568725	0.897184	0.0274561	0.354038	1.82181	1.88982	0.0181358	0.491486	0.385944	2.29344	TC301077	AT1G76640.1	NM_106314	calmodulin-related protein, putative	GO:0005509(calcium ion binding)	GO:0005575(cellular_component)	GO:0008150(biological_process)
A_84_P18843	-0.124514	-0.844707	0.19425	0.047908	-0.0378817	-0.0871727	-0.0305415	0.144721	-0.0168145	0.549777	-0.0186719	-0.450846	TC313701	AT5G66400.1	NM_126038	RAB18 (RESPONSIVE TO ABA 18)	GO:0003674(molecular_function)	GO:0005575(cellular_component)	GO:0006950(response to stress)	GO:0009414(response to water deprivation)	GO:0009631(cold acclimation)	GO:0009737(response to abscisic acid stimulus)	GO:0009961(response to 1-aminocyclopropane-1-carboxylic acid)
A_84_P59510	0.000273851	-0.834913	-0.861141	-0.888707	-0.00436498	0.613915	-0.206412	-0.463969	-0.00112829	-0.421249	-0.300934	0.0224737	TC291797	AT4G32480.1	NM_119400	hypothetical protein	GO:0003674(molecular_function)	GO:0005575(cellular_component)	GO:0008150(biological_process)
A_84_P537220	0.510139	-0.83338	-0.713943	-0.196054	0.0920069	1.31734	2.03484	1.19151	-0.0306109	1.57098	1.59785	1.18676	NP231037	AT5G57510.1	NM_125132	hypothetical protein	GO:0003674(molecular_function)	GO:0008150(biological_process)
A_84_P10659	-0.135697	-0.783876	0.269332	-0.429372	-0.0291584	-0.309314	-0.0515499	0.262365	-0.0191356	0.228236	-0.225366	-0.401196	TC290161	AT2G46680.1	NM_001036473	ATHB-7 (ARABIDOPSIS THALIANA HOMEOBOX 7); transcription factor	GO:0003700(transcription factor activity)	GO:0005634(nucleus)	GO:0006355(regulation of transcription, DNA-dependent)	GO:0009414(response to water deprivation)	GO:0009737(response to abscisic acid stimulus)	GO:0009738(abscisic acid mediated signaling)	GO:0016563(transcription activator activity)
A_84_P818265	0.0157802	-0.781658	-0.854606	-0.781575	0.00375874	0.563325	-0.469184	-0.666082	0.0313757	-0.612363	-0.473967	-0.129871	TC291797	AT4G32480.1	NM_119400	hypothetical protein	GO:0003674(molecular_function)	GO:0005575(cellular_component)	GO:0008150(biological_process)
A_84_P16510	-0.0866887	-0.767461	-0.861372	-0.893563	-0.0218047	-0.102193	0.240507	0.199579	-0.0532892	0.912674	0.526572	0.335683	TC312490	AT1G35710.1	NM_103273	leucine-rich repeat transmembrane protein kinase, putative	GO:0004674(protein serine/threonine kinase activity)	GO:0005524(ATP binding)	GO:0006468(protein amino acid phosphorylation)	GO:0007169(transmembrane receptor protein tyrosine kinase signaling pathway)	GO:0012505(endomembrane system)
A_84_P22572	0.132966	-0.765628	-0.355281	-0.361255	-0.00619113	0.764432	0.464812	0.158289	-0.0627958	0.459382	0.542856	0.0310681	TC281364	AT5G52640.1	NM_124642	HSP81-1 (HEAT SHOCK PROTEIN 81-1); ATP binding / unfolded protein binding	GO:0005524(ATP binding)	GO:0009408(response to heat)	GO:0042742(defense response to bacterium)	GO:0046685(response to arsenic)	GO:0051082(unfolded protein binding)
A_84_P762845	-0.0616223	-0.744293	-0.741915	-0.753636	0.0112298	0.24984	0.0174562	-0.351425	-0.00740789	-0.0694784	0.527987	-0.101353		AT3G13061.1	NR_022725	misc_RNA
A_84_P768781	-0.150503	-0.740511	-0.614413	-0.505405	-0.0155602	0.144121	0.448803	0.363723	0.0152172	0.718566	0.570376	0.731681	TC309826	AT5G44568.1	NM_001085241	hypothetical protein	GO:0012505(endomembrane system)
A_84_P15194	0.263073	-0.73986	0.664415	0.295941	0.038604	-0.123132	1.18863	1.14067	0.0106173	-0.14707	0.0332189	1.58238	TC299585	AT1G54020.1	NM_179474	myrosinase-associated protein, putative	GO:0004091(carboxylesterase activity)	GO:0006629(lipid metabolic process)	GO:0012505(endomembrane system)
A_84_P196584	0.0340897	-0.739586	-0.641591	-0.764484	-0.0148807	0.207533	1.10919	0.541513	0.0672191	1.94189	1.55511	0.83382	NP162702	AT3G48650.1		pseudo
A_84_P563250	0.0807901	-0.736384	-0.194695	-0.069054	-0.00907189	0.407321	1.15471	1.20249	0.0299581	0.680177	1.41364	1.57503	TC296822	AT2G26400.1	NM_128197	ARD/ATARD3 (ACIREDUCTONE DIOXYGENASE); acireductone dioxygenase [iron(II)-requiring]/ heteroglycan binding / metal ion binding	GO:0005575(cellular_component)	GO:0008150(biological_process)	GO:0010297(heteroglycan binding)	GO:0010309(acireductone dioxygenase [iron(II)-requiring] activity)	GO:0046872(metal ion binding)
A_84_P22736	0.194766	-0.719284	-0.805481	-0.499052	-0.00891512	-0.120614	0.0147456	0.645211	0.0855186	1.34884	1.03395	-0.0327969	TC289189	AT1G09500.1	NM_179294	cinnamyl-alcohol dehydrogenase family / CAD family	GO:0004022(alcohol dehydrogenase activity)	GO:0009809(lignin biosynthetic process)	GO:0012505(endomembrane system)	GO:0045551(cinnamyl-alcohol dehydrogenase activity)
A_84_P271340	0.133863	-0.717036	-0.41225	-0.403609	-0.00245268	0.558593	-0.243036	-0.37324	0.000878256	-0.148841	-0.0708572	-0.291244	TC285310	AT3G09350.1	NM_001084657	armadillo/beta-catenin repeat family protein	GO:0005488(binding)	GO:0005575(cellular_component)	GO:0008150(biological_process)
A_84_P752604	0.144536	-0.716548	-0.769638	-0.489089	0.0259451	-0.163964	-0.0641982	0.691858	0.013447	1.28554	1.01771	-0.0865091	TC310085	AT1G09500.2	NM_001035935	cinnamyl-alcohol dehydrogenase family / CAD family	GO:0004022(alcohol dehydrogenase activity)	GO:0009809(lignin biosynthetic process)	GO:0012505(endomembrane system)	GO:0045551(cinnamyl-alcohol dehydrogenase activity)
A_84_P297634	0.216417	-0.715937	-0.25675	-0.762557	0.0151549	-0.324788	0.0759794	-0.0317538	0.00211199	0.734561	-0.240878	-0.908523	TC286160	AT5G15500.1	NM_180494	ankyrin repeat family protein	GO:0005515(protein binding)	GO:0008150(biological_process)	GO:0012505(endomembrane system)
A_84_P10559	0.204578	-0.691412	-0.593207	-0.583399	-0.0151928	0.206984	0.884446	0.636641	-0.0248191	1.19631	0.738688	0.456528	TC302718	AT1G01560.1	NM_001123738	ATMPK11 (Arabidopsis thaliana MAP kinase 11); MAP kinase/ kinase	GO:0004707(MAP kinase activity)	GO:0005575(cellular_component)	GO:0007165(signal transduction)	GO:0009737(response to abscisic acid stimulus)	GO:0016301(kinase activity)
A_84_P51550	-0.211247	-0.687391	-0.0465526	-0.382303	-0.0164963	0.0363282	1.36453	1.24226	0.00781804	1.62598	1.44999	1.32617	TC313555	AT2G40750.1	NM_129637	WRKY54 (WRKY DNA-binding protein 54); transcription factor	GO:0003700(transcription factor activity)	GO:0005634(nucleus)	GO:0006355(regulation of transcription, DNA-dependent)	GO:0031347(regulation of defense response)
A_84_P833808	-0.0470439	-0.671263	-0.515212	-0.484033	0.00862868	-0.0569874	0.82643	0.358138	-0.00216724	0.978706	0.635319	0.645213	TC280847	AT1G17420.1	NM_101603	LOX3 (Lipoxygenase 3); iron ion binding / lipoxygenase/ metal ion binding / oxidoreductase, acting on single donors with incorporation of molecular oxygen, incorporation of two atoms of oxygen	GO:0005506(iron ion binding)	GO:0006952(defense response)	GO:0009507(chloroplast)	GO:0009611(response to wounding)	GO:0009695(jasmonic acid biosynthetic process)	GO:0016165(lipoxygenase activity)	GO:0016702(oxidoreductase activity, acting on single donors with incorporation of molecular oxygen, incorporation of two atoms of oxygen)	GO:0040007(growth)	GO:0046872(metal ion binding)
A_84_P14710	-0.110912	-0.664624	-0.259347	-0.393197	0.0300465	0.162212	0.949893	0.700186	-0.00416727	1.27604	1.16657	1.17241	TC293386	AT3G56710.1	NM_115530	SIB1 (SIGMA FACTOR BINDING PROTEIN 1); binding	GO:0005488(binding)	GO:0005515(protein binding)	GO:0008150(biological_process)	GO:0009507(chloroplast)
A_84_P830096	-0.148217	-0.658543	-0.398239	-0.533658	-0.0706708	0.271988	0.390267	0.635847	0.034103	1.38827	1.01769	1.10453	TC306184	AT5G44575.1	NM_180589	hypothetical protein	GO:0003674(molecular_function)	GO:0008150(biological_process)	GO:0012505(endomembrane system)
A_84_P785047	0.147061	-0.654512	-0.472003	-0.370522	-0.00420384	0.304991	0.508111	0.646202	0.0260082	0.838429	0.470363	0.0702605	TC284810	AT2G36780.1	NM_129233	UDP-glucoronosyl/UDP-glucosyl transferase family protein	GO:0005575(cellular_component)	GO:0008152(metabolic process)	GO:0008194(UDP-glycosyltransferase activity)	GO:0016757(transferase activity, transferring glycosyl groups)
A_84_P175491	0.312363	-0.643372	-0.571209	-0.19235	0.0229312	0.319753	0.5566	0.836455	0.00421764	0.212608	-0.586906	-0.86426		AT5G62520.1	NM_203252	SRO5 (SIMILAR TO RCD ONE 5); NAD+ ADP-ribosyltransferase	GO:0003950(NAD+ ADP-ribosyltransferase activity)	GO:0005739(mitochondrion)	GO:0006800(oxygen and reactive oxygen species metabolic process)	GO:0009651(response to salt stress)
A_84_P14602	-0.0208014	-0.639984	-0.575963	-0.494286	0.0232893	0.36932	0.937302	0.37543	-0.0336772	0.848259	0.871151	0.842553	TC289717	AT1G59590.1	NM_104652	ZCF37
A_84_P821119	0.101069	-0.630128	-0.450971	-0.35031	0.00274867	0.546811	-0.281462	-0.420522	-0.0284823	-0.215182	-0.165958	-0.311813	NP502554	AT3G09350.2	NM_001084657	armadillo/beta-catenin repeat family protein	GO:0005488(binding)	GO:0005575(cellular_component)	GO:0008150(biological_process)
A_84_P595141	0.152935	-0.622769	-0.0747532	0.242173	0.143034	0.672235	1.16585	1.13649	-0.0897149	1.02645	0.899356	1.14347	TC297853	AT1G30135.1	NM_102753	JAZ8/TIFY5A (JASMONATE-ZIM-DOMAIN PROTEIN 8)	GO:0003674(molecular_function)	GO:0005575(cellular_component)	GO:0008150(biological_process)
A_84_P11607	0.288577	-0.600609	-0.406728	0.139486	-0.0229387	0.00538668	0.33988	1.40207	0.0515424	1.0774	0.578725	0.375263	TC284137	AT2G45570.1	NM_130119	CYP76C2 (cytochrome P450, family 76, subfamily C, polypeptide 2); oxygen binding	GO:0006118(electron transport)	GO:0019825(oxygen binding)
A_84_P521598	0.0345932	-0.588431	-0.0722395	0.771202	-0.0423185	0.773778	1.78713	1.6247	-0.102334	0.975855	0.682299	0.88716	TC293232	AT2G22760.1	NM_127841	basic helix-loop-helix (bHLH) family protein	GO:0003677(DNA binding)	GO:0003700(transcription factor activity)	GO:0005634(nucleus)	GO:0045449(regulation of transcription)
A_84_P245475	0.231916	-0.580478	-0.549529	-0.232361	-0.00896934	0.605531	1.07044	1.09526	-0.0024916	0.558559	-0.123247	-0.0804325	TC287210	AT2G25460.1	NM_128103	hypothetical protein	GO:0003674(molecular_function)	GO:0005575(cellular_component)	GO:0008150(biological_process)
A_84_P132645	-0.261515	-0.562947	-0.478529	-0.597722	0.00670793	0.911269	-0.445917	-0.599022	0.0121619	-0.513107	0.182736	0.240672	TC291529	AT2G20670.1	NM_127631	hypothetical protein	GO:0005575(cellular_component)
A_84_P20799	0.171423	-0.555556	-0.374285	-0.398956	0.00779123	-0.214522	0.400257	0.142106	-0.0489969	0.334323	-0.0868802	-0.461568	TC308104	AT1G02390.1	NM_100120	ATGPAT2/GPAT2 (GLYCEROL-3-PHOSPHATE ACYLTRANSFERASE 2); acyltransferase	GO:0008152(metabolic process)	GO:0008415(acyltransferase activity)
A_84_P11731	-0.0327143	-0.533617	-0.434616	-0.459313	-0.00480875	0.857766	-0.19426	-0.503753	0.043253	0.115516	0.139	-0.0937777	TC302533	AT3G24500.1	NM_113358	ATMBF1C/MBF1C (MULTIPROTEIN BRIDGING FACTOR 1C); DNA binding / transcription coactivator/ transcription factor	GO:0003677(DNA binding)	GO:0003700(transcription factor activity)	GO:0003713(transcription coactivator activity)	GO:0005730(nucleolus)	GO:0006350(transcription)	GO:0009408(response to heat)	GO:0009414(response to water deprivation)	GO:0009723(response to ethylene stimulus)	GO:0009737(response to abscisic acid stimulus)	GO:0009873(ethylene mediated signaling pathway)	GO:0045941(positive regulation of transcription)
A_84_P23507	-0.0260194	-0.518647	-0.601115	-0.391742	-0.0299881	-0.114604	0.409453	0.478833	0.014886	1.20379	0.793064	0.459718	TC293707	AT5G49480.1	NM_124325	ATCP1 (CA2+-BINDING PROTEIN 1); calcium ion binding	GO:0005509(calcium ion binding)	GO:0005829(cytosol)	GO:0042538(hyperosmotic salinity response)
A_84_P261290	-0.0641679	-0.50958	-0.579837	-0.647854	0.00111302	-0.0183707	0.706284	0.297283	0.029314	0.736927	0.580909	0.233445	NP313521	AT1G31540.1	NM_102893	disease resistance protein (TIR-NBS-LRR class), putative	GO:0000166(nucleotide binding)	GO:0004888(transmembrane receptor activity)	GO:0005515(protein binding)	GO:0005524(ATP binding)	GO:0006952(defense response)	GO:0017111(nucleoside-triphosphatase activity)	GO:0031224(intrinsic to membrane)
A_84_P64634	0.0545569	-0.502312	-0.106438	-0.454264	0.0219162	0.670221	0.0217658	-0.288625	-0.0177267	-0.505975	0.327607	-0.0676132	TC297441	AT4G10910.1	NM_117159	hypothetical protein	GO:0003674(molecular_function)	GO:0008150(biological_process)
A_84_P565178	0.0747394	-0.495863	-0.0442471	-0.188278	-0.0166563	0.392311	1.1785	1.18461	-0.0160225	1.04319	1.04549	1.0111	TC307461	AT3G25882.1	NM_148752	NIMIN-2 (NIM1-INTERACTING 2)	GO:0003674(molecular_function)	GO:0005575(cellular_component)	GO:0008150(biological_process)
A_84_P755231	0.212602	-0.487107	-0.479142	-0.540863	0.0640041	0.362728	1.94841	0.831096	0.0226305	1.64301	1.04065	0.640232	NP965742	AT2G14270.1		pseudo
A_84_P821447	-0.0517481	-0.45914	-0.419996	-0.391716	-0.0675599	0.160037	0.492775	0.206901	-0.034702	0.739171	0.572016	0.0533271	TC285111	AT2G36800.1	NM_129235	DOGT1 (DON-GLUCOSYLTRANSFERASE); UDP-glycosyltransferase/ transferase, transferring glycosyl groups	GO:0008194(UDP-glycosyltransferase activity)	GO:0016131(brassinosteroid metabolic process)	GO:0016757(transferase activity, transferring glycosyl groups)	GO:0046527(glucosyltransferase activity)
A_84_P767643	-0.0557762	-0.446761	-0.462525	-0.539078	0.0145279	0.318132	1.89988	0.787951	-0.0411842	1.51802	0.945499	0.542111	NP305641	AT5G28176.1	NM_102702	pseudo
A_84_P766473	0.177291	-0.446005	-0.0904838	-0.12518	0.0230795	0.459218	0.887878	0.526516	0.0275722	0.907951	1.02391	1.23564	TC298752	AT5G25260.1	NM_122435	hypothetical protein	GO:0003674(molecular_function)	GO:0005575(cellular_component)	GO:0008150(biological_process)
A_84_P228049	0.0244291	-0.442806	-0.296533	-0.324596	0.00643081	1.08973	-0.146947	-0.307515	0.0212479	-0.155661	0.0929974	0.1917	TC305473	AT5G63160.1	NM_125711	BT1 (BTB and TAZ domain protein 1); protein binding / transcription regulator	GO:0005515(protein binding)	GO:0005634(nucleus)	GO:0006355(regulation of transcription, DNA-dependent)	GO:0030528(transcription regulator activity)
A_84_P579612	-0.00904033	-0.433463	-0.536702	-0.767984	-0.0142246	0.786363	1.72164	0.811341	0.0393976	1.6	1.29997	0.730251	TC299058	AT4G27652.1	NM_118902	hypothetical protein	GO:0003674(molecular_function)	GO:0008150(biological_process)
A_84_P20452	0.0898541	-0.428825	-0.476311	-0.282325	0.0446633	0.142975	0.371051	0.128458	0.010827	1.13034	0.896978	0.571436	TC283331	AT4G23260.1	NM_118455	protein kinase	GO:0004672(protein kinase activity)	GO:0009737(response to abscisic acid stimulus)	GO:0012505(endomembrane system)
A_84_P592168	0.0505866	-0.428068	-0.654361	-0.368579	0.0170883	0.761176	0.812696	0.571497	-0.0209834	0.900033	0.414803	0.179122	NP237434	AT5G05300.1	NM_120612	hypothetical protein	GO:0003674(molecular_function)	GO:0008150(biological_process)	GO:0012505(endomembrane system)
A_84_P814403	-0.222647	-0.424071	-0.376716	-0.513376	-0.0128384	0.700383	-0.0852755	-0.366147	0.00596443	-0.361472	0.448517	0.0838548		TA30874_3702
A_84_P19923	0.0158446	-0.420467	-0.706665	-0.349777	0.00875875	0.820131	0.612237	0.68426	0.0188463	0.736664	0.673407	0.387467	TC286284	AT1G05680.1	NM_100448	UDP-glucoronosyl/UDP-glucosyl transferase family protein	GO:0005575(cellular_component)	GO:0008152(metabolic process)	GO:0008194(UDP-glycosyltransferase activity)	GO:0016757(transferase activity, transferring glycosyl groups)	GO:0016758(transferase activity, transferring hexosyl groups)
A_84_P573393	0.128027	-0.417852	-0.528334	-0.887349	-0.0124587	0.749747	2.09263	1.06098	-0.0343034	1.74737	1.09897	0.58452	TC300732	AT4G27654.1	NM_118903	hypothetical protein	GO:0003674(molecular_function)	GO:0008150(biological_process)	GO:0012505(endomembrane system)
A_84_P822012	0.262507	-0.406556	0.58212	0.126131	0.0061	0.0684528	0.662485	1.27794	0.0243956	1.41368	0.931568	0.458745	NP036807	AT4G24000.1	NM_118532	ATCSLG2 (Cellulose synthase-like G2); transferase/ transferase, transferring glycosyl groups	GO:0000271(polysaccharide biosynthetic process)	GO:0016020(membrane)	GO:0016740(transferase activity)	GO:0016757(transferase activity, transferring glycosyl groups)	GO:0016759(cellulose synthase activity)
A_84_P21957	-0.0339854	-0.404371	-0.330422	-0.2602	0.00689957	-0.0305127	0.57249	0.558876	0.00640187	0.680329	0.624143	0.502858	TC288093	AT2G25000.1	NM_128058	WRKY60 (WRKY DNA-BINDING PROTEIN 60); transcription factor	GO:0003700(transcription factor activity)	GO:0005634(nucleus)	GO:0006355(regulation of transcription, DNA-dependent)	GO:0009751(response to salicylic acid stimulus)	GO:0031347(regulation of defense response)	GO:0042742(defense response to bacterium)	GO:0050832(defense response to fungus)
A_84_P14441	-0.0571185	-0.401477	0.422551	0.801902	-0.0419612	1.10158	1.17213	1.57518	0.0201555	0.588734	0.864117	0.849507	TC306550	AT2G29460.1	NM_128500	ATGSTU4 (GLUTATHIONE S-TRANSFERASE 22); glutathione transferase	GO:0004364(glutathione transferase activity)	GO:0005737(cytoplasm)	GO:0009407(toxin catabolic process)
A_84_P108732	-0.201	-0.390052	-0.490052	-0.370201	0.0312116	-0.148387	0.481698	0.493173	0.0212991	1.00551	0.593639	0.958851	TC281833	AT5G28540.1	NM_122737	BIP1; ATP binding	GO:0005524(ATP binding)	GO:0005788(endoplasmic reticulum lumen)	GO:0006457(protein folding)	GO:0009408(response to heat)
A_84_P122072	-0.215002	-0.390001	-0.543233	-0.417014	0.0270868	-0.126527	0.491091	0.546125	0.054674	0.907168	0.598996	0.930859	TC308407	AT5G42020.1	NM_180788	BIP (LUMINAL BINDING PROTEIN); ATP binding	GO:0005524(ATP binding)	GO:0005783(endoplasmic reticulum)	GO:0005788(endoplasmic reticulum lumen)	GO:0006457(protein folding)	GO:0009408(response to heat)
A_84_P815273	0.0595077	-0.385848	-0.459484	-0.292995	0.0186083	-0.0673263	0.79053	0.195074	-0.00691041	0.83714	0.183658	0.292436	TC312622	AT4G23810.1	NM_118512	WRKY53 (WRKY DNA-binding protein 53); DNA binding / protein binding / transcription activator/ transcription factor	GO:0003677(DNA binding)	GO:0003700(transcription factor activity)	GO:0005515(protein binding)	GO:0005634(nucleus)	GO:0006355(regulation of transcription, DNA-dependent)	GO:0009816(defense response to bacterium, incompatible interaction)	GO:0016563(transcription activator activity)	GO:0031347(regulation of defense response)	GO:0045941(positive regulation of transcription)
A_84_P826608	0.231468	-0.383299	-0.44272	-0.302473	0.0316895	0.345674	1.40187	0.363393	-0.0634315	0.722655	0.287106	0.491774	TC302083	AT5G66650.1	NM_126063	hypothetical protein	GO:0003674(molecular_function)	GO:0008150(biological_process)
A_84_P16799	-0.0103865	-0.379888	-0.554472	-0.6899	0.00134607	0.851067	1.85433	0.900947	0.00792441	1.67609	1.50865	0.676231	TC296132	AT1G18300.1	NM_101688	ATNUDT4 (Arabidopsis thaliana Nudix hydrolase homolog 4); hydrolase	GO:0005829(cytosol)	GO:0016787(hydrolase activity)
A_84_P11868	0.0433055	-0.378653	-0.413858	-0.436736	0.00176203	0.119052	0.766609	0.205103	0.00705428	0.609946	0.255071	-0.0878036	TC295000	AT3G62260.1	NM_116091	protein phosphatase 2C, putative / PP2C, putative	GO:0004722(protein serine/threonine phosphatase activity)
A_84_P789365	-0.24025	-0.374457	-0.401649	-0.467575	-0.0156107	0.640198	-0.136731	-0.463496	0.0183483	-0.3736	0.457862	0.116477	TC291676	AT3G61060.2	NM_202741	ATPP2-A13	GO:0006499(N-terminal protein myristoylation)	GO:0030246(carbohydrate binding)
A_84_P755281	0.0539352	-0.371946	-0.657062	-0.659964	0.00123595	0.516779	1.89565	0.935006	-0.0288853	1.33019	0.69268	0.265544	TC295634	AT2G05050.1	NM_113628	pseudo
A_84_P220458	0.204461	-0.363696	-0.457599	-0.436857	0.0330285	0.266353	0.922038	0.565834	-0.0314466	1.26957	1.02957	0.737752	TC294456	AT4G23610.1	NM_118492	hypothetical protein	GO:0003674(molecular_function)	GO:0005575(cellular_component)	GO:0008150(biological_process)
A_84_P602094	0.0227553	-0.363257	-0.686726	-0.63216	0.0290992	1.00136	1.32244	0.78195	-0.00752741	1.16838	1.00997	0.43441	TC298012	AT5G54720.1	NM_124853	ankyrin repeat family protein	GO:0005515(protein binding)	GO:0005575(cellular_component)	GO:0008150(biological_process)
A_84_P15524	0.00895742	-0.362945	-0.481496	-0.583016	0.00970102	-0.151654	0.932283	0.728492	-0.00593125	1.64391	1.11566	0.889055	NP227274	AT3G23120.1	NM_113213	leucine-rich repeat family protein	GO:0005515(protein binding)	GO:0006952(defense response)	GO:0007165(signal transduction)	GO:0012505(endomembrane system)	GO:0016301(kinase activity)
A_84_P824268	0.155399	-0.359408	-0.709255	-0.581332	-0.00381935	0.671733	1.36499	0.801405	-0.0656676	1.07017	0.812955	0.0779954	TC289193	AT1G56660.1	NM_104542	hypothetical protein	GO:0003674(molecular_function)	GO:0005575(cellular_component)	GO:0008150(biological_process)
A_84_P10862	0.0374386	-0.354957	-0.648606	-0.524698	0.0336388	-0.107668	0.345998	-0.240781	0.0155623	-0.140297	0.0616537	0.41675	NP030610	AT3G48100.1	NM_114679	ARR5 (ARABIDOPSIS RESPONSE REGULATOR 5); transcription regulator/ two-component response regulator	GO:0000156(two-component response regulator activity)	GO:0005575(cellular_component)	GO:0009735(response to cytokinin stimulus)	GO:0009736(cytokinin mediated signaling)	GO:0030528(transcription regulator activity)
A_84_P20462	0.0717342	-0.352609	0.047205	-0.395487	-0.0112752	0.318984	1.6518	0.0410703	0.0022469	1.521	1.20932	0.370406	TC295539	AT4G25490.1	NM_118681	CBF1 (C-REPEAT/DRE BINDING FACTOR 1); DNA binding / transcription activator/ transcription factor	GO:0003677(DNA binding)	GO:0003700(transcription factor activity)	GO:0005634(nucleus)	GO:0009409(response to cold)	GO:0009414(response to water deprivation)	GO:0009631(cold acclimation)	GO:0016563(transcription activator activity)
A_84_P21219	-0.00148335	-0.337408	-0.193761	-0.320117	0.0125946	0.346293	0.937748	0.436302	-0.0032264	0.587283	0.409683	0.256291	TC292361	AT3G19580.1	NM_112848	AZF2 (ARABIDOPSIS ZINC-FINGER PROTEIN 2)	GO:0003676(nucleic acid binding)	GO:0003677(DNA binding)	GO:0003700(transcription factor activity)	GO:0005634(nucleus)	GO:0008270(zinc ion binding)	GO:0009414(response to water deprivation)	GO:0009737(response to abscisic acid stimulus)	GO:0009793(embryonic development ending in seed dormancy)	GO:0016564(transcription repressor activity)	GO:0042538(hyperosmotic salinity response)
A_84_P193944	-0.00294068	-0.33663	-0.444786	-0.305964	-2.63676e-05	0.305754	1.29526	0.466803	0.0349618	0.828306	0.34609	0.468352	TC300491	AT5G66650.1	NM_126063	hypothetical protein	GO:0003674(molecular_function)	GO:0008150(biological_process)
A_84_P21501	-0.0287678	-0.328321	0.0476045	-0.0636672	-0.0216763	0.354241	0.970595	0.27526	-0.0342861	1.24797	0.536911	0.0578914	TC285680	AT5G05410.1	NM_120623	DREB2A (DRE-BINDING PROTEIN 2A); DNA binding / transcription activator/ transcription factor	GO:0003677(DNA binding)	GO:0003700(transcription factor activity)	GO:0005634(nucleus)	GO:0006355(regulation of transcription, DNA-dependent)	GO:0009408(response to heat)	GO:0009414(response to water deprivation)	GO:0010224(response to UV-B)	GO:0010286(heat acclimation)	GO:0016563(transcription activator activity)	GO:0042542(response to hydrogen peroxide)
A_84_P20976	0.290937	-0.326414	-0.641382	-0.95184	0.383886	1.31506	3.70861	2.29698	-0.00522674	3.02242	1.58074	1.2407	TC298605	AT1G19210.1	NM_101779	AP2 domain-containing transcription factor, putative	GO:0003677(DNA binding)	GO:0003700(transcription factor activity)	GO:0005634(nucleus)	GO:0006355(regulation of transcription, DNA-dependent)
A_84_P12435	-0.0148932	-0.317695	0.201949	-0.53683	-0.0519148	-0.144329	-0.0811913	0.582421	-0.0316315	0.0565619	-0.329991	-0.513218	TC313424	AT1G79900.1	NM_106639	ATMBAC2/BAC2 (Arabidopsis mitochondrial basic amino acid carrier 2); L-ornithine transmembrane transporter/ binding / carnitine:acyl carnitine antiporter	GO:0000064(L-ornithine transmembrane transporter activity)	GO:0005476(carnitine:acyl carnitine antiporter activity)	GO:0005488(binding)	GO:0005743(mitochondrial inner membrane)	GO:0006810(transport)	GO:0006839(mitochondrial transport)
A_84_P567134	0.0213973	-0.316022	-0.520579	-0.803885	-0.0705996	0.749987	1.52207	0.717422	0.00307818	1.54205	1.03035	0.293734	TC301238	AT4G27657.1	NM_118904	hypothetical protein	GO:0003674(molecular_function)	GO:0008150(biological_process)	GO:0012505(endomembrane system)
A_84_P712672	0.0340954	-0.312912	-0.0223501	-0.726938	-0.0262023	1.26624	3.05342	1.53461	0.0318784	3.48657	3.1124	1.65829		BX824487		ATERF-4/ATERF4/ERF4/RAP2.5 (ETHYLENE RESPONSIVE ELEMENT BINDING FACTOR 4); DNA binding / protein binding / transcription factor/ transcription repressor
A_84_P849144	-0.00400631	-0.311508	-0.645454	-0.631405	-0.0233429	1.089	1.64464	0.988147	0.0130133	1.46401	1.11317	0.692082	NP589776	AT5G41750.2	NM_123540	disease resistance protein (TIR-NBS-LRR class), putative	GO:0000166(nucleotide binding)	GO:0004888(transmembrane receptor activity)	GO:0005515(protein binding)	GO:0005524(ATP binding)	GO:0006952(defense response)	GO:0017111(nucleoside-triphosphatase activity)	GO:0031224(intrinsic to membrane)
A_84_P16571	-0.0930003	-0.310431	0.0726852	-0.113902	0.0159133	0.242293	1.1898	0.898953	-0.00133212	1.35249	1.27227	1.28978	TC289023	AT3G56400.1	NM_115498	WRKY70 (WRKY DNA-binding protein 70); transcription factor	GO:0003700(transcription factor activity)	GO:0005634(nucleus)	GO:0006355(regulation of transcription, DNA-dependent)	GO:0009753(response to jasmonic acid stimulus)	GO:0009759(indole glucosinolate biosynthetic process)	GO:0009862(systemic acquired resistance, salicylic acid mediated signaling pathway)	GO:0009864(induced systemic resistance, jasmonic acid mediated signaling pathway)	GO:0010120(camalexin biosynthetic process)	GO:0016564(transcription repressor activity)	GO:0031347(regulation of defense response)	GO:0042742(defense response to bacterium)	GO:0050832(defense response to fungus)
A_84_P193844	0.147763	-0.307969	-0.407993	-0.506257	0.0861595	0.164193	1.16484	0.342835	0.033561	1.36576	1.28678	0.687592		AT5G42965.1	NM_148079	nucleic acid binding / ribonuclease H	GO:0003676(nucleic acid binding)	GO:0004523(ribonuclease H activity)	GO:0008150(biological_process)
A_84_P594936	0.0188616	-0.306632	-1.07945	-1.01881	0.0863016	1.1393	1.92671	1.02317	0.0430888	1.39676	1.12514	0.3253	TC314168	AT5G45340.2	NM_123902	CYP707A3 (cytochrome P450, family 707, subfamily A, polypeptide 3); oxygen binding	GO:0009414(response to water deprivation)	GO:0009639(response to red or far red light)	GO:0010295((+)-abscisic acid 8'-hydroxylase activity)	GO:0012505(endomembrane system)	GO:0019825(oxygen binding)	GO:0046345(abscisic acid catabolic process)
A_84_P19944	0.00157329	-0.306476	-0.510236	-0.616345	0.0688705	0.445194	1.45495	0.858605	0.0253791	1.35192	0.973786	0.453108	TC286924	AT1G72910.1	NM_105949	disease resistance protein (TIR-NBS class), putative	GO:0004888(transmembrane receptor activity)	GO:0006952(defense response)	GO:0031224(intrinsic to membrane)
A_84_P22377	-0.075692	-0.291519	-0.752535	-0.52906	-0.0230861	0.669844	1.58508	0.799535	0.0120467	1.5022	0.837851	0.654397	TC288816	AT4G30430.1	NM_119189	TET9 (TETRASPANIN9)	GO:0003674(molecular_function)	GO:0007568(aging)	GO:0012505(endomembrane system)	GO:0016021(integral to membrane)
A_84_P156125	-0.0986134	-0.290137	-0.675497	-0.780928	-0.0126882	1.14585	1.62834	0.896659	0.0263929	1.58539	1.39376	0.925386	TC292436	AT3G61190.1	NM_115983	BAP1 (BON ASSOCIATION PROTEIN 1)	GO:0005515(protein binding)	GO:0005543(phospholipid binding)	GO:0009266(response to temperature stimulus)	GO:0009408(response to heat)	GO:0009409(response to cold)	GO:0009611(response to wounding)	GO:0009751(response to salicylic acid stimulus)	GO:0016020(membrane)	GO:0019725(cellular homeostasis)	GO:0031348(negative regulation of defense response)
A_84_P181974	0.0422515	-0.288525	-0.572468	-0.134166	0.012923	0.541823	1.42575	1.10902	-0.0214228	1.4481	0.455187	0.493414	TC291114	AT1G20310.1	NM_101882	hypothetical protein	GO:0003674(molecular_function)	GO:0008150(biological_process)	GO:0009507(chloroplast)
A_84_P793541	-0.0443463	-0.268024	0.240595	0.301234	0.0157265	0.1454	0.387782	1.17086	-0.0642704	1.17077	0.766663	1.14778	TC292416	AT3G04000.1	NM_111271	short-chain dehydrogenase/reductase (SDR) family protein	GO:0008152(metabolic process)	GO:0016491(oxidoreductase activity)
A_84_P301260	0.129568	-0.267782	-0.495124	-0.500299	0.00389477	0.518557	1.24457	0.579735	0.00991426	0.692535	0.329622	-0.081049	TC284153	AT1G74450.1	NM_106105	hypothetical protein	GO:0003674(molecular_function)	GO:0008150(biological_process)
A_84_P57250	0.03497	-0.267445	0.361965	0.445063	-0.073413	0.702015	0.540073	1.48605	-0.0092972	1.17874	1.28753	1.41797	TC292674	AT1G80160.1	NM_001084382	lactoylglutathione lyase family protein / glyoxalase I family protein	GO:0004462(lactoylglutathione lyase activity)	GO:0005975(carbohydrate metabolic process)	GO:0012505(endomembrane system)
A_84_P15329	-0.0688265	-0.263787	-0.207969	-0.259969	0.0408436	0.79489	1.30207	0.373755	0.00424461	0.951301	0.986086	0.239987	TC307099	AT2G40000.1	NM_129558	hypothetical protein	GO:0003674(molecular_function)	GO:0005575(cellular_component)	GO:0009751(response to salicylic acid stimulus)	GO:0009816(defense response to bacterium, incompatible interaction)
A_84_P10724	0.0440782	-0.2619	-0.50043	-0.543149	-0.0256465	0.390654	1.84659	0.855379	-0.053675	1.4224	0.742103	0.375887	TC288075	AT2G30020.1	NM_128557	protein phosphatase 2C, putative / PP2C, putative	GO:0004722(protein serine/threonine phosphatase activity)	GO:0008287(protein serine/threonine phosphatase complex)	GO:0009507(chloroplast)	GO:0009611(response to wounding)	GO:0009620(response to fungus)	GO:0050832(defense response to fungus)
A_84_P22782	-0.0131135	-0.251988	-0.420457	-0.450896	-0.0014641	0.239111	0.898514	0.350367	-0.0136431	0.823795	0.655583	0.311942	TC309412	AT1G72950.1	NM_105953	disease resistance protein (TIR-NBS class), putative	GO:0004888(transmembrane receptor activity)	GO:0006952(defense response)	GO:0031224(intrinsic to membrane)
A_84_P562126	0.372775	-0.250644	-0.0440453	-0.110738	0.023593	0.522448	1.24097	1.06015	0.00801098	1.56362	1.44967	1.16133	TC288705	AT1G13470.1	NM_101217	hypothetical protein	GO:0003674(molecular_function)	GO:0008150(biological_process)
A_84_P786287	0.118758	-0.242295	0.23579	0.11937	-0.000830114	0.254675	1.10392	0.316868	-0.0270935	1.33154	0.754273	0.246304	TC298544	AT5G05410.2	NM_001036760	DREB2A (DRE-BINDING PROTEIN 2A); DNA binding / transcription activator/ transcription factor	GO:0003677(DNA binding)	GO:0003700(transcription factor activity)	GO:0005634(nucleus)	GO:0006355(regulation of transcription, DNA-dependent)	GO:0009408(response to heat)	GO:0009414(response to water deprivation)	GO:0010224(response to UV-B)	GO:0010286(heat acclimation)	GO:0016563(transcription activator activity)	GO:0042542(response to hydrogen peroxide)
A_84_P565450	0.0798592	-0.236647	-0.551215	-0.142293	-0.00234583	-0.031279	0.328799	0.604426	-0.00228169	0.97647	0.414292	0.416008	TC293868	AT5G16980.1	NM_121704	NADP-dependent oxidoreductase, putative	GO:0003824(catalytic activity)	GO:0005488(binding)	GO:0006979(response to oxidative stress)	GO:0008270(zinc ion binding)	GO:0016491(oxidoreductase activity)
A_84_P23919	0.00770431	-0.224895	-0.417943	0.299362	-0.00379648	0.683235	1.06018	1.43033	-0.0138066	2.29169	2.15717	2.49135	TC291659	AT2G35980.1	NM_129157	YLS9 (YELLOW-LEAF-SPECIFIC GENE 9)	GO:0003674(molecular_function)	GO:0009507(chloroplast)	GO:0051607(defense response to virus)	GO:0051707(response to other organism)
A_84_P824264	0.0359187	-0.210437	-0.69022	-0.642874	-0.0238676	0.958605	1.47346	1.09505	0.116453	1.22918	1.04238	0.342463		TA39749_3702
A_84_P65864	-0.0258779	-0.208013	-0.259952	-0.246325	0.0524567	0.173697	0.8637	0.385236	-0.0316459	0.637198	0.459821	0.0097553	TC297472	AT1G18740.1	NM_101732	hypothetical protein	GO:0003674(molecular_function)	GO:0008150(biological_process)
A_84_P818437	0.364661	-0.202204	-0.44558	-0.367668	0.0411849	1.35876	2.30651	1.55198	0.00852192	1.89362	1.0467	0.729026	TC308071	AT5G42380.1	NM_123603	CML37/CML39; calcium ion binding	GO:0005509(calcium ion binding)	GO:0008150(biological_process)	GO:0009507(chloroplast)
A_84_P787353	0.13884	-0.200209	-0.50586	-0.740429	-0.023977	1.21559	2.02064	0.972337	0.026164	1.35525	1.09516	0.161872	TC292113	AT5G17350.1	NM_121741	hypothetical protein	GO:0003674(molecular_function)	GO:0005575(cellular_component)	GO:0006499(N-terminal protein myristoylation)
A_84_P786098	0.0669307	-0.200101	-0.189947	-0.179534	-0.0601642	0.712558	1.39985	0.706547	-0.0367618	1.07321	0.939655	0.546395		CB253198		hypothetical protein	GO:0003674(molecular_function)	GO:0008150(biological_process)	GO:0012505(endomembrane system)
A_84_P22489	-0.033499	-0.194177	-0.308819	-0.235013	-0.00818701	0.647674	1.19357	0.596167	0.00872974	1.2051	0.831704	0.645686	TC291734	AT5G22250.1	NM_122130	CCR4-NOT transcription complex protein, putative	GO:0004540(ribonuclease activity)	GO:0005634(nucleus)	GO:0009451(RNA modification)
A_84_P286390	0.0708223	-0.194082	0.149139	0.562727	0.0559732	-0.0461002	1.10299	0.857381	0.149986	1.38363	0.75648	1.22377	TC290740	AT3G25780.1	NM_113477	AOC3 (ALLENE OXIDE CYCLASE 3)	GO:0005886(plasma membrane)	GO:0009695(jasmonic acid biosynthetic process)	GO:0046423(allene-oxide cyclase activity)
A_84_P18998	0.00727557	-0.190014	-0.315447	-0.231711	0.0500912	0.738337	1.19185	0.800349	-0.0641838	0.887628	0.553309	0.374774	TC313317	AT1G72900.1	NM_105948	disease resistance protein (TIR-NBS class), putative	GO:0004888(transmembrane receptor activity)	GO:0006952(defense response)	GO:0031224(intrinsic to membrane)
A_84_P13462	-0.0135058	-0.188311	-0.323942	-0.398876	-0.053513	0.117646	0.940194	0.497337	-0.0109458	1.01256	0.592879	0.432617	TC282276	AT2G33580.1	NM_128918	protein kinase family protein / peptidoglycan-binding LysM domain-containing protein	GO:0006468(protein amino acid phosphorylation)	GO:0012505(endomembrane system)	GO:0016301(kinase activity)	GO:0016998(cell wall catabolic process)
A_84_P20831	0.0209226	-0.186626	-0.0714421	-0.126966	-0.0180213	0.395459	1.22407	0.557937	-0.0643575	0.962064	0.277436	0.27779	NP042257	AT1G61340.1	NM_104815	F-box family protein	GO:0003674(molecular_function)	GO:0008150(biological_process)
A_84_P715787	0.0591965	-0.177017	-0.192816	-0.361729	0.0112784	0.866829	1.28706	0.369414	-0.0177546	0.839372	0.77465	0.335616	TC299668	AT1G32928.1	NM_001036055	hypothetical protein
A_84_P760885	0.0851042	-0.176798	-0.305128	-0.506452	-0.0068136	0.127359	1.15958	0.296059	-0.0271792	0.8841	0.687118	0.131358	TC289240	AT3G20310.1	NM_112922	ATERF-7/ATERF7/ERF7 (ETHYLINE RESPONSE FACTOR7); DNA binding / protein binding / transcription factor/ transcription repressor	GO:0003677(DNA binding)	GO:0003700(transcription factor activity)	GO:0005515(protein binding)	GO:0005634(nucleus)	GO:0006355(regulation of transcription, DNA-dependent)	GO:0009414(response to water deprivation)	GO:0009737(response to abscisic acid stimulus)	GO:0009873(ethylene mediated signaling pathway)	GO:0016564(transcription repressor activity)	GO:0045449(regulation of transcription)
A_84_P819549	0.272336	-0.174832	-0.575863	-0.538799	0.057118	0.881654	1.82244	1.23095	0.0356445	1.03833	0.47707	0.261102	TC295981	AT5G41740.1	NM_123539	disease resistance protein (TIR-NBS-LRR class), putative	GO:0000166(nucleotide binding)	GO:0004888(transmembrane receptor activity)	GO:0005515(protein binding)	GO:0005524(ATP binding)	GO:0006952(defense response)	GO:0009507(chloroplast)	GO:0017111(nucleoside-triphosphatase activity)	GO:0031224(intrinsic to membrane)
A_84_P141659	0.35914	-0.171984	-0.241713	0.150242	-0.00292049	0.881135	1.66261	1.43886	0.0314208	1.51971	0.477267	0.149676	TC288918	AT4G01360.1	NM_116366	hypothetical protein	GO:0003674(molecular_function)	GO:0008150(biological_process)
A_84_P862479	-0.0905315	-0.165633	-0.12725	-0.0437246	0.0496488	0.777678	2.01707	1.36789	0.0137147	1.6042	1.28236	1.46885	TC313942	BE523647
A_84_P20649	0.0345251	-0.163224	-0.381128	-0.421558	0.0155355	0.349189	1.51318	0.686703	-0.0747217	0.99705	0.726222	0.841876	TC290137	AT5G44350.1	NM_123802	ethylene-responsive nuclear protein -related	GO:0003674(molecular_function)	GO:0008150(biological_process)
A_84_P166733	0.0505958	-0.150259	-0.48446	-0.757051	-0.0244335	1.31611	2.18841	1.22048	-0.0218817	1.424	1.14498	0.180463	TC292113	AT5G17350.1	NM_121741	hypothetical protein	GO:0003674(molecular_function)	GO:0005575(cellular_component)	GO:0006499(N-terminal protein myristoylation)
A_84_P596516	-0.0573128	-0.149546	-0.514669	-0.248545	-0.0786465	0.624338	0.937727	0.435041	0.0490161	1.36111	0.583454	0.22102	TC306974	AT4G14450.1	NM_117524	hypothetical protein	GO:0009507(chloroplast)
A_84_P218298	-0.0710206	-0.140497	0.0731707	0.140301	0.00307448	-0.342896	0.956769	0.526747	0.00346025	0.887527	0.656509	0.886109	TC301580	AT2G42760.1	NM_129837	hypothetical protein	GO:0003674(molecular_function)	GO:0005575(cellular_component)	GO:0008150(biological_process)
A_84_P113182	0.0326355	-0.139703	-0.259545	0.102547	-0.00736367	1.2183	1.61098	1.58154	0.00720268	1.56016	1.15677	1.01712	TC295456	AT4G39670.1	NM_120127	glycolipid binding / glycolipid transporter	GO:0005737(cytoplasm)	GO:0017089(glycolipid transporter activity)	GO:0046836(glycolipid transport)	GO:0051861(glycolipid binding)
A_84_P763290	-0.222842	-0.133559	-0.399564	-0.348814	-0.0792919	-0.0967847	0.754991	0.172058	-0.000300692	1.14586	0.244368	0.187447		AT4G23810.1	NM_118512	WRKY53 (WRKY DNA-binding protein 53); DNA binding / protein binding / transcription activator/ transcription factor	GO:0003677(DNA binding)	GO:0003700(transcription factor activity)	GO:0005515(protein binding)	GO:0005634(nucleus)	GO:0006355(regulation of transcription, DNA-dependent)	GO:0009816(defense response to bacterium, incompatible interaction)	GO:0016563(transcription activator activity)	GO:0031347(regulation of defense response)	GO:0045941(positive regulation of transcription)
A_84_P13113	0.0932626	-0.127575	-0.263214	-0.237898	-0.0115625	0.309052	1.1506	0.863434	0.0579145	0.709187	-0.416317	-0.291766	TC284875	AT5G52050.1	NM_124584	MATE efflux protein-related	GO:0006855(multidrug transport)	GO:0015238(drug transporter activity)	GO:0015297(antiporter activity)	GO:0016020(membrane)
A_84_P15254	-0.0653129	-0.114452	-0.220979	-0.396595	-0.0163545	0.097645	0.932515	0.175118	0.0126387	0.877019	0.651658	0.245723	TC294241	AT1G51700.1	NM_104048	ADOF1 (Arabidopsis dof zinc finger protein 1); DNA binding / transcription factor	GO:0003677(DNA binding)	GO:0003700(transcription factor activity)	GO:0005575(cellular_component)	GO:0045449(regulation of transcription)
A_84_P594418	0.264593	-0.109297	-0.382715	-0.0663125	0.0442408	1.11349	1.73251	1.47787	-0.040805	1.06932	0.583676	-0.305233		AT2G17660.1	NM_127320	nitrate-responsive NOI protein, putative	GO:0003674(molecular_function)	GO:0005575(cellular_component)	GO:0010167(response to nitrate)
A_84_P786760	0.0568536	-0.105661	-0.194571	-0.167602	0.0178796	1.03275	2.17796	1.2074	0.0274538	1.56221	0.993888	0.558177	TC298162	AT1G80840.1	NM_106732	WRKY40 (WRKY DNA-binding protein 40); transcription factor	GO:0003700(transcription factor activity)	GO:0005634(nucleus)	GO:0006355(regulation of transcription, DNA-dependent)	GO:0009751(response to salicylic acid stimulus)	GO:0031347(regulation of defense response)	GO:0042742(defense response to bacterium)	GO:0050691(regulation of defense response to virus by host)	GO:0050832(defense response to fungus)
A_84_P503480	-0.102774	-0.101602	0.0563432	-0.570715	-0.0183086	1.25559	2.00117	1.32503	-0.019109	1.31029	0.754471	0.0358323	TC308859	AT5G45630.1	NM_123931	hypothetical protein	GO:0003674(molecular_function)	GO:0005575(cellular_component)	GO:0008150(biological_process)
A_84_P599034	-0.027554	-0.0957755	-0.177355	-0.0114419	0.0136732	0.0106293	1.0149	0.58702	-0.0384876	0.372897	-0.0284265	-0.0485802		AT3G16860.1	NM_112562	COBL8 (COBRA-LIKE PROTEIN 8 PRECURSOR)	GO:0008150(biological_process)	GO:0031225(anchored to membrane)
A_84_P503082	0.114182	-0.0853905	-0.0620258	-0.21726	0.153504	0.879848	1.79237	0.737948	-0.00896156	1.67016	1.62662	1.01625	TC305742	AT3G10300.1	NM_180666	calcium-binding EF hand family protein	GO:0005509(calcium ion binding)	GO:0005575(cellular_component)	GO:0008150(biological_process)
A_84_P242895	0.117473	-0.0849231	-0.426928	-0.172104	-0.00856181	0.558424	0.98129	0.482437	0.0239104	0.357256	-0.0686347	-0.347226	TC286624	AT1G66160.1	NM_105287	U-box domain-containing protein	GO:0000151(ubiquitin ligase complex)	GO:0004842(ubiquitin-protein ligase activity)	GO:0005488(binding)	GO:0016567(protein ubiquitination)
A_84_P11046	0.32781	-0.0815723	-0.49038	-0.453461	-0.00555996	0.941552	2.55234	1.53478	-0.00761301	1.79491	0.662289	0.356032	TC292586	AT4G34410.1	NM_119606	AP2 domain-containing transcription factor, putative	GO:0003677(DNA binding)	GO:0003700(transcription factor activity)	GO:0005634(nucleus)	GO:0006355(regulation of transcription, DNA-dependent)
A_84_P13271	0.0710848	-0.0745632	-0.127107	-0.117087	-0.0148425	0.990995	2.14076	1.17941	-0.00981333	1.50161	0.934593	0.47993	TC294941	AT1G80840.1	NM_106732	WRKY40 (WRKY DNA-binding protein 40); transcription factor	GO:0003700(transcription factor activity)	GO:0005634(nucleus)	GO:0006355(regulation of transcription, DNA-dependent)	GO:0009751(response to salicylic acid stimulus)	GO:0031347(regulation of defense response)	GO:0042742(defense response to bacterium)	GO:0050691(regulation of defense response to virus by host)	GO:0050832(defense response to fungus)
A_84_P13077	0.197146	-0.0738329	-0.410644	-0.324806	-0.0343371	1.10014	2.08807	1.33983	0.0102176	1.9412	1.12936	0.838067	TC293063	AT5G42380.1	NM_123603	CML37/CML39; calcium ion binding	GO:0005509(calcium ion binding)	GO:0008150(biological_process)	GO:0009507(chloroplast)
A_84_P89769	0.17606	-0.0642825	-0.193897	-0.0127166	-0.0230222	0.654157	1.01888	0.620227	0.0274527	0.745634	0.301091	0.241814	TC287751	AT2G35930.1	NM_129152	U-box domain-containing protein	GO:0000151(ubiquitin ligase complex)	GO:0004842(ubiquitin-protein ligase activity)	GO:0005488(binding)	GO:0016567(protein ubiquitination)
A_84_P761881	-0.016696	-0.0561612	-0.0801097	-0.0425778	0.00480684	0.541223	1.3574	0.437871	0.0503858	1.26079	1.11294	0.62149	TC300375	AT3G04640.2	NM_001084637	glycine-rich protein	GO:0003674(molecular_function)	GO:0008150(biological_process)	GO:0031225(anchored to membrane)
A_84_P792661	0.00771702	-0.0513648	-0.24628	-0.343258	-0.0107041	0.340785	1.16241	0.628983	0.0107757	0.713962	0.791651	0.10038		EG503398		hypothetical protein	GO:0003674(molecular_function)	GO:0005575(cellular_component)	GO:0008150(biological_process)
A_84_P140849	-0.0554042	-0.0489179	-0.0281205	-0.11026	-0.0368611	0.814518	1.38426	0.631103	0.0114822	1.1501	0.921639	0.500059	TC303062	AT1G32920.1	NM_103025	hypothetical protein	GO:0003674(molecular_function)	GO:0008150(biological_process)	GO:0012505(endomembrane system)
A_84_P19320	0.0537573	-0.0486376	-0.227103	-0.326652	-0.0168082	0.256808	0.81235	0.152152	0.00854984	0.490439	0.227144	-0.24352	TC289280	AT3G16510.1	NM_112522	C2 domain-containing protein	GO:0003674(molecular_function)	GO:0005575(cellular_component)	GO:0008150(biological_process)
A_84_P21946	-0.0625751	-0.0414913	-0.0844388	-0.347176	-0.00703357	0.694188	1.92607	0.804019	0.0234403	1.74779	1.73256	0.868331	TC294464	AT1G73540.1	NM_106012	ATNUDT21 (Arabidopsis thaliana Nudix hydrolase homolog 21); hydrolase	GO:0008150(biological_process)	GO:0009507(chloroplast)	GO:0016787(hydrolase activity)
A_84_P11191	0.0415394	-0.0301042	0.0975248	-0.305067	0.029914	0.611273	2.08786	0.926588	-0.0672272	2.21659	2.09133	1.16351	TC286828	AT5G43620.1	NM_123728	S-locus protein-related	GO:0008150(biological_process)
A_84_P535346	0.234456	-0.0287051	0.0992504	0.235476	0.0356919	0.511773	1.38584	0.864469	0.122911	1.74629	1.21657	1.13163	TC286669	AT5G22540.1	NM_122159	hypothetical protein	GO:0003674(molecular_function)	GO:0005575(cellular_component)	GO:0008150(biological_process)
A_84_P66214	0.369477	-0.00783096	-0.385791	-0.345461	0.0565291	1.53219	2.8141	1.90803	-0.0418245	2.26286	1.27156	0.516687	TC287153	AT3G02840.1	NM_111152	immediate-early fungal elicitor family protein	GO:0005488(binding)	GO:0051707(response to other organism)
A_84_P17582	0.169854	-0.00781448	-0.339759	-0.346689	-0.0296683	0.557456	1.66258	0.808151	0.0143584	1.56073	1.04886	0.504751	TC284643	AT4G11280.1	NM_117199	ACS6 (1-AMINOCYCLOPROPANE-1-CARBOXYLIC ACID (ACC) SYNTHASE 6)	GO:0005575(cellular_component)	GO:0008631(induction of apoptosis by oxidative stress)	GO:0009605(response to external stimulus)	GO:0009611(response to wounding)	GO:0009612(response to mechanical stimulus)	GO:0009693(ethylene biosynthetic process)	GO:0009723(response to ethylene stimulus)	GO:0009733(response to auxin stimulus)	GO:0009753(response to jasmonic acid stimulus)	GO:0016847(1-aminocyclopropane-1-carboxylate synthase activity)
A_84_P16437	0.247525	-0.00233231	-0.394781	-0.306563	-0.0229236	0.525447	1.49153	0.649382	-0.000204064	1.2422	0.87458	0.649474	TC309031	AT3G09870.1	NM_111822	auxin-responsive family protein	GO:0003674(molecular_function)	GO:0009733(response to auxin stimulus)	GO:0012505(endomembrane system)
A_84_P168493	-0.106228	0.00249439	-0.219693	-0.328477	-0.000520395	0.798191	1.79811	0.92753	0.0101473	1.27134	1.11394	0.548091	TC302682	AT3G46620.1	NM_114529	zinc finger (C3HC4-type RING finger) family protein	GO:0005515(protein binding)	GO:0008270(zinc ion binding)
A_84_P22318	0.085429	0.00652496	-0.209966	-0.248223	-0.0233144	-0.016264	0.491611	0.313825	-0.0126434	0.906749	0.770159	0.582085	TC290636	AT4G12830.1	NM_117352	hydrolase, alpha/beta fold family protein	GO:0016787(hydrolase activity)
A_84_P21874	-0.0734309	0.0198168	-0.0931365	-0.0939829	-0.0626522	0.860314	1.55456	0.782977	0.0202142	1.53721	1.12448	0.69147	TC291890	AT1G27730.1	NM_102538	STZ (SALT TOLERANCE ZINC FINGER); nucleic acid binding / transcription factor/ zinc ion binding	GO:0003676(nucleic acid binding)	GO:0003700(transcription factor activity)	GO:0005634(nucleus)	GO:0006979(response to oxidative stress)	GO:0008270(zinc ion binding)	GO:0009409(response to cold)	GO:0009414(response to water deprivation)	GO:0009611(response to wounding)	GO:0009644(response to high light intensity)	GO:0009651(response to salt stress)	GO:0009737(response to abscisic acid stimulus)	GO:0010117(photoprotection)	GO:0010200(response to chitin)	GO:0015979(photosynthesis)	GO:0016564(transcription repressor activity)	GO:0035264(multicellular organism growth)
A_84_P11694	0.100281	0.0224998	-0.0466886	0.211709	0.0467857	0.915671	1.59947	1.25697	-0.000643306	1.71143	0.947762	0.766308	TC297401	AT3G01830.1	NM_111049	calmodulin-related protein, putative	GO:0005509(calcium ion binding)	GO:0005575(cellular_component)	GO:0008150(biological_process)
A_84_P785348	0.186155	0.0278215	-0.344879	-0.348168	-0.0103171	0.820896	1.6391	0.557744	0.0207318	1.42186	1.31411	0.825568	NP225566	AT5G51190.1	NM_124498	AP2 domain-containing transcription factor, putative	GO:0003677(DNA binding)	GO:0003700(transcription factor activity)	GO:0005634(nucleus)	GO:0006355(regulation of transcription, DNA-dependent)
A_84_P14106	-0.0103478	0.029878	-0.118326	-0.109467	0.0375911	0.429744	1.19985	0.649855	-0.0143593	0.524846	-0.0527303	-0.0663806	TC309184	AT5G64310.1	NM_125827	AGP1 (ARABINOGALACTAN-PROTEIN 1)	GO:0003674(molecular_function)	GO:0031225(anchored to membrane)
A_84_P16923	-0.113356	0.0342907	-0.191033	-0.211972	0.0112194	1.2913	2.15679	1.24628	0.0315404	1.6331	1.35438	0.992133	TC298137	AT5G59820.1	NM_125374	RHL41 (RESPONSIVE TO HIGH LIGHT 41); nucleic acid binding / transcription factor/ zinc ion binding	GO:0003676(nucleic acid binding)	GO:0003700(transcription factor activity)	GO:0005622(intracellular)	GO:0006979(response to oxidative stress)	GO:0008270(zinc ion binding)	GO:0009408(response to heat)	GO:0009409(response to cold)	GO:0009416(response to light stimulus)	GO:0009611(response to wounding)	GO:0009631(cold acclimation)	GO:0009643(photosynthetic acclimation)	GO:0010200(response to chitin)	GO:0042538(hyperosmotic salinity response)
A_84_P756652	-0.00389539	0.0350122	-0.751133	-0.603658	0.0734053	1.27516	1.6652	0.881568	0.0499504	1.01337	1.03702	0.335718	TC297539	AT2G35710.3	NM_201879	glycogenin glucosyltransferase (glycogenin)-related	GO:0009058(biosynthetic process)	GO:0012505(endomembrane system)	GO:0016051(carbohydrate biosynthetic process)	GO:0016757(transferase activity, transferring glycosyl groups)	GO:0016758(transferase activity, transferring hexosyl groups)
A_84_P217688	-0.0253287	0.0434383	0.00329296	-0.0109914	0.014765	0.862146	1.51825	0.653466	0.00701186	1.20508	1.11056	0.770865	TC309749	AT1G76600.1	NM_106310	hypothetical protein	GO:0003674(molecular_function)	GO:0005634(nucleus)	GO:0005730(nucleolus)	GO:0006499(N-terminal protein myristoylation)
A_84_P758693	-0.0697072	0.0501889	-0.164969	-0.062733	0.0114596	0.06312	0.849468	0.525938	0.00231625	0.637004	0.0395202	0.123051		AT2G35658.2	NM_001124974	hypothetical protein
A_84_P270470	-0.0105258	0.0557774	-0.253154	-0.406679	-0.0633904	0.133073	1.00258	0.379886	0.0317627	0.668521	0.353174	-0.0720614	TC302710	AT3G54000.1	NM_202700	hypothetical protein	GO:0003674(molecular_function)	GO:0005575(cellular_component)	GO:0008150(biological_process)
A_84_P54170	0.032518	0.0602331	-0.241833	-0.185993	0.0116932	0.682861	1.17514	0.632536	0.00277316	0.934839	0.485907	0.393538	TC297146	AT3G57450.1	NM_115605	hypothetical protein	GO:0003674(molecular_function)	GO:0008150(biological_process)
A_84_P16097	-0.0170693	0.0661153	-0.159263	0.0065721	-0.0407502	0.571953	1.0789	0.669114	0.0515759	1.23406	0.680585	0.629307	TC288702	AT1G24140.1	NM_102260	matrixin family protein	GO:0004222(metalloendopeptidase activity)	GO:0006508(proteolysis)	GO:0031225(anchored to membrane)
A_84_P17009	0.0854703	0.0696809	-0.237303	-0.209662	-0.0789664	0.00286698	1.01011	0.194759	0.00679813	0.851047	0.456904	0.404099	TC292861	AT1G20823.1	NM_101935	zinc finger (C3HC4-type RING finger) family protein	GO:0005515(protein binding)	GO:0008270(zinc ion binding)
A_84_P869273	0.0224264	0.069701	-0.232358	-0.310831	0.11679	1.1897	2.10891	1.19712	0.0355996	1.42098	1.3256	0.724357	TC291661	AT3G44260.1	NM_114294	CCR4-NOT transcription complex protein, putative	GO:0004540(ribonuclease activity)	GO:0005634(nucleus)	GO:0009451(RNA modification)
A_84_P124252	0.0272812	0.0759112	-0.122973	-0.275761	0.000210444	0.474431	1.13907	0.487736	-0.0117024	0.935721	0.563945	0.135252	TC291327	AT2G41010.1	NM_129666	ATCAMBP25 (ARABIDOPSIS THALIANA CALMODULIN (CAM)-BINDING PROTEIN OF 25 KDA); calmodulin binding	GO:0005516(calmodulin binding)	GO:0005634(nucleus)	GO:0009414(response to water deprivation)	GO:0009651(response to salt stress)	GO:0010337(regulation of salicylic acid metabolic process)
A_84_P19758	0.28225	0.0791804	0.339021	0.233595	0.0132368	-0.364861	0.448149	0.64548	-0.0460297	0.985334	0.792616	-0.922637	TC299264	AT5G59310.1	NM_125322	LTP4 (LIPID TRANSFER PROTEIN 4); lipid binding	GO:0006869(lipid transport)	GO:0008289(lipid binding)	GO:0009737(response to abscisic acid stimulus)	GO:0012505(endomembrane system)
A_84_P17343	0.052921	0.0877152	0.117669	-0.0704976	0.0162071	1.28421	2.52171	1.78569	0.000944663	1.84216	1.18786	1.56434	TC293511	AT2G44840.1	NM_130048	ATERF13/EREBP (ETHYLENE-RESPONSIVE ELEMENT BINDING FACTOR 13); DNA binding / transcription factor	GO:0003677(DNA binding)	GO:0003700(transcription factor activity)	GO:0005634(nucleus)	GO:0006355(regulation of transcription, DNA-dependent)	GO:0009873(ethylene mediated signaling pathway)
A_84_P17934	0.0475632	0.0878627	0.0782878	0.15572	-0.0285083	0.778661	1.45217	0.766345	0.0185193	1.21345	0.853595	0.201784	TC299085	AT5G04340.1	NM_120516	C2H2 (ZINC FINGER OF ARABIDOPSIS THALIANA 6); nucleic acid binding / transcription factor/ zinc ion binding	GO:0003676(nucleic acid binding)	GO:0003700(transcription factor activity)	GO:0005622(intracellular)	GO:0008270(zinc ion binding)
A_84_P784166	0.0618593	0.0945039	-0.602016	-0.534743	-0.0166566	0.737995	1.65339	0.904697	0.0201348	0.713102	0.0128635	-0.411325	TC283689	AT5G45340.2	NM_123902	CYP707A3 (cytochrome P450, family 707, subfamily A, polypeptide 3); oxygen binding	GO:0009414(response to water deprivation)	GO:0009639(response to red or far red light)	GO:0010295((+)-abscisic acid 8'-hydroxylase activity)	GO:0012505(endomembrane system)	GO:0019825(oxygen binding)	GO:0046345(abscisic acid catabolic process)
A_84_P845206	-0.00438552	0.0951424	0.302761	0.234353	-0.00897665	-0.106344	1.51629	0.306309	-0.049369	1.54943	1.19676	0.347047	TC288935	TC288935			GO:0003773(heat shock protein activity)	GO:0004540(ribonuclease activity)	GO:0009408(response to heat)	GO:0009451(RNA modification)
A_84_P97916	0.0965873	0.0976855	-0.268064	-0.497818	0.040078	1.28173	2.65358	1.55858	0.0308499	1.45689	0.848347	0.300416	TC282975	AT4G29780.1	NM_119124	hypothetical protein	GO:0005575(cellular_component)
A_84_P23478	0.102741	0.102561	-0.0554153	0.0140672	0.0225174	0.311469	0.913926	0.508681	-0.0141127	1.15256	0.48831	0.405802	TC296906	AT5G41750.1	NM_123540	disease resistance protein (TIR-NBS-LRR class), putative	GO:0000166(nucleotide binding)	GO:0004888(transmembrane receptor activity)	GO:0005515(protein binding)	GO:0005524(ATP binding)	GO:0006952(defense response)	GO:0017111(nucleoside-triphosphatase activity)	GO:0031224(intrinsic to membrane)
A_84_P268160	0.0146309	0.115512	0.255585	0.239812	-0.00223097	0.806991	1.27058	0.879666	-0.0126034	2.26686	2.2616	2.00699	NP301783	AT3G13950.1	NM_112249	hypothetical protein	GO:0003674(molecular_function)
A_84_P851315	0.0170052	0.116983	-0.0446134	-0.0622206	0.0260602	0.783568	1.20215	0.647937	0.00610113	0.953205	0.8497	0.481855	TC306197	AT1G63750.2	NM_001084299	ATP binding / nucleoside-triphosphatase/ nucleotide binding / protein binding	GO:0000166(nucleotide binding)	GO:0004888(transmembrane receptor activity)	GO:0005515(protein binding)	GO:0005524(ATP binding)	GO:0006952(defense response)	GO:0017111(nucleoside-triphosphatase activity)	GO:0031224(intrinsic to membrane)
A_84_P541841	0.279132	0.118204	-0.0321582	0.177282	-0.00494855	1.42489	1.38279	1.07882	-0.034366	2.49655	2.2256	1.96811		AT1G51920.1	NM_104073	hypothetical protein	GO:0003674(molecular_function)	GO:0008150(biological_process)	GO:0012505(endomembrane system)
A_84_P17256	-0.0060845	0.119479	-0.167173	-0.119307	-0.0179801	0.632029	1.23326	0.727346	0.00697142	0.766965	0.388707	0.249174	TC282835	AT2G40140.1	NM_129572	CZF1/ZFAR1; transcription factor	GO:0003700(transcription factor activity)	GO:0005575(cellular_component)	GO:0009409(response to cold)	GO:0045449(regulation of transcription)	GO:0050832(defense response to fungus)
A_84_P272600	0.100308	0.122748	0.145753	-0.446615	0.0394404	2.20113	3.76857	2.60051	0.0571446	3.37745	2.53793	2.66256	TC295295	AT5G21960.1	NM_147879	AP2 domain-containing transcription factor, putative	GO:0003677(DNA binding)	GO:0003700(transcription factor activity)	GO:0005634(nucleus)	GO:0006355(regulation of transcription, DNA-dependent)
A_84_P21861	0.0451187	0.132434	-0.281017	-0.18006	0.0208368	0.343671	0.956612	0.508515	0.0351945	0.776065	0.361455	0.11795	TC288317	AT1G67470.1	NM_105414	protein kinase family protein	GO:0005575(cellular_component)	GO:0006468(protein amino acid phosphorylation)	GO:0016301(kinase activity)
A_84_P296724	0.0448539	0.133702	-0.257615	-0.279774	-0.00863411	0.788456	1.54424	0.513104	0.00241889	1.36064	1.185	0.780493	TC292229	AT5G51190.1	NM_124498	AP2 domain-containing transcription factor, putative	GO:0003677(DNA binding)	GO:0003700(transcription factor activity)	GO:0005634(nucleus)	GO:0006355(regulation of transcription, DNA-dependent)
A_84_P12143	0.13074	0.136407	-0.599961	-0.44604	0.0375713	0.672546	1.67642	1.01257	0.0133993	0.693755	-0.0803461	-0.512615	TC283689	AT5G45340.1	NM_180805	CYP707A3 (cytochrome P450, family 707, subfamily A, polypeptide 3); oxygen binding	GO:0009414(response to water deprivation)	GO:0009639(response to red or far red light)	GO:0010295((+)-abscisic acid 8'-hydroxylase activity)	GO:0012505(endomembrane system)	GO:0019825(oxygen binding)	GO:0046345(abscisic acid catabolic process)
A_84_P21836	0.0386338	0.139625	-0.259151	-0.278704	-0.0200822	0.54124	1.09346	0.260964	-0.0125926	0.847199	0.48889	0.252912	TC309229	AT1G72940.1	NM_105952	disease resistance protein (TIR-NBS class), putative	GO:0004888(transmembrane receptor activity)	GO:0006952(defense response)	GO:0031224(intrinsic to membrane)
A_84_P709533	-0.0185549	0.143741	0.107899	0.0694294	-0.0924053	1.2989	2.37951	1.33012	-0.100734	2.54914	2.21974	1.63635	TC306056	AT4G13395.1	NM_001084915	DVL10/RTFL12 (ROTUNDIFOLIA LIKE 12)	GO:0003674(molecular_function)	GO:0005575(cellular_component)	GO:0048367(shoot development)
A_84_P69044	0.0102785	0.145352	-0.192737	-0.0739169	0.00812257	0.00491783	0.670315	0.591789	-0.0205767	0.210293	-0.101804	0.204271	TC291630	AT1G05710.1	NM_179266	ethylene-responsive protein, putative	GO:0003700(transcription factor activity)	GO:0005634(nucleus)	GO:0009723(response to ethylene stimulus)
A_84_P769675	-0.00845086	0.146578	-0.370173	-0.291505	0.00361761	0.327	1.229	0.60692	0.0348738	0.724515	0.00858216	-0.184346	TC307030	AT5G66210.4	NM_180949	CPK28 (calcium-dependent protein kinase 28)	GO:0004683(calmodulin-dependent protein kinase activity)	GO:0006468(protein amino acid phosphorylation)	GO:0009507(chloroplast)
A_84_P17485	-0.0731023	0.146799	-0.315901	-0.204648	-0.0434411	0.416912	0.934219	0.447524	-0.0171854	0.423739	-0.0168568	-0.0752374	TC285568	AT3G49530.1	NM_114813	ANAC062 (Arabidopsis NAC domain containing protein 62); transcription factor	GO:0003700(transcription factor activity)	GO:0005575(cellular_component)	GO:0007275(multicellular organismal development)
A_84_P17463	0.00615952	0.146938	-0.225357	-0.255969	-0.00898512	1.02993	1.91994	1.02788	-0.0175508	1.32914	1.24163	0.645015	TC291661	AT3G44260.1	NM_114294	CCR4-NOT transcription complex protein, putative	GO:0004540(ribonuclease activity)	GO:0005634(nucleus)	GO:0009451(RNA modification)
A_84_P87559	-0.0799161	0.147006	0.139754	-0.231264	-0.0244416	0.603282	2.02642	0.950409	-0.126445	1.88153	1.73209	0.871993	TC287454	AT1G66500.1	NM_105321	zinc finger (C2H2-type) family protein	GO:0008150(biological_process)
A_84_P21754	-0.00854954	0.149981	-0.12354	-0.182712	0.00316216	0.816545	1.41505	0.633369	-0.00954092	0.795966	0.509501	-0.0330282	TC289089	AT1G23710.1	NM_102219	hypothetical protein	GO:0003674(molecular_function)	GO:0005575(cellular_component)	GO:0008150(biological_process)
A_84_P158475	0.0134613	0.151075	-0.309142	-0.292243	-0.010769	0.736855	1.31639	0.589781	-0.0254331	0.415175	0.181019	-0.463928	TC284989	AT2G41640.1	NM_129727	hypothetical protein	GO:0008150(biological_process)
A_84_P13393	0.129859	0.158535	-0.157569	-0.0564899	0.0172763	0.330362	1.34052	0.608178	-0.0172231	1.02861	0.490759	0.209322	TC297280	AT1G66090.1	NM_105280	disease resistance protein (TIR-NBS class), putative	GO:0000166(nucleotide binding)	GO:0004888(transmembrane receptor activity)	GO:0005524(ATP binding)	GO:0006952(defense response)	GO:0009507(chloroplast)	GO:0017111(nucleoside-triphosphatase activity)	GO:0031224(intrinsic to membrane)
A_84_P21931	0.038315	0.16063	0.0753629	0.171677	0.0183727	0.802075	1.59475	0.940758	-0.0314785	1.27883	0.626848	0.698834	TC295205	AT1G28370.1	NM_102603	ATERF11/ERF11 (ERF domain protein 11); DNA binding / transcription factor/ transcription repressor	GO:0003677(DNA binding)	GO:0003700(transcription factor activity)	GO:0005634(nucleus)	GO:0006355(regulation of transcription, DNA-dependent)	GO:0009873(ethylene mediated signaling pathway)	GO:0016564(transcription repressor activity)
A_84_P283560	-0.0282672	0.17845	-0.119586	0.0738293	-0.00385619	-0.10556	0.660334	0.228957	-0.00972108	0.56332	-0.079087	-0.161774	TC298677	AT2G24600.1	NM_179724	ankyrin repeat family protein	GO:0005515(protein binding)	GO:0005575(cellular_component)	GO:0008150(biological_process)
A_84_P19511	-0.0578441	0.190239	-0.0879111	-0.0652294	0.000386083	0.0901816	1.3497	0.576636	0.0141077	1.22083	0.662029	0.562842	TC291921	AT4G24380.1	NM_001036630	hypothetical protein	GO:0009257(10-formyltetrahydrofolate biosynthetic process)	GO:0009396(folic acid and derivative biosynthetic process)
A_84_P19413	-0.0369482	0.196508	-0.100679	-0.0904528	-0.00076904	0.277115	0.892792	0.31088	-0.0216199	0.270036	-0.100663	-0.188218	NP166197	AT3G57530.1	NM_115613	CPK32 (CALCIUM-DEPENDENT PROTEIN KINASE 32); calmodulin-dependent protein kinase/ kinase	GO:0004683(calmodulin-dependent protein kinase activity)	GO:0004698(calcium-dependent protein kinase C activity)	GO:0005515(protein binding)	GO:0005634(nucleus)	GO:0006468(protein amino acid phosphorylation)	GO:0006499(N-terminal protein myristoylation)	GO:0009651(response to salt stress)	GO:0009738(abscisic acid mediated signaling)	GO:0016301(kinase activity)
A_84_P179084	0.0338034	0.210533	0.152777	0.246675	-0.0298743	0.219747	0.975976	0.521342	0.0462917	1.01939	0.572586	0.428847	TC285728	AT5G35735.1	NM_122964	auxin-responsive family protein	GO:0016020(membrane)
A_84_P15741	-0.0268442	0.21152	-0.0886677	-0.12821	-0.0200083	0.931599	1.4455	0.604552	0.00174123	1.10802	1.14492	0.614713	TC298048	AT4G27280.1	NM_118862	calcium-binding EF hand family protein	GO:0005509(calcium ion binding)	GO:0008150(biological_process)
A_84_P10224	0.0258502	0.216746	-0.0245281	-0.0695723	0.0236845	0.426266	1.32022	0.625309	0.00332053	0.891122	0.73211	0.315171	TC305850	AT5G37770.1	NM_123136	TCH2 (TOUCH 2); calcium ion binding	GO:0005509(calcium ion binding)	GO:0009408(response to heat)	GO:0009409(response to cold)	GO:0009612(response to mechanical stimulus)	GO:0009646(response to absence of light)	GO:0009733(response to auxin stimulus)	GO:0009737(response to abscisic acid stimulus)	GO:0009739(response to gibberellin stimulus)	GO:0009961(response to 1-aminocyclopropane-1-carboxylic acid)	GO:0010038(response to metal ion)	GO:0015629(actin cytoskeleton)	GO:0019722(calcium-mediated signaling)	GO:0042542(response to hydrogen peroxide)	GO:0048574(long-day photoperiodism, flowering)
A_84_P219668	-0.0252747	0.221357	0.0860789	0.0022022	-0.0546577	0.643116	1.29544	0.479214	-0.0124668	1.16167	0.915077	0.431585	TC300375	AT3G04640.1	NM_111336	glycine-rich protein	GO:0003674(molecular_function)	GO:0008150(biological_process)	GO:0031225(anchored to membrane)
A_84_P102986	0.0969904	0.22314	-0.199068	-0.271458	0.0467091	0.907802	1.67528	1.01753	0.0728781	0.741956	0.5172	-0.014293	TC308062	AT2G27080.1	NM_128266	harpin-induced protein-related / HIN1-related / harpin-responsive protein-related	GO:0003674(molecular_function)	GO:0005575(cellular_component)	GO:0008150(biological_process)
A_84_P819483	0.1337	0.226335	-0.0653562	-0.107011	0.00221905	0.802241	1.70519	0.808045	0.00363333	1.3055	1.05654	0.757808	TC294166	AT1G72920.1	NM_105950	disease resistance protein (TIR-NBS class), putative	GO:0004888(transmembrane receptor activity)	GO:0006952(defense response)	GO:0031224(intrinsic to membrane)
A_84_P611334	-0.00504151	0.229824	0.252262	0.490445	-0.0566857	0.868434	1.49444	0.902624	-0.00793427	1.0498	0.59472	0.46983	TC301095	AT2G22880.1	NM_127853	VQ motif-containing protein	GO:0003674(molecular_function)	GO:0008150(biological_process)	GO:0009507(chloroplast)
A_84_P545592	0.31228	0.233914	-0.320432	-0.356947	-0.0108887	0.538776	1.51841	0.73581	0.0111017	0.942027	0.413082	0.137128	TC291632	AT2G39650.1	NM_129521	hypothetical protein	GO:0003674(molecular_function)	GO:0005575(cellular_component)	GO:0008150(biological_process)
A_84_P598642	-0.0174564	0.241006	0.102963	0.00211044	0.0242859	0.730221	1.48285	0.62629	-0.00874288	1.01149	0.7709	0.300705	TC293671	AT1G07135.1	NM_100587	glycine-rich protein	GO:0003674(molecular_function)	GO:0008150(biological_process)	GO:0031225(anchored to membrane)
A_84_P11470	0.0352012	0.242192	0.0599577	0.0317104	0.0450413	0.864242	1.60136	0.900582	-0.0316699	1.17705	1.10459	0.743037	TC299781	AT1G66400.1	NM_105311	calmodulin-related protein, putative	GO:0005509(calcium ion binding)	GO:0005575(cellular_component)	GO:0008150(biological_process)
A_84_P510027	0.110234	0.244618	-0.482538	0.363439	0.177838	0.763491	1.5487	1.11165	0.00565817	1.78435	1.41802	1.16422	TC296569	AT2G04495.1	NM_147243	hypothetical protein	GO:0003674(molecular_function)	GO:0008150(biological_process)	GO:0012505(endomembrane system)
A_84_P13733	0.0620432	0.263005	-0.105576	-0.112254	0.0516653	0.609379	1.54452	0.787083	-0.0118924	0.889863	0.451868	0.201543	TC282021	AT3G55980.1	NM_115456	zinc finger (CCCH-type) family protein	GO:0003700(transcription factor activity)	GO:0005575(cellular_component)	GO:0045449(regulation of transcription)
A_84_P834641	0.225702	0.271239	-0.156005	-0.10006	0.00733371	1.13088	1.86782	0.893938	0.0269111	2.17064	1.59142	1.19293	TC299015	AT3G29000.1	NM_113821	calcium-binding EF hand family protein	GO:0005509(calcium ion binding)	GO:0008150(biological_process)	GO:0012505(endomembrane system)
A_84_P137619	-0.00505309	0.279468	0.144695	0.107983	0.0116133	0.839065	1.56005	0.695694	-0.00617192	1.4684	1.46995	1.02003	TC306530	AT5G54490.1	NM_124829	PBP1 (PINOID-BINDING PROTEIN 1); calcium ion binding	GO:0005509(calcium ion binding)	GO:0005515(protein binding)	GO:0005575(cellular_component)	GO:0005829(cytosol)	GO:0006457(protein folding)	GO:0009733(response to auxin stimulus)
A_84_P21578	0.0203611	0.28026	0.255262	0.0892434	-0.00127148	0.800603	1.20922	0.805505	-0.00626154	1.33746	1.18483	0.985494	TC304104	AT5G39670.1	NM_123329	calcium-binding EF hand family protein	GO:0005509(calcium ion binding)	GO:0005575(cellular_component)	GO:0008150(biological_process)
A_84_P73494	-0.0480704	0.281446	0.128991	0.117612	0.0030549	-0.387809	1.07194	0.232885	-0.0585756	1.1064	0.615164	0.318445	TC307196	AT2G34090.2	NM_201866	MEE18 (maternal effect embryo arrest 18)	GO:0003674(molecular_function)	GO:0005575(cellular_component)	GO:0009793(embryonic development ending in seed dormancy)
A_84_P788437	0.0458648	0.303423	-0.0723284	0.0099464	0.00465094	0.987471	1.40572	0.720007	0.0468183	1.17407	0.896494	0.644207	TC312057	AT1G35210.1	NM_103219	hypothetical protein	GO:0003674(molecular_function)	GO:0008150(biological_process)	GO:0009507(chloroplast)
A_84_P171073	-0.0583945	0.309627	-0.140335	-0.0779259	-0.0163143	1.05312	1.42794	0.737253	-0.00498527	1.21622	0.926166	0.628637	TC294011	AT1G35210.1	NM_103219	hypothetical protein	GO:0003674(molecular_function)	GO:0008150(biological_process)	GO:0009507(chloroplast)
A_84_P21275	0.0474865	0.310712	-0.104908	-0.0808598	0.0138451	1.0057	1.67757	1.15235	0.0109098	1.51054	1.04428	0.975987	TC308142	AT3G50930.1	NM_114953	AAA-type ATPase family protein	GO:0005524(ATP binding)	GO:0005739(mitochondrion)	GO:0009536(plastid)	GO:0016887(ATPase activity)
A_84_P22607	-0.0532433	0.312112	-0.0594062	-0.0728384	-0.00639715	1.19206	1.36523	0.685366	-0.0315119	0.969858	0.839635	0.453616	TC308034	AT5G61600.1	NM_125553	ethylene-responsive element-binding family protein	GO:0003677(DNA binding)	GO:0003700(transcription factor activity)	GO:0005634(nucleus)	GO:0006355(regulation of transcription, DNA-dependent)
A_84_P20890	-0.0173745	0.32056	0.0314941	-0.055759	-0.000936688	0.845542	1.85678	0.861776	-0.00274499	1.61924	1.36984	1.02781	TC294166	AT1G72920.1	NM_105950	disease resistance protein (TIR-NBS class), putative	GO:0004888(transmembrane receptor activity)	GO:0006952(defense response)	GO:0031224(intrinsic to membrane)
A_84_P820417	0.0469896	0.320938	0.16046	0.0415584	0.010165	0.904958	1.67397	0.723108	0.0507616	1.74486	1.33452	1.03811	TC289776	AT4G17490.1	NM_117854	ATERF6 (ETHYLENE RESPONSIVE ELEMENT BINDING FACTOR 6); DNA binding / transcription factor	GO:0003677(DNA binding)	GO:0003700(transcription factor activity)	GO:0005634(nucleus)	GO:0006355(regulation of transcription, DNA-dependent)	GO:0009873(ethylene mediated signaling pathway)
A_84_P504929	0.0381793	0.330308	-0.0758536	-0.0898365	-0.0242381	1.09985	1.77997	0.883386	-0.00535156	2.07799	1.50175	1.07387		AT3G29000.1	NM_113821	calcium-binding EF hand family protein	GO:0005509(calcium ion binding)	GO:0008150(biological_process)	GO:0012505(endomembrane system)
A_84_P522306	0.377297	0.331697	-0.0919436	-0.298937	-0.0711446	0.760506	2.18191	1.16965	-0.0707451	2.01481	1.3933	0.834906	TC290940	AT1G27820.1	NM_102547	CCR4-NOT transcription complex protein, putative	GO:0004540(ribonuclease activity)	GO:0005634(nucleus)	GO:0009451(RNA modification)
A_84_P870349	0.140444	0.337468	0.243132	0.331831	-0.00748012	0.981002	2.23269	1.65565	-0.0133799	2.42504	1.69033	1.82483	TC287778	AT3G23250.2	NM_001035670	AtMYB15/AtY19/MYB15 (myb domain protein 15); DNA binding / transcription factor	GO:0003677(DNA binding)	GO:0003700(transcription factor activity)	GO:0006355(regulation of transcription, DNA-dependent)	GO:0009651(response to salt stress)	GO:0009723(response to ethylene stimulus)	GO:0009733(response to auxin stimulus)	GO:0009753(response to jasmonic acid stimulus)	GO:0046686(response to cadmium ion)
A_84_P245045	0.0265301	0.341771	0.173767	0.0476216	-0.00445791	0.408147	1.29052	0.555291	-0.0100074	0.765654	0.433287	0.0133918	TC305412	AT5G64660.1	NM_125862	U-box domain-containing protein	GO:0000151(ubiquitin ligase complex)	GO:0004842(ubiquitin-protein ligase activity)	GO:0005488(binding)	GO:0016567(protein ubiquitination)
A_84_P17326	0.0574013	0.342566	0.0929434	0.242244	0.0115054	0.430332	1.40985	0.678572	0.0178212	1.13091	0.679455	0.343493	TC308550	AT2G38470.1	NM_129404	WRKY33 (WRKY DNA-binding protein 33); transcription factor	GO:0003700(transcription factor activity)	GO:0005634(nucleus)	GO:0006355(regulation of transcription, DNA-dependent)	GO:0042742(defense response to bacterium)	GO:0050832(defense response to fungus)
A_84_P94789	0.183666	0.354915	0.15793	0.174985	-0.0174588	0.0844948	1.39841	0.896316	0.0151877	1.11915	0.753694	0.707017	TC306320	AT3G06890.1	NM_111569	hypothetical protein	GO:0003674(molecular_function)	GO:0005575(cellular_component)	GO:0008150(biological_process)
A_84_P843330	0.345107	0.355674	-0.218815	-0.387444	-0.00220809	0.380554	1.83103	0.880305	0.0115099	1.74039	1.26683	0.229503	NP335312	NP335312
A_84_P740964	0.0895241	0.357238	-0.0266375	-0.0391719	-0.0327968	-0.0457595	0.807366	0.433272	-0.0230423	0.949156	0.701074	0.259945	TC307589	AT5G08760.1	NM_001085080	hypothetical protein	GO:0012505(endomembrane system)
A_84_P179534	-0.00750729	0.366458	-0.349852	-0.317905	-0.0195938	0.434888	1.16872	0.568964	-0.015538	0.620544	0.287357	0.00625581	TC300186	AT5G16200.1	NM_121625	50S ribosomal protein-related	GO:0003674(molecular_function)	GO:0008150(biological_process)
A_84_P249495	0.19186	0.368552	0.261645	-0.0168826	-0.0104486	0.749636	1.47103	0.909738	-0.0107954	1.67299	1.40224	1.05249	TC298366	AT5G52760.1	NM_124654	heavy-metal-associated domain-containing protein	GO:0005575(cellular_component)	GO:0030001(metal ion transport)	GO:0046872(metal ion binding)
A_84_P561097	-0.0424092	0.370366	-0.0496482	0.146718	-0.0447892	1.26495	1.67225	0.935683	0.0266213	1.21431	0.850838	0.499557	TC304714	AT5G46295.1	NM_123999	hypothetical protein	GO:0003674(molecular_function)	GO:0008150(biological_process)
A_84_P19028	0.0709867	0.388803	0.289615	0.0195292	-0.00553204	1.00529	3.01445	1.62842	-0.00944886	2.84466	2.38688	1.76307	TC294226	AT1G74930.1	NM_106151	ORA47; DNA binding / transcription factor	GO:0003677(DNA binding)	GO:0003700(transcription factor activity)	GO:0005634(nucleus)	GO:0006355(regulation of transcription, DNA-dependent)
A_84_P92299	0.0909059	0.394863	0.146732	0.304024	0.0406561	0.21024	1.69136	0.970933	-0.0506694	2.19289	1.23796	0.99107	TC309956	AT1G73010.1	NM_105959	phosphoric monoester hydrolase	GO:0005575(cellular_component)	GO:0008152(metabolic process)	GO:0016791(phosphatase activity)
A_84_P751526	0.464652	0.403548	-0.0741096	-0.114971	-0.038755	0.931167	2.40842	1.24193	-0.0161537	2.25128	1.86084	1.31776	TC294166	AT1G72920.1	NM_105950	disease resistance protein (TIR-NBS class), putative	GO:0004888(transmembrane receptor activity)	GO:0006952(defense response)	GO:0031224(intrinsic to membrane)
A_84_P18566	-0.00269034	0.40706	-0.0722118	-0.0584275	-0.00953329	0.928797	2.01845	1.19465	0.00139642	1.40165	1.01871	0.401302	TC303124	AT4G24570.1	NM_118590	mitochondrial substrate carrier family protein	GO:0005488(binding)	GO:0005743(mitochondrial inner membrane)	GO:0006810(transport)	GO:0006839(mitochondrial transport)
A_84_P564098	0.128758	0.409027	0.240363	0.440123	-0.0167798	2.30898	1.77835	2.12844	0.0459053	2.1908	1.95148	1.73848	TC304160	AT2G14247.1	NM_201723	Expressed protein	GO:0003674(molecular_function)	GO:0008150(biological_process)	GO:0009507(chloroplast)
A_84_P15931	0.0519083	0.419844	0.0100276	0.0209069	0.00472334	0.777819	1.84027	0.885133	0.0220179	1.40768	0.963813	0.616977	TC293666	AT5G47230.1	NM_124094	ERF5 (ETHYLENE RESPONSIVE ELEMENT BINDING FACTOR 5); DNA binding / transcription activator/ transcription factor	GO:0003677(DNA binding)	GO:0003700(transcription factor activity)	GO:0005634(nucleus)	GO:0006355(regulation of transcription, DNA-dependent)	GO:0009409(response to cold)	GO:0009873(ethylene mediated signaling pathway)	GO:0016563(transcription activator activity)
A_84_P22140	0.204467	0.452553	0.378449	0.474287	-0.00329968	1.05061	2.34002	1.76966	0.0117987	2.43892	1.73481	1.8591	TC294108	AT3G23250.1	NM_001035670	AtMYB15/AtY19/MYB15 (myb domain protein 15); DNA binding / transcription factor	GO:0003677(DNA binding)	GO:0003700(transcription factor activity)	GO:0006355(regulation of transcription, DNA-dependent)	GO:0009651(response to salt stress)	GO:0009723(response to ethylene stimulus)	GO:0009733(response to auxin stimulus)	GO:0009753(response to jasmonic acid stimulus)	GO:0046686(response to cadmium ion)
A_84_P584450	0.296794	0.453918	0.118385	-0.19198	0.0184763	0.874106	2.28057	1.13804	0.012386	2.14659	1.4514	0.967665	TC291558	AT1G27890.1	NM_102554	CCR4-NOT transcription complex protein, putative	GO:0004540(ribonuclease activity)	GO:0005634(nucleus)	GO:0009451(RNA modification)
A_84_P751391	0.107904	0.477718	0.392419	0.390008	-0.00451926	0.505377	0.902533	0.810684	-0.0236858	1.15289	1.4702	1.69731	TC297883	AT1G21525.1		pseudo
A_84_P15156	0.229892	0.493676	0.0794332	-0.277378	-0.0132855	0.822599	2.18687	1.05482	-0.0162281	2.10885	1.40391	0.872562	TC294432	AT1G61470.1	NM_104828	CCR4-NOT transcription complex protein, putative	GO:0004540(ribonuclease activity)	GO:0005634(nucleus)	GO:0009451(RNA modification)
A_84_P19210	0.0126795	0.513191	0.473596	0.250331	0.061248	0.748216	2.03416	1.2309	-0.02333	1.97534	1.533	1.41819	TC291116	AT2G46400.1	NM_130204	WRKY46 (WRKY DNA-binding protein 46); transcription factor	GO:0003700(transcription factor activity)	GO:0005730(nucleolus)	GO:0006355(regulation of transcription, DNA-dependent)
A_84_P11239	0.000145688	0.516138	-0.0461786	0.326683	-0.0161864	-0.0595289	0.480099	0.457036	0.0302969	0.483777	0.0650409	-0.0243337	TC294174	AT5G56840.1	NM_125067	DNA-binding family protein	GO:0003676(nucleic acid binding)	GO:0003677(DNA binding)	GO:0003700(transcription factor activity)	GO:0045449(regulation of transcription)
A_84_P164303	0.272687	0.541572	0.293695	0.555369	-0.032011	0.793169	1.79432	1.19883	-0.00324699	1.48927	0.621746	0.823223	TC287892	AT5G58680.1	NM_125255	armadillo/beta-catenin repeat family protein	GO:0005488(binding)	GO:0005575(cellular_component)	GO:0008150(biological_process)
A_84_P786490	0.0616333	0.545785	0.565258	0.324266	0.00421645	0.653564	1.97932	1.17332	0.0423823	2.03038	1.61682	1.48779	TC293523	AT2G46400.1	NM_130204	WRKY46 (WRKY DNA-binding protein 46); transcription factor	GO:0003700(transcription factor activity)	GO:0005730(nucleolus)	GO:0006355(regulation of transcription, DNA-dependent)
A_84_P554567	-0.169876	0.616956	0.173149	0.197061	-0.0148284	0.819253	1.85832	1.04979	0.0191905	1.57971	1.18348	0.675922		AT3G28340.1	NM_113753	GATL10 (Galacturonosyltransferase-like 10); polygalacturonate 4-alpha-galacturonosyltransferase/ transferase, transferring hexosyl groups	GO:0012505(endomembrane system)	GO:0016051(carbohydrate biosynthetic process)	GO:0016758(transferase activity, transferring hexosyl groups)	GO:0047262(polygalacturonate 4-alpha-galacturonosyltransferase activity)
A_84_P823733	-0.0743774	0.645165	0.0777256	0.198157	0.0357547	0.700205	1.60462	0.95242	-0.020779	1.02124	0.608089	0.280982	TC289121	AT3G28340.1	NM_113753	GATL10 (Galacturonosyltransferase-like 10); polygalacturonate 4-alpha-galacturonosyltransferase/ transferase, transferring hexosyl groups	GO:0012505(endomembrane system)	GO:0016051(carbohydrate biosynthetic process)	GO:0016758(transferase activity, transferring hexosyl groups)	GO:0047262(polygalacturonate 4-alpha-galacturonosyltransferase activity)
A_84_P15868	0.373922	0.673654	0.0337873	0.107489	-0.0500097	0.938728	1.58521	1.3557	0.0133964	1.99157	1.12748	0.918359	TC293164	AT5G22380.1	NM_122143	ANAC090 (Arabidopsis NAC domain containing protein 90); transcription factor	GO:0003700(transcription factor activity)	GO:0005575(cellular_component)	GO:0007275(multicellular organismal development)
A_84_P757973	-0.0112613	0.695416	0.745147	1.12673	-0.0290193	0.210108	1.45841	1.33864	0.00531273	0.936229	0.81463	1.13048	TC302129	AT2G44578.1	NM_001084589	protein binding / zinc ion binding	GO:0005515(protein binding)	GO:0008270(zinc ion binding)	GO:0012505(endomembrane system)
A_84_P284310	0.106825	0.933576	1.394	-0.0122012	-0.0470501	0.965029	1.07204	0.0459579	0.0350546	1.48239	0.927188	0.813303	TC293112	AT2G01520.1	NM_126213	MLP328 (MLP-LIKE PROTEIN 328)	GO:0003674(molecular_function)	GO:0005575(cellular_component)	GO:0006952(defense response)	GO:0009607(response to biotic stimulus)
A_84_P758588	0.270132	1.31109	1.00204	0.936241	-0.0343102	0.404319	2.24932	1.76924	0.0164986	3.35462	2.66348	1.9015	TC305259	AT2G30766.1	NM_001124947	hypothetical protein

## Sheet: cluster-B
Cluster B	306 genes
	without aphid	M. persicae	M. cerasi	R. padi	without aphid	M. persicae	M. cerasi	R. padi	without aphid	M. persicae	M. cerasi	R. padi
Time	3h				6h				24h
Systematic	log2												TIGRID	At accession	GenbankAccession	Gene function	GO
A_84_P305070	0.11401	-2.99878	-2.75641	-2.22718	0.0351296	-2.71394	-1.23396	-2.08326	0.0190402	2.63684	2.38675	1.32617	TC284320	AT2G15020.1	NM_127064	hypothetical protein	GO:0003674(molecular_function)	GO:0005575(cellular_component)	GO:0008150(biological_process)
A_84_P16114	-0.222643	-1.15839	-0.274301	-0.896291	-0.0111977	-2.6673	-2.21659	-2.2914	0.0291417	-0.371125	-0.367019	-1.03376	TC286932	AT1G09350.1	NM_100805	ATGOLS3 (ARABIDOPSIS THALIANA GALACTINOL SYNTHASE 3); transferase, transferring glycosyl groups / transferase, transferring hexosyl groups	GO:0005575(cellular_component)	GO:0016051(carbohydrate biosynthetic process)	GO:0016757(transferase activity, transferring glycosyl groups)	GO:0016758(transferase activity, transferring hexosyl groups)
A_84_P18763	-0.353959	-2.27952	-1.08638	-1.57592	0.0449253	-2.56224	-1.2414	-2.97506	0.0108599	0.509062	0.747156	0.267194	TC286694	AT5G45820.1	NM_123950	CIPK20 (CBL-INTERACTING PROTEIN KINASE 20); kinase	GO:0004674(protein serine/threonine kinase activity)	GO:0005829(cytosol)	GO:0009737(response to abscisic acid stimulus)	GO:0016301(kinase activity)
A_84_P847162	0.331211	-1.52093	0.0347266	0.189144	0.0101395	-2.18751	0.0130561	-0.932198	-0.03157	1.60311	1.58081	1.60621	TC298912	AT4G16740.2	NM_001036574	ATTPS03 (Arabidopsis thaliana terpene synthase 03)	GO:0009611(response to wounding)	GO:0016099(monoterpenoid biosynthetic process)	GO:0042408(myrcene/(E)-beta-ocimene synthase activity)
A_84_P93089	-0.535617	-3.08694	-1.91989	-2.3149	-0.00533262	-2.10308	-1.14504	-1.56106	0.00959158	1.41505	1.68369	1.49537	TC292156	AT1G13650.1	NM_179324	hypothetical protein	GO:0003674(molecular_function)	GO:0005575(cellular_component)	GO:0008150(biological_process)
A_84_P13778	-0.153873	-1.1677	-0.633872	-0.584932	-0.00880795	-2.0999	-0.190046	-0.591702	0.000622074	0.451321	0.0950222	0.49623	TC287971	AT4G03060.1	NM_116540	AOP2 (ALKENYL HYDROXALKYL PRODUCING 2); oxidoreductase, acting on paired donors, with incorporation or reduction of molecular oxygen, 2-oxoglutarate as one donor, and incorporation of one atom each of oxygen into both donors	GO:0003674(molecular_function)	GO:0005575(cellular_component)	GO:0008150(biological_process)	GO:0016706(oxidoreductase activity, acting on paired donors, with incorporation or reduction of molecular oxygen, 2-oxoglutarate as one donor, and incorporation of one atom each of oxygen into both donors)	GO:0019761(glucosinolate biosynthetic process)
A_84_P592948	0.0280114	-1.97747	0.375188	-0.333545	0.0467611	-2.09394	-0.172036	0.524241	0.00512303	-1.16058	-1.0874	0.404125	TC285908	AT4G11911.1	NM_001125495	hypothetical protein	GO:0009507(chloroplast)
A_84_P786411	0.0408348	-1.10858	-0.592383	-0.502535	0.00528548	-2.06548	-0.14392	-0.530023	-0.0129186	0.444103	0.0763801	0.406284	TC287843	AT4G03060.1	NM_116540	AOP2 (ALKENYL HYDROXALKYL PRODUCING 2); oxidoreductase, acting on paired donors, with incorporation or reduction of molecular oxygen, 2-oxoglutarate as one donor, and incorporation of one atom each of oxygen into both donors	GO:0003674(molecular_function)	GO:0005575(cellular_component)	GO:0008150(biological_process)	GO:0016706(oxidoreductase activity, acting on paired donors, with incorporation or reduction of molecular oxygen, 2-oxoglutarate as one donor, and incorporation of one atom each of oxygen into both donors)	GO:0019761(glucosinolate biosynthetic process)
A_84_P235073	-0.306987	-2.23314	-1.57466	-1.81548	-0.0623371	-1.99309	-1.1336	-2.11034	-0.018332	0.38209	0.588308	0.0591216	TC288208	AT1G73870.1	NM_106047	zinc finger (B-box type) family protein	GO:0003700(transcription factor activity)	GO:0005622(intracellular)	GO:0008270(zinc ion binding)	GO:0045449(regulation of transcription)
A_84_P19241	-0.237307	-2.7895	-2.7187	-2.17185	0.0290967	-1.96908	-1.58037	-1.78337	-0.0142357	0.12892	0.0533761	-0.364137	TC284054	AT2G46830.1	NM_180129	CCA1 (CIRCADIAN CLOCK ASSOCIATED 1); transcription factor	GO:0003677(DNA binding)	GO:0003700(transcription factor activity)	GO:0007623(circadian rhythm)	GO:0009651(response to salt stress)	GO:0009723(response to ethylene stimulus)	GO:0009733(response to auxin stimulus)	GO:0009737(response to abscisic acid stimulus)	GO:0009739(response to gibberellin stimulus)	GO:0009751(response to salicylic acid stimulus)	GO:0009753(response to jasmonic acid stimulus)	GO:0010243(response to organic nitrogen)	GO:0016563(transcription activator activity)	GO:0016564(transcription repressor activity)	GO:0046686(response to cadmium ion)
A_84_P19357	-0.147596	-1.18754	-0.719553	-0.953706	0.00402467	-1.96357	0.43227	-0.320402	0.0294289	2.01567	1.3922	1.58176	TC287351	AT3G44990.1	NM_114368	XTR8 (xyloglucan:xyloglucosyl transferase 8); hydrolase, acting on glycosyl bonds	GO:0005618(cell wall)	GO:0016762(xyloglucan:xyloglucosyl transferase activity)	GO:0016798(hydrolase activity, acting on glycosyl bonds)	GO:0042546(cell wall biogenesis)	GO:0048046(apoplast)
A_84_P739644	0.251293	-2.59845	-2.09481	-1.89072	-0.0422895	-1.87021	-0.978726	-1.3291	0.00741472	1.55866	1.33894	1.17321		AT1G70260.1	NM_105694	nodulin MtN21 family protein	GO:0003674(molecular_function)	GO:0016020(membrane)
A_84_P541401	0.315418	-1.24512	0.181387	0.355642	0.016559	-1.8685	0.522481	0.0954837	-0.101935	1.10443	0.58441	0.956884	TC292644	AT4G18425.1	NM_117955	hypothetical protein	GO:0003674(molecular_function)	GO:0005575(cellular_component)	GO:0008150(biological_process)
A_84_P559896	0.110921	-1.28407	-0.818671	-0.928317	-0.0206494	-1.85602	-0.279927	-1.14309	-0.034546	1.15871	0.813018	0.35762	TC302010	AT3G44450.1	NM_114313	hypothetical protein	GO:0003674(molecular_function)	GO:0005575(cellular_component)	GO:0008150(biological_process)
A_84_P16037	0.386195	-1.92995	-0.186809	-0.837798	0.0412794	-1.84496	-0.2673	-0.849709	0.0361182	1.47128	0.746597	1.02131	TC291247	AT1G56650.1	NM_104541	PAP1 (PRODUCTION OF ANTHOCYANIN PIGMENT 1); DNA binding / transcription factor	GO:0003677(DNA binding)	GO:0003700(transcription factor activity)	GO:0003993(acid phosphatase activity)	GO:0004722(protein serine/threonine phosphatase activity)	GO:0006355(regulation of transcription, DNA-dependent)	GO:0008150(biological_process)	GO:0009651(response to salt stress)	GO:0009718(anthocyanin biosynthetic process)	GO:0009733(response to auxin stimulus)	GO:0009745(sucrose mediated signaling)	GO:0009753(response to jasmonic acid stimulus)	GO:0012505(endomembrane system)	GO:0016036(cellular response to phosphate starvation)	GO:0019430(removal of superoxide radicals)	GO:0046283(anthocyanin metabolic process)
A_84_P20210	-0.17059	-1.04513	-0.29825	-0.323476	-0.0319154	-1.8375	-0.383129	-0.575013	0.00133397	0.416389	0.18344	0.706289	TC293280	AT3G03190.1	NM_111189	ATGSTF11 (GLUTATHIONE S-TRANSFERASE F11); glutathione transferase	GO:0004364(glutathione transferase activity)	GO:0005737(cytoplasm)	GO:0006979(response to oxidative stress)	GO:0009407(toxin catabolic process)
A_84_P19718	0.0285663	-1.32702	-0.512602	-0.886274	-0.00528069	-1.80989	-1.32124	-1.15281	-0.0340675	-0.605414	-1.44612	-0.162626	TC306548	AT5G48000.1	NM_001125923	CYP708A2 (cytochrome P450, family 708, subfamily A, polypeptide 2); oxygen binding	GO:0005783(endoplasmic reticulum)	GO:0019825(oxygen binding)	GO:0048364(root development)
A_84_P18192	0.360834	-1.68713	-0.714216	-1.22245	-0.0217132	-1.80468	-0.213238	-0.756499	0.00147797	0.635786	0.926656	0.8246	TC311043	AT2G20750.1	NM_127640	ATEXPB1 (ARABIDOPSIS THALIANA EXPANSIN B1)	GO:0003674(molecular_function)	GO:0005576(extracellular region)	GO:0009664(plant-type cell wall organization and biogenesis)	GO:0009826(unidimensional cell growth)	GO:0009828(plant-type cell wall loosening)	GO:0012505(endomembrane system)
A_84_P167173	-0.241945	-0.925589	0.353121	-0.218755	4.33782e-05	-1.77767	0.461762	-1.41321	0.0277173	1.32785	1.13981	0.568856	TC295297	AT4G25480.1	NM_118680	DREB1A (DEHYDRATION RESPONSE ELEMENT B1A); DNA binding / transcription activator/ transcription factor	GO:0003677(DNA binding)	GO:0003700(transcription factor activity)	GO:0005634(nucleus)	GO:0006355(regulation of transcription, DNA-dependent)	GO:0009409(response to cold)	GO:0009414(response to water deprivation)	GO:0009631(cold acclimation)	GO:0016563(transcription activator activity)
A_84_P752590	0.269068	-1.16648	-0.420475	-0.301197	0.00882051	-1.77144	-0.186133	-0.61062	0.00825722	0.885642	0.449555	1.23886	TC283809	AT1G16410.1	NM_202111	CYP79F1 (SUPERSHOOT 1)	GO:0005783(endoplasmic reticulum)	GO:0016709(oxidoreductase activity, acting on paired donors, with incorporation or reduction of molecular oxygen, NADH or NADPH as one donor, and incorporation of one atom of oxygen)	GO:0019761(glucosinolate biosynthetic process)
A_84_P548594	0.0745311	-0.734556	-0.51095	-0.688694	-0.041748	-1.72619	-0.305519	-1.16156	-0.0204932	0.667391	0.36109	-0.0470345		AT5G05840.1	NM_120666	hypothetical protein	GO:0003674(molecular_function)	GO:0005575(cellular_component)	GO:0008150(biological_process)
A_84_P18673	-0.154406	-1.11908	-0.570735	-0.678716	0.0306191	-1.69014	-0.23572	-0.63708	-0.0119783	0.817823	0.534441	0.850939	TC287304	AT5G07690.1	NM_120851	MYB29 (myb domain protein 29); DNA binding / transcription factor	GO:0003677(DNA binding)	GO:0003700(transcription factor activity)	GO:0006355(regulation of transcription, DNA-dependent)	GO:0009739(response to gibberellin stimulus)	GO:0009751(response to salicylic acid stimulus)	GO:0009753(response to jasmonic acid stimulus)	GO:0010438(cellular response to sulfur starvation)	GO:0010439(regulation of glucosinolate biosynthetic process)	GO:0045449(regulation of transcription)
A_84_P868534	-0.2636	-1.10479	-0.918987	-0.972749	-0.0175528	-1.67375	-0.701434	-0.960783	0.0357698	0.684873	0.792456	0.590875	TC312273	AT3G01060.1	NM_110971	hypothetical protein	GO:0003674(molecular_function)	GO:0008150(biological_process)
A_84_P22256	0.00159408	-0.763059	-0.358364	-0.310163	0.00401014	-1.67338	-0.293562	-0.424833	-0.0128201	0.447582	0.117266	0.765554	TC300460	AT3G58990.1	NM_115761	aconitase C-terminal domain-containing protein	GO:0008152(metabolic process)	GO:0009316(3-isopropylmalate dehydratase complex)	GO:0009507(chloroplast)	GO:0016836(hydro-lyase activity)
A_84_P836671	0.14495	-2.91599	-1.85467	-2.12048	0.0118517	-1.66892	-0.67648	-1.85388	0.00197645	1.37426	1.69531	1.50242	TC300702	TA52555_3702
A_84_P21842	-0.0256418	-1.03618	-0.430306	-0.426872	-0.0048893	-1.64542	-0.000308886	-0.279483	-0.00318838	0.65138	0.353146	0.914626	TC285921	AT1G65860.1	NM_105258	flavin-containing monooxygenase family protein / FMO family protein	GO:0004497(monooxygenase activity)	GO:0005575(cellular_component)	GO:0006118(electron transport)
A_84_P17028	-0.0201756	-1.02853	-0.52142	-0.584533	-0.00318888	-1.6248	-0.00647676	-0.402397	-3.07932e-05	0.763419	0.420752	0.852397	TC285735	AT1G62560.1	NM_104934	flavin-containing monooxygenase family protein / FMO family protein	GO:0004497(monooxygenase activity)	GO:0006118(electron transport)
A_84_P12560	-0.0981687	-1.65622	-1.23367	-1.38297	-0.0514237	-1.59334	-1.06929	-1.53197	0.022401	0.32164	0.466588	0.0138812	TC293522	AT2G31380.1	NM_128695	STH (salt tolerance homologue); transcription factor/ zinc ion binding	GO:0003700(transcription factor activity)	GO:0005622(intracellular)	GO:0008270(zinc ion binding)	GO:0012505(endomembrane system)	GO:0019904(protein domain specific binding)	GO:0045449(regulation of transcription)
A_84_P757222	-0.0166389	-1.98401	0.0080127	-0.889371	-0.0222695	-1.56019	-0.921129	-0.350551	0.0303594	1.45411	1.09347	1.70598		AT2G16367.1		pseudo
A_84_P764402	0.360826	-1.98391	-0.547274	-0.198881	0.0466164	-1.55504	0.353311	-0.292589	0.0575221	1.53825	1.41462	1.84106	TC301005	AT4G16740.1	NM_001036574	ATTPS03 (Arabidopsis thaliana terpene synthase 03)	GO:0009611(response to wounding)	GO:0016099(monoterpenoid biosynthetic process)	GO:0042408(myrcene/(E)-beta-ocimene synthase activity)
A_84_P14878	-0.0230724	-0.841214	-0.855214	-0.8048	-0.00997035	-1.54022	-0.540411	-0.83353	-0.00707336	0.948559	0.471411	0.826754	TC289398	AT5G04950.1	NM_120577	nicotianamine synthase, putative	GO:0030410(nicotianamine synthase activity)
A_84_P824563	-0.0776724	-0.740883	-0.205174	-0.170392	-0.00937161	-1.52813	-0.355891	-0.574627	-0.0148101	0.298338	0.0288686	0.579748	TC288636	AT4G12030.1	NM_117273	bile acid:sodium symporter family protein	GO:0005215(transporter activity)	GO:0006814(sodium ion transport)	GO:0008508(bile acid:sodium symporter activity)	GO:0016020(membrane)
A_84_P148568	-0.0593533	-0.702735	-0.146202	-0.318666	-0.0610251	-1.52132	-0.334719	-1.39652	0.0312601	0.661646	0.794932	0.574981	NP206662	AT5G02180.1	NM_120296	amino acid transporter family protein	GO:0006865(amino acid transport)	GO:0015171(amino acid transmembrane transporter activity)	GO:0016020(membrane)
A_84_P90469	-0.101593	-0.880137	-0.385319	-0.43082	-0.0121114	-1.52007	-0.287036	-0.396466	0.0256766	0.580208	0.171853	0.939324	TC283809	AT1G16410.1	NM_101507	CYP79F1 (SUPERSHOOT 1)	GO:0005783(endoplasmic reticulum)	GO:0016709(oxidoreductase activity, acting on paired donors, with incorporation or reduction of molecular oxygen, NADH or NADPH as one donor, and incorporation of one atom of oxygen)	GO:0019761(glucosinolate biosynthetic process)
A_84_P246705	0.297704	-1.03509	0.556194	-0.236337	-0.050729	-1.51851	-0.701442	-0.880902	-0.0270293	0.940491	-0.560706	-0.246478	TC297032	AT3G53980.1	NM_180369	protease inhibitor/seed storage/lipid transfer protein (LTP) family protein	GO:0006869(lipid transport)	GO:0008289(lipid binding)	GO:0012505(endomembrane system)
A_84_P16475	-0.0262537	-0.88955	-0.08659	-0.328318	0.0387762	-1.50481	-0.258421	-1.16654	0.0165158	0.864825	0.889793	0.606429	TC284976	AT3G26290.1	NM_113536	CYP71B26 (cytochrome P450, family 71, subfamily B, polypeptide 26); oxygen binding	GO:0006118(electron transport)	GO:0012505(endomembrane system)	GO:0019825(oxygen binding)
A_84_P18312	-0.138649	-0.698468	-0.168907	-0.253146	0.0136184	-1.50108	-0.122542	-0.365903	0.0196862	0.390517	0.056974	0.510661	TC281817	AT3G02020.1	NM_111068	aspartate kinase, lysine-sensitive, putative	GO:0004072(aspartate kinase activity)	GO:0009067(aspartate family amino acid biosynthetic process)
A_84_P284920	-0.166949	-1.12456	-0.932378	-1.0652	0.00594839	-1.49283	-0.668132	-0.905185	-0.00495887	0.679993	0.67849	0.506242	TC284758	AT3G01060.1	NM_110971	hypothetical protein	GO:0003674(molecular_function)	GO:0008150(biological_process)
A_84_P23973	-0.186304	-1.22955	-0.887715	-0.942432	-0.0552158	-1.48608	-0.566374	-0.615454	-0.00435901	0.752076	0.387428	0.928526	TC307964	AT3G03780.2	NM_111249	AtMS2 (Arabidopsis thaliana methionine synthase 2); 5-methyltetrahydropteroyltriglutamate-homocysteine S-methyltransferase	GO:0003871(5-methyltetrahydropteroyltriglutamate-homocysteine S-methyltransferase activity)	GO:0005829(cytosol)	GO:0008705(methionine synthase activity)	GO:0009086(methionine biosynthetic process)
A_84_P260340	0.0654243	-1.06068	-0.763257	-0.727999	-0.0176637	-1.4645	-0.597491	-1.10133	0.0192201	0.830579	0.950253	0.484448	TC290373	AT1G76240.1	NM_106274	hypothetical protein	GO:0003674(molecular_function)	GO:0009507(chloroplast)
A_84_P858735	0.107402	-1.30925	-0.709322	-0.872942	0.00988192	-1.45599	-0.311066	-0.820237	-0.00607853	0.258622	0.433012	0.41403	TC311757	AT3G02870.2	NM_001035549	VTC4; 3'(2'),5'-bisphosphate nucleotidase/ L-galactose-1-phosphate phosphatase/ inositol or phosphatidylinositol phosphatase	GO:0004437(inositol or phosphatidylinositol phosphatase activity)	GO:0005575(cellular_component)	GO:0006790(sulfur metabolic process)	GO:0008441(3'(2'),5'-bisphosphate nucleotidase activity)	GO:0010347(L-galactose-1-phosphate phosphatase activity)	GO:0019853(L-ascorbic acid biosynthetic process)
A_84_P846050	0.02247	-0.775746	-0.248758	-0.213416	-0.0132308	-1.45272	-0.266044	-0.499472	-0.0367926	0.322863	0.025876	0.604568	TC295025	AT4G12030.1	NM_117273	bile acid:sodium symporter family protein	GO:0005215(transporter activity)	GO:0006814(sodium ion transport)	GO:0008508(bile acid:sodium symporter activity)	GO:0016020(membrane)
A_84_P19887	-0.0121305	-0.923853	-0.572304	-0.585881	-0.0476067	-1.44786	-0.671694	-0.969445	0.0361259	0.770253	0.592677	0.322787	TC291132	AT1G80760.1	NM_106724	NIP6;1 (NOD26-like intrinsic protein 6;1); water channel	GO:0006810(transport)	GO:0015250(water channel activity)	GO:0016020(membrane)
A_84_P20292	-0.320637	-1.88551	-2.05529	-1.90294	-0.0297273	-1.42994	-1.2829	-1.50009	0.00956328	0.180949	0.292043	-0.203656	TC293154	AT3G02380.1	NM_111105	COL2 (CONSTANS-LIKE 2); transcription factor/ zinc ion binding	GO:0003700(transcription factor activity)	GO:0005622(intracellular)	GO:0008270(zinc ion binding)	GO:0009909(regulation of flower development)
A_84_P156615	-0.0368666	-0.132921	0.0890532	0.27675	0.0114473	-1.41841	-0.444203	0.00138219	0.0219091	1.07485	1.76402	2.28731	TC295694	AT4G12490.1	NM_117319	protease inhibitor/seed storage/lipid transfer protein (LTP) family protein	GO:0006869(lipid transport)	GO:0008289(lipid binding)	GO:0050832(defense response to fungus)
A_84_P22755	0.167409	-0.429369	0.872411	1.10232	-0.0556473	-1.41735	0.540738	-0.0126821	-0.0451186	0.883004	0.395766	0.967149	TC296863	AT1G26820.1	NM_102446	RNS3 (RIBONUCLEASE 3); endoribonuclease	GO:0004521(endoribonuclease activity)	GO:0007568(aging)	GO:0012505(endomembrane system)
A_84_P13983	-0.0492096	-2.05362	-1.7026	-1.68165	-0.0452472	-1.41345	-0.909871	-1.49735	0.0593804	0.607277	0.728037	0.0289323	TC291213	AT5G24120.1	NM_122317	SIGE (RNA polymerase sigma subunit E); DNA binding / DNA-directed RNA polymerase/ sigma factor/ transcription factor	GO:0003677(DNA binding)	GO:0003700(transcription factor activity)	GO:0003899(DNA-directed RNA polymerase activity)	GO:0006352(transcription initiation)	GO:0006355(regulation of transcription, DNA-dependent)	GO:0010114(response to red light)	GO:0010218(response to far red light)	GO:0016987(sigma factor activity)
A_84_P20655	-0.123279	-1.26739	-0.868516	-0.915771	0.00817092	-1.40493	-0.921981	-2.08768	-0.00325013	-0.796661	0.0338368	-0.333938	TC311156	AT5G45830.1	NM_123951	DOG1 (DELAY OF GERMINATION 1)	GO:0003674(molecular_function)	GO:0005575(cellular_component)	GO:0010162(seed dormancy)
A_84_P182054	0.100589	-0.14436	0.720555	0.0395252	-0.0411382	-1.39079	-0.0363127	-0.489992	0.0139219	-0.138059	-0.676893	0.27478	TC286070	AT5G37690.1	NM_123128	GDSL-motif lipase/hydrolase family protein	GO:0006629(lipid metabolic process)	GO:0012505(endomembrane system)	GO:0016298(lipase activity)
A_84_P17929	-0.202158	-0.664787	-0.181324	-0.658222	0.00636777	-1.3904	-1.09971	-1.57675	0.0483815	0.508353	-0.0559389	-0.658214	TC286182	AT1G56600.1	NM_104537	ATGOLS2 (ARABIDOPSIS THALIANA GALACTINOL SYNTHASE 2); transferase, transferring glycosyl groups / transferase, transferring hexosyl groups	GO:0005575(cellular_component)	GO:0016051(carbohydrate biosynthetic process)	GO:0016757(transferase activity, transferring glycosyl groups)	GO:0016758(transferase activity, transferring hexosyl groups)
A_84_P22977	0.250844	-1.358	-0.585304	-0.742931	0.0923939	-1.33612	-0.0857433	-0.489286	-0.00492696	1.15801	1.12864	1.23623	TC284970	AT2G23000.1	NM_127865	SCPL10 (serine carboxypeptidase-like 10); serine carboxypeptidase	GO:0004185(serine carboxypeptidase activity)	GO:0006508(proteolysis)	GO:0012505(endomembrane system)
A_84_P17435	0.0597767	-0.612282	0.0229165	-0.0563078	-0.006153	-1.32838	-0.365597	-0.514212	0.0147611	0.275485	0.0731585	0.695937	TC304231	AT3G19710.1	NM_112861	BCAT4 (BRANCHED-CHAIN AMINOTRANSFERASE4); catalytic/ methionine-oxo-acid transaminase	GO:0003824(catalytic activity)	GO:0005829(cytosol)	GO:0010326(methionine-oxo-acid transaminase activity)	GO:0019761(glucosinolate biosynthetic process)
A_84_P21109	0.0383199	-0.627803	0.519915	-0.152833	-0.0251396	-1.32272	0.0939285	-0.559571	-0.0360017	0.339789	0.339844	1.00546	TC288200	AT2G38390.1	NM_129395	peroxidase, putative	GO:0004601(peroxidase activity)	GO:0006118(electron transport)	GO:0006979(response to oxidative stress)	GO:0012505(endomembrane system)
A_84_P302850	0.121432	-1.07656	0.411336	-0.297864	-0.00338966	-1.30206	-0.192975	-0.220573	-0.0350541	1.23849	0.0114971	-0.577804	TC297604	AT2G37870.1	NM_129343	protease inhibitor/seed storage/lipid transfer protein (LTP) family protein	GO:0006869(lipid transport)	GO:0008289(lipid binding)	GO:0012505(endomembrane system)
A_84_P14423	-0.0616503	-0.669778	-0.217141	-0.226581	0.00134103	-1.28736	-0.334848	-0.409697	-0.00990035	0.321615	-0.0135497	0.690765	TC293089	AT2G43100.1	NM_129871	aconitase C-terminal domain-containing protein	GO:0008152(metabolic process)	GO:0009316(3-isopropylmalate dehydratase complex)	GO:0009507(chloroplast)	GO:0016836(hydro-lyase activity)
A_84_P22952	-0.163683	-0.667124	-0.14191	-0.14138	-0.0458788	-1.28691	-0.108892	-0.261277	-0.0180281	0.560475	0.286747	0.89722	TC293367	AT2G46650.1	NM_130230	B5 #1 (cytochrome b5 family protein #1); heme binding / transition metal ion binding	GO:0005575(cellular_component)	GO:0006118(electron transport)	GO:0020037(heme binding)	GO:0046914(transition metal ion binding)
A_84_P816137	0.0202448	-0.436247	0.0950743	0.0425482	0.00905399	-1.28617	-0.393705	-0.281449	0.015822	-0.0954257	-0.153597	0.462383	NP237696	AT5G64080.2	NM_203260	protease inhibitor/seed storage/lipid transfer protein (LTP) family protein	GO:0006869(lipid transport)	GO:0008289(lipid binding)	GO:0031225(anchored to membrane)
A_84_P57310	0.203851	-0.772321	-0.344917	-0.658448	-0.0564557	-1.28513	-0.38463	-0.662449	-0.0167436	0.543658	0.359189	0.716342	NP188132	AT4G28250.1	NM_118965	ATEXPB3 (ARABIDOPSIS THALIANA EXPANSIN B3)	GO:0003674(molecular_function)	GO:0005576(extracellular region)	GO:0006949(syncytium formation)	GO:0009664(plant-type cell wall organization and biogenesis)	GO:0009826(unidimensional cell growth)	GO:0009828(plant-type cell wall loosening)	GO:0012505(endomembrane system)
A_84_P11530	-0.136138	-0.837123	-0.492376	-0.577812	0.0156691	-1.27886	-0.623362	-0.459345	0.0144051	0.0347944	-0.331781	0.543924	TC291446	AT1G78370.1	NM_106484	ATGSTU20 (Arabidopsis thaliana Glutathione S-transferase (class tau) 20); glutathione transferase	GO:0004364(glutathione transferase activity)	GO:0005737(cytoplasm)	GO:0009407(toxin catabolic process)
A_84_P19508	-0.0239669	-1.75411	-1.14441	-1.19285	-0.0743364	-1.2713	-0.564433	-0.441353	-0.0369199	0.00881276	-0.258872	-0.481631	TC299672	AT4G23680.1	NM_118499	major latex protein-related / MLP-related	GO:0003674(molecular_function)	GO:0005575(cellular_component)	GO:0006952(defense response)	GO:0009607(response to biotic stimulus)
A_84_P13826	-0.00543006	-1.11826	-1.13756	-0.980847	0.00094624	-1.25436	-0.0517792	-0.254417	0.0395201	0.828966	0.227463	0.624894	TC284469	AT4G21760.1	NM_118296	BGLU47 (Beta-glucosidase 47); hydrolase, hydrolyzing O-glycosyl compounds	GO:0004553(hydrolase activity, hydrolyzing O-glycosyl compounds)	GO:0005975(carbohydrate metabolic process)	GO:0012505(endomembrane system)
A_84_P237883	-0.13732	-0.911985	-0.411383	-0.486901	-0.0295971	-1.22865	-0.526876	-0.517135	0.0147536	0.112796	-0.159863	0.56254	TC287037	AT5G14200.1	NM_001036803	3-isopropylmalate dehydrogenase, chloroplast, putative	GO:0003862(3-isopropylmalate dehydrogenase activity)	GO:0008152(metabolic process)	GO:0009098(leucine biosynthetic process)	GO:0009536(plastid)
A_84_P178164	-0.104692	-1.33696	-0.0945862	-1.00778	0.0203475	-1.22677	-0.153863	-0.820305	-0.018445	-0.278604	-0.601189	-0.341175	TC304463	AT1G70850.1	NM_001036188	MLP34 (MLP-LIKE PROTEIN 34)	GO:0003674(molecular_function)	GO:0005575(cellular_component)	GO:0006952(defense response)	GO:0009607(response to biotic stimulus)
A_84_P20170	0.0515688	-1.13125	-0.751194	-0.957946	0.00291989	-1.22646	-0.642928	-0.95745	-0.0387699	0.919893	1.219	1.12245	TC289724	AT2G01890.1	NM_126250	PAP8 (PURPLE ACID PHOSPHATASE PRECURSOR); acid phosphatase/ protein serine/threonine phosphatase	GO:0003993(acid phosphatase activity)	GO:0004722(protein serine/threonine phosphatase activity)	GO:0012505(endomembrane system)	GO:0016311(dephosphorylation)
A_84_P22425	-0.0103332	-0.834483	-0.173062	-0.471207	-0.0150385	-1.22403	0.109856	-0.885937	0.0156848	1.22348	1.39452	0.988325	TC294608	AT4G16880.1	NM_117791	disease resistance protein-related	GO:0003674(molecular_function)	GO:0005575(cellular_component)	GO:0008150(biological_process)
A_84_P19248	-0.0541896	-0.864317	-0.688353	-0.750484	0.00159972	-1.21358	-0.384172	-0.782135	0.0011285	0.685498	0.830508	0.709627	NP332299	AT3G01550.1	NM_111021	triose phosphate/phosphate translocator, putative	GO:0009507(chloroplast)	GO:0009670(triose-phosphate transmembrane transporter activity)	GO:0015297(antiporter activity)	GO:0015717(triose phosphate transport)	GO:0016020(membrane)	GO:0016021(integral to membrane)
A_84_P811148	0.0391614	0.114904	0.367158	0.376943	-0.046307	-1.18667	0.0495801	-0.364505	-0.0802361	0.528208	0.424557	0.819986	TC305172	AT1G64390.1	NM_105114	ATGH9C2 (ARABIDOPSIS THALIANA GLYCOSYL HYDROLASE 9C2); hydrolase, hydrolyzing O-glycosyl compounds	GO:0004553(hydrolase activity, hydrolyzing O-glycosyl compounds)	GO:0005975(carbohydrate metabolic process)	GO:0012505(endomembrane system)
A_84_P808192	-0.0599224	-1.25317	0.048782	-0.955652	0.00809365	-1.18612	-0.198969	-0.830578	0.0302368	-0.216027	-0.577613	-0.271467	TC304964	AT1G70850.3	NM_001036188	MLP34 (MLP-LIKE PROTEIN 34)	GO:0003674(molecular_function)	GO:0005575(cellular_component)	GO:0006952(defense response)	GO:0009607(response to biotic stimulus)
A_84_P810008	-0.0110439	-1.15053	-0.191938	-0.302357	0.0392855	-1.18123	-0.0207609	-0.40126	-0.028304	0.603501	0.539113	0.720023		TA28336_3702
A_84_P16903	0.1394	-2.2541	-1.47832	-1.66535	-0.0424249	-1.14518	0.0101989	-0.154048	-0.0205537	1.53838	1.404	1.16729	TC295859	AT5G54610.1	NM_124842	ANK (ANKYRIN); protein binding	GO:0005515(protein binding)	GO:0005575(cellular_component)	GO:0009751(response to salicylic acid stimulus)
A_84_P848231	-0.00794335	-0.945874	-0.589059	-0.583273	0.0440936	-1.14071	-0.139518	-0.604616	-0.0850198	0.616203	0.632815	0.458069	TC300993	AT1G23740.1	NM_102222	oxidoreductase, zinc-binding dehydrogenase family protein	GO:0008270(zinc ion binding)	GO:0009409(response to cold)	GO:0010319(stromule)
A_84_P813784	-0.160577	-1.50862	-0.429764	-1.11169	-0.0386861	-1.13267	-0.394921	-0.811384	-0.0103962	0.804561	0.143527	-0.144869	TC281050	AT2G39800.2	NM_201912	P5CS1 (DELTA1-PYRROLINE-5-CARBOXYLATE SYNTHASE 1)	GO:0005737(cytoplasm)	GO:0006561(proline biosynthetic process)	GO:0006979(response to oxidative stress)	GO:0009269(response to desiccation)	GO:0009414(response to water deprivation)	GO:0009507(chloroplast)	GO:0009651(response to salt stress)	GO:0009737(response to abscisic acid stimulus)	GO:0017084(delta1-pyrroline-5-carboxylate synthetase activity)	GO:0042538(hyperosmotic salinity response)	GO:0048364(root development)
A_84_P11975	0.14022	-1.12592	0.227422	0.0841987	-0.0682699	-1.12983	-0.035849	-0.185443	0.0426091	1.20557	0.737108	0.462509	TC296218	AT4G30460.1	NM_119192	glycine-rich protein	GO:0003674(molecular_function)	GO:0008150(biological_process)	GO:0012505(endomembrane system)
A_84_P23582	0.0119268	-0.948415	-0.833726	-1.01025	-0.0263438	-1.12595	-0.278007	-0.49096	0.00680237	0.345973	0.0178483	-0.518177	TC304672	AT5G15950.1	NM_121600	adenosylmethionine decarboxylase family protein	GO:0004014(adenosylmethionine decarboxylase activity)	GO:0005575(cellular_component)	GO:0006596(polyamine biosynthetic process)	GO:0006597(spermine biosynthetic process)	GO:0008295(spermidine biosynthetic process)
A_84_P14635	0.0440437	-0.773941	0.0145258	-0.144562	0.0314294	-1.1252	-0.0182406	-0.0518077	0.0330257	0.497641	0.398662	0.224012	TC285214	AT1G02460.1	NM_100127	glycoside hydrolase family 28 protein / polygalacturonase (pectinase) family protein	GO:0004650(polygalacturonase activity)	GO:0005975(carbohydrate metabolic process)
A_84_P12395	-0.00747176	-1.60588	-1.30078	-1.21226	-0.0112306	-1.12192	-0.969539	-1.03149	-0.0586953	1.06426	0.712087	0.538642	TC307856	AT1G32900.1	NM_103023	starch synthase, putative	GO:0009058(biosynthetic process)	GO:0009250(glucan biosynthetic process)	GO:0009507(chloroplast)	GO:0016757(transferase activity, transferring glycosyl groups)
A_84_P20704	0.15502	-0.695731	-0.159682	-0.140088	-0.0248236	-1.12189	-0.486468	-0.241681	0.0226738	0.67634	0.0767764	-1.45325	TC300021	AT5G59320.1	NM_125323	LTP3 (LIPID TRANSFER PROTEIN 3); lipid binding	GO:0005618(cell wall)	GO:0008289(lipid binding)	GO:0009737(response to abscisic acid stimulus)
A_84_P14510	-0.0356746	-0.478831	-0.368416	-0.388977	0.0659429	-1.12076	-0.117229	-0.264908	0.0207063	0.406366	0.134216	0.585261	TC292775	AT2G03090.1	NM_126361	ATEXPA15 (ARABIDOPSIS THALIANA EXPANSIN A15)	GO:0003674(molecular_function)	GO:0005576(extracellular region)	GO:0006949(syncytium formation)	GO:0009826(unidimensional cell growth)	GO:0009828(plant-type cell wall loosening)	GO:0009831(plant-type cell wall modification during multidimensional cell growth)	GO:0012505(endomembrane system)
A_84_P16919	-0.0491478	-0.911517	-0.202764	-0.453442	-0.0203816	-1.10804	-0.0483847	-0.673827	0.0646686	1.37419	1.19928	1.04233	NP230532	AT5G59130.1	NM_125303	subtilase family protein	GO:0004289(subtilase activity)	GO:0006508(proteolysis)	GO:0012505(endomembrane system)
A_84_P16440	-0.103101	-0.492087	-0.330303	-0.380893	0.0189928	-1.0983	-0.203404	-0.696959	0.00161251	0.798121	0.733413	0.320146	TC282229	AT3G04140.1	NM_111285	ankyrin repeat family protein	GO:0005515(protein binding)	GO:0005575(cellular_component)
A_84_P12573	-0.0863625	-0.484764	-0.315244	-0.262295	0.0079318	-1.09817	-0.0917868	-0.50805	-0.00823246	0.271332	0.261212	-0.144744	TC288495	AT2G44940.1	NM_130059	AP2 domain-containing transcription factor TINY, putative	GO:0003677(DNA binding)	GO:0003700(transcription factor activity)	GO:0005634(nucleus)	GO:0006355(regulation of transcription, DNA-dependent)
A_84_P21596	-0.188934	-1.35069	-1.04876	-1.33544	0.0239378	-1.09715	-0.237508	-0.783592	-0.00675785	0.261369	0.50493	0.337127		AT5G44530.1	NM_123820	subtilase family protein	GO:0004289(subtilase activity)	GO:0006508(proteolysis)	GO:0012505(endomembrane system)
A_84_P856876	0.295791	-0.731073	0.602572	0.11085	-0.0191718	-1.09109	-0.112955	-0.479992	0.0230962	0.739937	0.28108	0.570347	TC310727	AT1G73330.1	NM_105993	ATDR4 (Arabidopsis thaliana drought-repressed 4)	GO:0009414(response to water deprivation)	GO:0009737(response to abscisic acid stimulus)	GO:0012505(endomembrane system)	GO:0030414(protease inhibitor activity)
A_84_P87419	0.0577264	-0.501515	-0.297109	-0.372428	0.00672608	-1.08958	-0.0814655	-0.358385	-0.0153415	0.349577	-0.000872582	0.278469	TC288177	AT3G25290.1	NM_001035687	auxin-responsive family protein	GO:0005886(plasma membrane)	GO:0007275(multicellular organismal development)	GO:0016020(membrane)
A_84_P14108	-0.21132	-1.08261	-0.880758	-1.033	-0.0173206	-1.08126	-0.472828	-0.95062	-0.0236304	0.361408	0.487187	0.293813	TC304804	AT5G64940.1	NM_125893	ATATH13 (ABC2 homolog 13)	GO:0005215(transporter activity)	GO:0006810(transport)	GO:0009507(chloroplast)
A_84_P272980	-0.0592722	-0.319248	-0.0926197	-0.320944	0.0128307	-1.08033	-0.646021	-1.29258	-0.0228787	-0.128572	0.150791	-0.00228301		AT5G18080.1	NM_121813	auxin-responsive protein, putative	GO:0003674(molecular_function)	GO:0009733(response to auxin stimulus)
A_84_P859998	0.0867259	-0.610524	0.0594872	0.0431586	0.0326192	-1.05807	0.312624	-0.0553688	-0.0461731	0.911665	0.621315	1.12645	TC312512	AT3G54600.1	NM_115317	DJ-1 family protein	GO:0012505(endomembrane system)
A_84_P20353	0.0368544	-0.88562	-0.443806	-0.836129	-0.0288562	-1.05724	-0.16333	-0.73457	0.00653382	0.592407	0.623412	0.377568	TC302484	AT3G56080.1	NM_115466	dehydration-responsive protein-related	GO:0005575(cellular_component)	GO:0008150(biological_process)
A_84_P857058	0.261099	-0.814973	0.580572	0.083335	0.0488649	-1.05238	-0.0177775	-0.396075	0.012577	0.799908	0.262832	0.624249	TC310828	TC310828
A_84_P22055	-0.0301011	-0.13066	0.931839	0.418152	0.0200952	-1.05005	0.132781	-0.14024	-0.0464833	0.129692	-0.245271	0.63865	TC299729	AT2G38380.1	NM_129394	peroxidase 22 (PER22) (P22) (PRXEA) / basic peroxidase E	GO:0004601(peroxidase activity)	GO:0006118(electron transport)	GO:0006979(response to oxidative stress)	GO:0012505(endomembrane system)
A_84_P20454	-0.0222021	-0.544808	0.00476061	-0.17161	-0.00851176	-1.04693	0.159933	-0.229322	-0.0483563	0.241505	0.11821	0.358501	TC293787	AT4G23690.1	NM_118500	disease resistance-responsive family protein / dirigent family protein	GO:0003674(molecular_function)	GO:0006952(defense response)	GO:0009807(lignan biosynthetic process)	GO:0012505(endomembrane system)
A_84_P14701	0.0245929	-0.962775	-0.863443	-0.893871	-0.0668651	-1.04525	-0.456535	-1.09102	-0.0205578	0.750041	0.426913	0.107265	TC282723	AT3G61880.1	NM_116053	CYP78A9 (CYTOCHROME P450 78A9); oxygen binding	GO:0004497(monooxygenase activity)	GO:0010154(fruit development)	GO:0012505(endomembrane system)	GO:0019825(oxygen binding)
A_84_P832842	0.201669	-0.799415	-0.260195	-0.337541	0.0424957	-1.04511	-0.239726	-1.11232	0.057641	1.93835	1.72363	1.10732	TC293973	AT4G13800.1	NM_117454	permease-related	GO:0008150(biological_process)
A_84_P10495	0.108183	-0.296179	0.495545	0.251803	-0.00665502	-1.03486	0.277036	0.341161	-0.014284	-0.138118	-0.597462	0.51372	TC283339	AT1G65890.1	NM_105261	acyl-activating enzyme 12 (AAE12)	GO:0003824(catalytic activity)	GO:0008152(metabolic process)
A_84_P19255	-0.10087	-0.450225	-0.124138	-0.231621	0.0113619	-1.02474	-0.234786	-0.4943	-0.0343019	0.768518	0.369599	0.854278	NP184432	AT1G01190.1	NM_100001	CYP78A8 (cytochrome P450, family 78, subfamily A, polypeptide 8); oxygen binding	GO:0006118(electron transport)	GO:0012505(endomembrane system)	GO:0019825(oxygen binding)
A_84_P751365	-0.0323448	-0.889992	-0.0487419	-0.276939	0.0223259	-1.01918	0.0962636	-0.0885322	0.00607702	0.648461	0.40262	1.01648	TC285545	AT1G45201.1	NM_202246	hypothetical protein	GO:0003729(mRNA binding)	GO:0004806(triacylglycerol lipase activity)	GO:0006629(lipid metabolic process)	GO:0012505(endomembrane system)
A_84_P23517	0.0873478	-0.0986221	0.230283	0.398239	0.0237992	-1.00746	0.298307	0.0457044	-0.0206437	1.08347	0.712186	1.17091	TC284954	AT5G52320.1	NM_124611	CYP96A4 (cytochrome P450, family 96, subfamily A, polypeptide 4); oxygen binding	GO:0006118(electron transport)	GO:0012505(endomembrane system)	GO:0019825(oxygen binding)
A_84_P560513	0.307603	-0.518281	0.632266	-0.156062	-0.00236784	-0.99703	-0.120085	-0.441038	-0.00581469	0.712083	0.120536	-0.338613	TC298972	AT1G70640.1	NM_105732	octicosapeptide/Phox/Bem1p (PB1) domain-containing protein	GO:0003674(molecular_function)	GO:0005575(cellular_component)	GO:0008150(biological_process)
A_84_P812936	-0.0642124	-0.89775	0.52199	0.0185981	0.0862715	-0.991703	0.17152	-0.174804	-0.00453899	-0.161394	-0.344906	0.480693		TA29885_3702
A_84_P12228	-0.136867	-0.44557	-0.16573	-0.251836	-0.031944	-0.991115	-0.0270455	-0.423356	0.00041189	0.6579	0.549599	0.438833	TC281598	AT5G67280.1	NM_126128	RLK (RECEPTOR-LIKE KINASE); ATP binding / kinase/ protein serine/threonine kinase	GO:0004674(protein serine/threonine kinase activity)	GO:0005524(ATP binding)	GO:0006468(protein amino acid phosphorylation)	GO:0007169(transmembrane receptor protein tyrosine kinase signaling pathway)	GO:0009751(response to salicylic acid stimulus)	GO:0012505(endomembrane system)	GO:0016301(kinase activity)
A_84_P13943	-0.11987	-0.869994	-0.507698	-0.492811	-0.0375306	-0.990257	-0.141294	-0.335783	-0.027823	0.448106	0.158032	0.656372	TC304146	AT5G07460.1	NM_120828	PMSR2 (PEPTIDEMETHIONINE SULFOXIDE REDUCTASE 2); peptide-methionine-(S)-S-oxide reductase	GO:0005575(cellular_component)	GO:0006464(protein modification process)	GO:0008113(peptide-methionine-(S)-S-oxide reductase activity)
A_84_P20957	-0.083462	0.00770945	0.0811524	0.146409	0.0263889	-0.975137	0.152432	-0.262872	-0.0514162	0.536693	0.417172	0.730445	TC304799	AT1G64390.1	NM_105114	ATGH9C2 (ARABIDOPSIS THALIANA GLYCOSYL HYDROLASE 9C2); hydrolase, hydrolyzing O-glycosyl compounds	GO:0004553(hydrolase activity, hydrolyzing O-glycosyl compounds)	GO:0005975(carbohydrate metabolic process)	GO:0012505(endomembrane system)
A_84_P21186	0.033853	-1.86163	-0.910912	-1.26566	0.0168237	-0.973061	-0.330275	-0.469023	-0.00969861	1.05831	1.19877	0.898566	TC282193	AT3G21670.1	NM_113062	nitrate transporter (NTP3)	GO:0005215(transporter activity)	GO:0006857(oligopeptide transport)	GO:0016020(membrane)
A_84_P13407	0.016978	-0.709592	-0.326791	-0.357378	-0.00513936	-0.970048	0.0927092	-0.224785	0.00803243	0.922928	0.508979	0.993994	TC289387	AT1G18590.1	NM_101717	sulfotransferase family protein	GO:0005575(cellular_component)	GO:0008146(sulfotransferase activity)	GO:0008150(biological_process)
A_84_P16850	-0.00528992	-0.482677	0.576435	0.546559	-0.014816	-0.967538	0.740946	0.0408932	-0.0230845	1.08075	0.646041	0.985217	TC293094	AT5G40020.1	NM_123365	pathogenesis-related thaumatin family protein	GO:0003674(molecular_function)	GO:0012505(endomembrane system)	GO:0051707(response to other organism)
A_84_P276620	-0.00151736	0.126334	0.222906	0.497505	0.00123873	-0.96731	0.0165124	-0.208735	-0.029743	0.0288397	-0.227512	0.26952	TC292191	AT3G26960.1	NM_113610	hypothetical protein	GO:0003674(molecular_function)	GO:0008150(biological_process)	GO:0012505(endomembrane system)
A_84_P94599	0.0461794	-1.10129	-1.25845	-1.07845	-0.0284574	-0.965543	-0.534169	-0.814677	0.0373041	1.06809	0.738384	0.53146	TC295116	AT3G56290.1	NM_115487	hypothetical protein	GO:0003674(molecular_function)	GO:0008150(biological_process)
A_84_P17111	0.336474	-1.32359	-0.942982	-0.782204	-0.062162	-0.963339	-0.316536	-0.61672	0.0204559	1.59737	1.26077	0.802486	TC296923	AT1G02820.1	NM_100163	late embryogenesis abundant 3 family protein / LEA3 family protein	GO:0003674(molecular_function)	GO:0009790(embryonic development)
A_84_P507242	0.0062538	-0.881649	-0.0914346	-0.334945	0.00298886	-0.960085	0.115966	-0.0471312	-0.026188	0.583216	0.381329	0.973994	TC305825	AT1G45201.1	NM_179441	hypothetical protein	GO:0003729(mRNA binding)	GO:0004806(triacylglycerol lipase activity)	GO:0006629(lipid metabolic process)	GO:0012505(endomembrane system)
A_84_P515014	0.280324	-0.270913	0.995094	1.17542	0.0541702	-0.958581	0.793243	0.288202	0.0281484	0.822268	0.61653	0.983792	TC296298	AT5G48920.1	NM_124269	hydroxyproline-rich glycoprotein family protein	GO:0003674(molecular_function)	GO:0008150(biological_process)
A_84_P12139	0.143163	-0.203839	0.289529	0.0833104	-0.0411915	-0.954096	0.304785	-0.0686041	0.0186622	0.657262	0.434382	0.820702	TC297895	AT5G44400.1	NM_123807	FAD-binding domain-containing protein	GO:0009055(electron carrier activity)	GO:0012505(endomembrane system)
A_84_P13969	0.161617	-0.94667	-0.258192	-0.444381	0.0180942	-0.952152	-0.288511	0.202057	-0.00254557	0.773521	-0.0658278	0.835755	TC295445	AT5G17220.1	NM_121728	ATGSTF12 (GLUTATHIONE S-TRANSFERASE 26); glutathione transferase	GO:0004364(glutathione transferase activity)	GO:0005737(cytoplasm)	GO:0009407(toxin catabolic process)
A_84_P11287	-0.034146	-1.12785	-0.902613	-0.909359	-0.0253357	-0.931945	-0.334251	-0.720142	-0.0065812	0.414685	0.631227	0.235129	TC297457	AT5G15600.1	NM_121564	SP1L4 (SPIRAL1-LIKE4)	GO:0003674(molecular_function)	GO:0005575(cellular_component)	GO:0008150(biological_process)
A_84_P506004	-0.0454241	-0.0538014	0.365054	0.233502	-0.0164232	-0.931849	-0.027407	-0.464602	0.0199276	0.94576	0.73177	0.64189	TC296045	AT5G01790.1	NM_120257	hypothetical protein	GO:0003674(molecular_function)	GO:0008150(biological_process)	GO:0009507(chloroplast)
A_84_P558829	-0.291093	-0.371152	-0.44819	-0.0946813	-0.0335303	-0.928798	-0.583656	-0.0744462	-0.0279209	1.29826	0.63277	0.503691	TC297998	AT2G29350.2	NM_201829	SAG13 (Senescence-associated gene 13); oxidoreductase	GO:0004022(alcohol dehydrogenase activity)	GO:0007568(aging)	GO:0016491(oxidoreductase activity)
A_84_P766211	-0.110826	-0.711104	-0.470994	-0.648752	-0.0234693	-0.92752	-0.0130678	-0.581576	-0.00913475	0.611709	0.811411	0.729928	TC311736	AT5G35490.1	NM_122940	hypothetical protein	GO:0003674(molecular_function)	GO:0008150(biological_process)
A_84_P23021	0.243154	-1.40697	-0.644856	-1.17076	0.129721	-0.920608	0.159927	-0.206078	0.0159726	1.17071	0.827091	0.524057	TC312054	AT2G29090.1	NM_128466	CYP707A2 (cytochrome P450, family 707, subfamily A, polypeptide 2); oxygen binding	GO:0009639(response to red or far red light)	GO:0009687(abscisic acid metabolic process)	GO:0010114(response to red light)	GO:0010295((+)-abscisic acid 8'-hydroxylase activity)	GO:0012505(endomembrane system)	GO:0019825(oxygen binding)	GO:0048838(release of seed from dormancy)
A_84_P10054	0.0115447	-0.822392	-0.349321	-0.553033	0.008423	-0.90924	-0.202843	-0.41555	0.0195726	0.890215	0.691006	0.463823	NP036808	AT4G23990.1	NM_118531	ATCSLG3 (Cellulose synthase-like G3); transferase/ transferase, transferring glycosyl groups	GO:0000271(polysaccharide biosynthetic process)	GO:0016020(membrane)	GO:0016740(transferase activity)	GO:0016757(transferase activity, transferring glycosyl groups)	GO:0016759(cellulose synthase activity)
A_84_P829045	0.0499965	-1.14942	-0.209836	-0.618133	0.0422984	-0.908931	-0.10483	-0.199625	-0.0101149	0.209866	-0.115032	0.157853	TC312185	AT1G62540.1	NM_104933	flavin-containing monooxygenase family protein / FMO family protein	GO:0004497(monooxygenase activity)	GO:0006118(electron transport)
A_84_P808177	0.15104	-0.732266	-0.269387	-0.358115	-0.111775	-0.901618	-0.399145	-0.103567	-0.00168976	0.540658	0.0500952	-1.52214	TC303396	AT5G59320.1	NM_125323	LTP3 (LIPID TRANSFER PROTEIN 3); lipid binding	GO:0005618(cell wall)	GO:0008289(lipid binding)	GO:0009737(response to abscisic acid stimulus)
A_84_P11568	0.0357653	-0.666046	-0.19001	-0.235028	0.0038288	-0.898892	-0.0154915	-0.111664	0.0532746	0.923189	0.929038	0.979595	TC282061	AT2G40460.1	NM_129607	proton-dependent oligopeptide transport (POT) family protein	GO:0005215(transporter activity)	GO:0006857(oligopeptide transport)	GO:0009624(response to nematode)	GO:0016020(membrane)
A_84_P21485	-0.206986	-1.31922	-0.0244399	-0.80517	0.0166412	-0.898127	-0.407061	0.0171149	-0.00854457	1.13179	0.749319	0.812457	TC293091	AT4G37150.1	NM_119878	esterase, putative	GO:0016788(hydrolase activity, acting on ester bonds)
A_84_P856227	-0.0393391	-0.196905	-0.103368	0.0301736	0.0420321	-0.89694	0.240683	-0.147288	0.0421144	0.550953	0.473865	0.648913	TC310331	BE039478
A_84_P10947	-0.0948673	-0.146396	0.162584	0.180959	-0.00637494	-0.892484	-0.0596001	-0.216468	0.0198782	0.930832	0.64852	1.06637	TC297924	AT4G04610.1	NM_116699	APR1 (PAPS REDUCTASE HOMOLOG 19)	GO:0000103(sulfate assimilation)	GO:0009507(chloroplast)	GO:0009536(plastid)	GO:0009973(adenylyl-sulfate reductase activity)	GO:0019421(sulfate reduction, APS pathway)
A_84_P841901	-0.183023	-0.711867	-0.504886	-0.60394	-0.0235369	-0.888241	-0.0415005	-0.652673	0.034388	0.667687	0.8824	0.819193	NP230706	AT5G35490.1	NM_122940	hypothetical protein	GO:0003674(molecular_function)	GO:0008150(biological_process)
A_84_P16271	0.0564463	-0.79386	0.204023	-0.279191	-0.0480402	-0.88532	-0.122191	-0.459432	0.0156573	0.551803	0.0831073	0.340525	TC306038	AT1G73330.1	NM_105993	ATDR4 (Arabidopsis thaliana drought-repressed 4)	GO:0009414(response to water deprivation)	GO:0009737(response to abscisic acid stimulus)	GO:0012505(endomembrane system)	GO:0030414(protease inhibitor activity)
A_84_P11805	-0.138369	-0.667158	-0.434708	-0.297216	0.0035237	-0.88507	0.0117751	-0.434458	0.00783473	1.41078	0.947464	0.589473	TC304958	AT3G47420.1	NM_114610	glycerol-3-phosphate transporter, putative / glycerol 3-phosphate permease, putative	GO:0005351(sugar:hydrogen symporter activity)	GO:0008643(carbohydrate transport)	GO:0016021(integral to membrane)
A_84_P23545	0.0200536	-0.632286	-0.45061	-0.394723	-0.010452	-0.880903	-0.118732	-0.301764	0.0258708	0.436307	0.391447	0.175197	NP413321	AT5G59920.1	NM_125385	ULI3 (UV-B light insensitive 3)	GO:0005737(cytoplasm)	GO:0009411(response to UV)	GO:0010224(response to UV-B)	GO:0019992(diacylglycerol binding)	GO:0020037(heme binding)
A_84_P818318	-0.0594035	-0.220425	0.303244	0.265981	-0.00893755	-0.872796	-0.165375	-0.098419	0.0124138	0.202471	-0.151081	0.555597	TC297641	AT4G27560.1	NM_118891	glycosyltransferase family protein	GO:0005575(cellular_component)	GO:0006499(N-terminal protein myristoylation)	GO:0016757(transferase activity, transferring glycosyl groups)
A_84_P588557	0.045886	-0.408364	0.100254	-0.0611637	-0.0653921	-0.872118	-0.175347	-0.324825	-0.000493191	0.750296	0.367803	0.456156	TC291702	AT4G36830.1	NM_119847	GNS1/SUR4 membrane family protein	GO:0003674(molecular_function)	GO:0008150(biological_process)	GO:0016021(integral to membrane)
A_84_P15627	0.017055	-1.28954	-0.621876	-0.798513	0.000305119	-0.868757	-0.450556	-0.584605	0.039548	0.671522	0.626889	0.493572	TC287734	AT3G57020.1	NM_115561	strictosidine synthase family protein	GO:0005783(endoplasmic reticulum)	GO:0009821(alkaloid biosynthetic process)	GO:0016844(strictosidine synthase activity)
A_84_P834565	-0.104903	-0.929133	-0.691057	-0.751809	-0.0122529	-0.868657	-0.0893545	-0.24926	-0.0384247	0.648034	0.561668	0.27904	TC292923	AT3G08870.1	NM_111721	lectin protein kinase, putative	GO:0006468(protein amino acid phosphorylation)	GO:0006499(N-terminal protein myristoylation)	GO:0012505(endomembrane system)	GO:0016301(kinase activity)
A_84_P97886	-0.135155	0.127684	0.0682069	0.00146042	0.0355476	-0.863002	-0.0913428	-0.362565	-0.0198915	0.146975	-0.211343	-0.0899944	NP1098415	AT2G40130.1	NM_201917	heat shock protein-related	GO:0003674(molecular_function)	GO:0008150(biological_process)
A_84_P756427	0.558758	-1.35573	-0.886325	-0.21449	0.0353775	-0.860574	1.03248	-0.0544207	-0.0252085	3.59135	3.12112	2.26877	TC289330	AT2G27420.1	NM_128302	cysteine proteinase, putative	GO:0006508(proteolysis)	GO:0008234(cysteine-type peptidase activity)	GO:0012505(endomembrane system)
A_84_P95079	0.0436692	-0.168744	0.578748	0.821564	0.0160339	-0.85927	0.480394	0.0672358	0.0449852	0.441808	0.213451	0.606225	TC295572	AT5G38610.1	NM_123222	invertase/pectin methylesterase inhibitor family protein	GO:0008150(biological_process)	GO:0012505(endomembrane system)	GO:0046910(pectinesterase inhibitor activity)
A_84_P18814	0.171486	-1.07162	-1.36446	-1.26171	-0.00697476	-0.85051	-0.885731	-0.492236	0.0323099	0.641512	0.12496	-0.0190426	TC281018	AT5G59670.1	NM_125359	leucine-rich repeat protein kinase, putative	GO:0006468(protein amino acid phosphorylation)	GO:0012505(endomembrane system)	GO:0016301(kinase activity)
A_84_P11609	-0.0213565	-0.397438	0.17743	-0.0240577	-0.0251496	-0.846346	0.384402	-0.539449	-0.00975398	0.971178	1.16699	0.411033	NP456080	NP456080
A_84_P825382	0.268735	-0.665885	-0.388717	-0.34954	-0.00599942	-0.843714	-0.0549082	-0.447657	0.0121308	1.09005	0.988037	0.591563	NP042413	AT3G51895.1	NM_115049	SULTR3;1 (SULFATE TRANSPORTER 1); sulfate transmembrane transporter	GO:0008272(sulfate transport)	GO:0015116(sulfate transmembrane transporter activity)	GO:0016020(membrane)	GO:0016021(integral to membrane)
A_84_P20482	0.134331	-0.812483	-0.49408	-0.369496	0.00550387	-0.843384	0.00129907	-0.0670629	-0.0276464	0.352479	0.428012	0.827993	TC283777	AT4G29740.1	NM_179139	CKX4 (CYTOKININ OXIDASE 4); cytokinin dehydrogenase	GO:0008131(amine oxidase activity)	GO:0009823(cytokinin catabolic process)	GO:0012505(endomembrane system)	GO:0019139(cytokinin dehydrogenase activity)
A_84_P785012	0.0997503	-1.16987	-0.126287	-0.275366	-0.00868824	-0.842089	-0.208099	-0.42399	-0.0430386	0.952333	0.530726	0.741949	TC297913	AT2G47180.1	NM_130286	ATGOLS1 (ARABIDOPSIS THALIANA GALACTINOL SYNTHASE 1); transferase, transferring hexosyl groups	GO:0005575(cellular_component)	GO:0009408(response to heat)	GO:0009644(response to high light intensity)	GO:0016051(carbohydrate biosynthetic process)	GO:0016758(transferase activity, transferring hexosyl groups)	GO:0042542(response to hydrogen peroxide)
A_84_P103716	-0.138355	-1.32598	-0.856468	-0.915789	-0.0332979	-0.834761	-0.167592	0.162301	0.0281487	1.2002	1.19318	1.64864	TC292333	AT5G03350.1	NM_120414	legume lectin family protein	GO:0008150(biological_process)	GO:0012505(endomembrane system)	GO:0030246(carbohydrate binding)
A_84_P14954	-0.173267	-1.4292	-0.91162	-1.15211	-0.000590127	-0.831984	-0.0493391	-0.466853	-0.0198264	1.87527	1.4383	1.48686	TC298622	AT1G73600.1	NM_001124125	phosphoethanolamine N-methyltransferase	GO:0000234(phosphoethanolamine N-methyltransferase activity)	GO:0008152(metabolic process)
A_84_P851416	-0.080443	-0.714655	-0.748451	-0.631342	-0.0346396	-0.826582	-0.0842861	-0.314715	0.0271374	0.673789	0.614195	0.445048	TC306366	TA36920_3702
A_84_P500750	-0.0269188	-0.900386	-0.389053	-0.433478	-0.0213263	-0.823059	-0.458839	-0.720705	-0.0226808	-0.642142	-0.72689	0.545751		AT5G26270.1	NM_122528	hypothetical protein	GO:0003674(molecular_function)	GO:0005575(cellular_component)	GO:0008150(biological_process)
A_84_P17546	-0.234296	-1.3329	-0.171884	0.297002	0.0145113	-0.822724	0.281658	0.597378	-0.0056355	1.05535	0.86821	1.73482	TC289360	AT3G44860.1	NM_114355	FAMT (FARNESOIC ACID CARBOXYL-O-METHYLTRANSFERASE); S-adenosylmethionine-dependent methyltransferase/ farnesoic acid O-methyltransferase	GO:0005575(cellular_component)	GO:0008150(biological_process)	GO:0008757(S-adenosylmethionine-dependent methyltransferase activity)	GO:0019010(farnesoic acid O-methyltransferase activity)
A_84_P191534	0.0205892	-0.145091	-0.104482	-0.00330984	0.00870023	-0.821278	0.00743118	-0.180992	0.0342245	0.626592	0.372903	0.508716	TC292310	AT2G37580.1	NM_129313	zinc finger (C3HC4-type RING finger) family protein	GO:0005515(protein binding)	GO:0008270(zinc ion binding)	GO:0016757(transferase activity, transferring glycosyl groups)
A_84_P18655	0.264513	-1.15044	-0.289329	-0.86728	-0.0436887	-0.810561	-0.300851	-0.202567	0.0639935	1.03637	0.64228	0.465791	NP173293	AT1G62710.1	NM_104948	BETA-VPE (vacuolar processing enzyme beta); cysteine-type endopeptidase	GO:0004197(cysteine-type endopeptidase activity)	GO:0006508(proteolysis)	GO:0006624(vacuolar protein processing)	GO:0012505(endomembrane system)
A_84_P20155	0.00238096	-0.811432	-0.858121	-0.7328	0.00484271	-0.806301	-0.3107	-0.499984	0.00832328	0.433432	0.513054	0.287095	TC290958	AT2G46450.1	NM_180123	ATCNGC12 (cyclic nucleotide gated channel 12); cyclic nucleotide binding / ion channel	GO:0005216(ion channel activity)	GO:0005261(cation channel activity)	GO:0009620(response to fungus)	GO:0016020(membrane)	GO:0030551(cyclic nucleotide binding)
A_84_P750624	-0.00142097	-0.0678379	0.82261	0.625043	-0.0402872	-0.798355	0.0675566	0.104899	-0.0473193	0.0528218	-0.0757729	0.590758	TC307700	AT1G11580.1	NM_101031	ATPMEPCRA; pectinesterase	GO:0009505(plant-type cell wall)	GO:0030599(pectinesterase activity)	GO:0042545(cell wall modification)
A_84_P761052	-0.0310297	-0.539618	-0.953397	-0.81575	0.00181579	-0.790573	-0.19596	-0.449515	-0.00652277	0.823302	0.591995	0.565906	TC298947	AT3G52720.2	NM_180354	carbonic anhydrase family protein	GO:0004089(carbonate dehydratase activity)	GO:0006730(one-carbon compound metabolic process)	GO:0008270(zinc ion binding)	GO:0012505(endomembrane system)
A_84_P23174	-0.00442946	-0.635397	-1.20692	-1.10511	-0.0236873	-0.788664	-0.288388	-0.549052	-0.0670888	0.657027	0.403195	0.33478	TC291909	AT3G52720.1	NM_115132	carbonic anhydrase family protein	GO:0004089(carbonate dehydratase activity)	GO:0006730(one-carbon compound metabolic process)	GO:0008270(zinc ion binding)	GO:0012505(endomembrane system)
A_84_P20605	-0.0508836	-1.17799	-0.807239	-0.608466	-0.047739	-0.778473	-0.127325	-0.0170009	0.0274429	0.775192	0.59641	0.711357	TC286904	AT5G24530.1	NM_122361	oxidoreductase, 2OG-Fe(II) oxygenase family protein	GO:0005575(cellular_component)	GO:0009813(flavonoid biosynthetic process)	GO:0016706(oxidoreductase activity, acting on paired donors, with incorporation or reduction of molecular oxygen, 2-oxoglutarate as one donor, and incorporation of one atom each of oxygen into both donors)
A_84_P21761	-0.317529	-1.54592	-1.49395	-1.52596	-0.000364993	-0.770517	-0.683791	-0.98299	-0.00115253	0.822837	0.753468	0.204694	TC287432	AT1G64500.1	NM_105125	glutaredoxin family protein	GO:0005575(cellular_component)	GO:0006118(electron transport)	GO:0006499(N-terminal protein myristoylation)	GO:0030508(thiol-disulfide exchange intermediate activity)
A_84_P255680	-0.0985261	-0.358217	-0.141022	-0.407784	-0.0441338	-0.770164	0.123135	-0.234477	0.0214331	0.355981	-0.160659	0.392056	TC308674	AT5G05960.1	NM_120678	protease inhibitor/seed storage/lipid transfer protein (LTP) family protein	GO:0006869(lipid transport)	GO:0008289(lipid binding)	GO:0012505(endomembrane system)
A_84_P57860	-0.226629	-1.13855	-1.20714	-1.19966	0.00124671	-0.761182	-0.157562	-0.377749	0.00275523	1.14046	0.737016	0.383737	TC309241	AT1G65490.1	NM_105223	hypothetical protein	GO:0003674(molecular_function)	GO:0008150(biological_process)	GO:0012505(endomembrane system)
A_84_P21370	0.058138	0.0717099	0.267075	0.19797	0.0267524	-0.759552	0.547313	-0.144515	-0.021085	1.41735	1.16933	0.993117	TC286490	AT4G12320.1	NM_117302	CYP706A6 (cytochrome P450, family 706, subfamily A, polypeptide 6); oxygen binding	GO:0005575(cellular_component)	GO:0006118(electron transport)	GO:0019825(oxygen binding)
A_84_P10977	-0.112519	-0.424654	-0.0620835	-0.338418	0.0261035	-0.759367	0.00524286	-0.382736	-0.0117747	0.593387	0.550037	0.428936	NP189147	AT4G18270.1	NM_117937	ATTRANS11 (Arabidopsis thaliana translocase 11); catalytic	GO:0003824(catalytic activity)	GO:0006486(protein amino acid glycosylation)	GO:0006629(lipid metabolic process)	GO:0015450(P-P-bond-hydrolysis-driven protein transmembrane transporter activity)	GO:0016020(membrane)
A_84_P564785	-0.100205	-1.07451	0.255492	-0.251783	-0.0248006	-0.758802	-0.122971	-0.180336	0.0261203	0.50918	0.516849	1.3456	TC282846	AT1G14250.1	NM_101291	nucleoside phosphatase family protein / GDA1/CD39 family protein	GO:0005575(cellular_component)	GO:0008150(biological_process)	GO:0016787(hydrolase activity)
A_84_P827553	-0.0711257	-0.869673	-0.366753	-0.576235	0.0546614	-0.755204	0.0026805	-0.476426	0.00911557	0.393945	0.457437	0.487156	TC298377	AT2G39250.1	NM_179982	SNZ (SCHNARCHZAPFEN); DNA binding / transcription factor	GO:0003677(DNA binding)	GO:0003700(transcription factor activity)	GO:0005634(nucleus)	GO:0005730(nucleolus)	GO:0006355(regulation of transcription, DNA-dependent)	GO:0007275(multicellular organismal development)
A_84_P831167	0.113316	-1.06696	-1.02275	-0.99398	0.0279632	-0.749097	-0.207567	-0.378748	0.063488	0.797834	0.679026	0.478164	TC294131	AT1G69730.1	NM_105641	protein kinase family protein	GO:0006468(protein amino acid phosphorylation)	GO:0012505(endomembrane system)	GO:0016301(kinase activity)
A_84_P861193	-0.105664	-0.473623	0.0275564	-0.0740443	0.000550268	-0.740273	0.204179	0.240854	0.0135563	0.791714	0.461514	1.05598	TC313242	AT1G06000.1	NM_100480	UDP-glucoronosyl/UDP-glucosyl transferase family protein	GO:0005575(cellular_component)	GO:0008194(UDP-glycosyltransferase activity)	GO:0016757(transferase activity, transferring glycosyl groups)	GO:0051555(flavonol biosynthetic process)
A_84_P18929	0.026129	-0.994717	-0.413934	-0.632764	-0.0116075	-0.729537	0.533237	-0.114238	-0.0145198	1.2547	1.2171	0.806067	TC284374	AT1G60590.1	NM_104742	polygalacturonase, putative / pectinase, putative	GO:0004650(polygalacturonase activity)	GO:0005975(carbohydrate metabolic process)
A_84_P863140	-0.0811181	-0.306347	-0.0364715	0.148792	0.104674	-0.729016	0.522145	0.302481	-0.00543363	1.23036	0.817966	1.32667	TC314188	AT5G42020.2	NM_123567	BIP (LUMINAL BINDING PROTEIN); ATP binding	GO:0005524(ATP binding)	GO:0005783(endoplasmic reticulum)	GO:0005788(endoplasmic reticulum lumen)	GO:0006457(protein folding)	GO:0009408(response to heat)
A_84_P23347	-0.0529014	-0.398397	0.221651	0.282564	-0.0082974	-0.726187	0.103812	-0.129195	0.00175232	1.04902	0.273678	0.42481	TC290889	AT4G36010.1	NM_001036715	pathogenesis-related thaumatin family protein	GO:0003674(molecular_function)	GO:0031225(anchored to membrane)	GO:0051707(response to other organism)
A_84_P186914	0.547502	-2.72615	-0.768875	0.121402	0.0154602	-0.722816	0.470391	0.265655	-0.0089893	2.0105	1.74887	1.88959	TC286860	AT3G11480.1	NM_111981	BSMT1; S-adenosylmethionine-dependent methyltransferase	GO:0005575(cellular_component)	GO:0006952(defense response)	GO:0008757(S-adenosylmethionine-dependent methyltransferase activity)	GO:0009611(response to wounding)	GO:0051707(response to other organism)
A_84_P221276	-0.0198227	-1.18325	-1.07667	-1.22276	0.073555	-0.721145	-0.436088	-0.434718	-0.000683347	0.366503	0.499591	0.6885	TC292921	AT5G22390.1	NM_122144	hypothetical protein
A_84_P846684	0.0295656	0.0371462	0.418116	0.514402	0.0377999	-0.711801	0.622183	0.413494	-0.10329	0.823377	0.648026	0.774327	TC297663	AT4G01070.1	NM_116337	GT72B1; UDP-glucosyltransferase/ UDP-glycosyltransferase/ transferase, transferring glycosyl groups	GO:0006805(xenobiotic metabolic process)	GO:0008194(UDP-glycosyltransferase activity)	GO:0009636(response to toxin)	GO:0016757(transferase activity, transferring glycosyl groups)	GO:0035251(UDP-glucosyltransferase activity)	GO:0042178(xenobiotic catabolic process)
A_84_P863159	-0.0245615	-0.0117321	0.432321	0.535155	0.0386666	-0.707533	0.385764	0.0356598	-0.0105351	0.896701	0.66824	1.03692	TC314193	AT2G36880.2	NM_001124986	MAT3 (METHIONINE ADENOSYLTRANSFERASE 3); methionine adenosyltransferase	GO:0004478(methionine adenosyltransferase activity)	GO:0005575(cellular_component)	GO:0006556(S-adenosylmethionine biosynthetic process)
A_84_P22916	0.0339789	-0.149004	0.216998	0.102275	0.0479681	-0.702292	0.4388	0.0435148	0.00551305	0.835511	0.648784	0.479301	TC292536	AT2G22190.1	NM_127787	trehalose-phosphatase	GO:0004805(trehalose-phosphatase activity)	GO:0005575(cellular_component)	GO:0005992(trehalose biosynthetic process)
A_84_P23846	-0.085161	-1.03635	-0.205605	-0.347597	-0.0164705	-0.693705	-0.31443	-0.387527	0.0410964	0.884888	0.477473	0.583136	TC286595	AT2G47180.1	NM_130286	ATGOLS1 (ARABIDOPSIS THALIANA GALACTINOL SYNTHASE 1); transferase, transferring hexosyl groups	GO:0005575(cellular_component)	GO:0009408(response to heat)	GO:0009644(response to high light intensity)	GO:0016051(carbohydrate biosynthetic process)	GO:0016758(transferase activity, transferring hexosyl groups)	GO:0042542(response to hydrogen peroxide)
A_84_P20933	-0.172635	-0.632193	-0.330191	-0.48043	-0.00941241	-0.693603	0.234108	-0.00590976	0.0267536	1.38366	1.17832	1.11554	NP251565	AT1G28610.1	NM_102629	GDSL-motif lipase, putative	GO:0004091(carboxylesterase activity)	GO:0006629(lipid metabolic process)	GO:0012505(endomembrane system)	GO:0016298(lipase activity)
A_84_P16156	0.151704	-0.854454	-0.241431	-0.571052	-0.0440499	-0.685371	0.370837	-0.150906	0.100273	1.14435	1.60303	1.09912	NP184574	AT1G32780.1	NM_103012	alcohol dehydrogenase, putative	GO:0003824(catalytic activity)	GO:0005488(binding)	GO:0008152(metabolic process)	GO:0008270(zinc ion binding)	GO:0016491(oxidoreductase activity)
A_84_P19573	0.0383313	-1.30544	-0.749106	-1.20248	0.0158764	-0.684171	-0.212522	-0.334982	-0.0176342	0.839323	0.46234	0.231754	NP221691	AT1G48100.1	NM_103706	glycoside hydrolase family 28 protein / polygalacturonase (pectinase) family protein	GO:0004650(polygalacturonase activity)	GO:0005975(carbohydrate metabolic process)
A_84_P16816	0.0103976	-0.296591	-0.368868	-0.12199	-0.0017885	-0.683254	0.159951	-0.0119021	-0.021439	0.230133	-0.0461399	0.564781	TC306882	AT5G23020.1	NM_122208	IMS2/MAM-L/MAM3 (METHYLTHIOALKYMALATE SYNTHASE-LIKE); 2-isopropylmalate synthase/ methylthioalkylmalate synthase	GO:0003852(2-isopropylmalate synthase activity)	GO:0009098(leucine biosynthetic process)	GO:0009507(chloroplast)	GO:0010177(methylthioalkylmalate synthase activity)	GO:0019761(glucosinolate biosynthetic process)
A_84_P18274	0.0246675	-0.111156	0.00278745	-0.152799	-0.0189554	-0.679517	0.127503	-0.15691	0.0129167	0.316938	0.162174	0.299179	TC283645	AT2G39220.1	NM_129480	PLA IIB/PLP6 (Patatin-like protein 6); nutrient reservoir	GO:0006629(lipid metabolic process)	GO:0008152(metabolic process)	GO:0045735(nutrient reservoir activity)
A_84_P785475	-0.0610774	-0.795663	-0.302674	-0.0756555	-0.00867227	-0.672612	0.385768	0.475695	-0.0167558	0.491649	-0.171615	0.419532	TC280847	AT1G17420.1	NM_101603	LOX3 (Lipoxygenase 3); iron ion binding / lipoxygenase/ metal ion binding / oxidoreductase, acting on single donors with incorporation of molecular oxygen, incorporation of two atoms of oxygen	GO:0005506(iron ion binding)	GO:0006952(defense response)	GO:0009507(chloroplast)	GO:0009611(response to wounding)	GO:0009695(jasmonic acid biosynthetic process)	GO:0016165(lipoxygenase activity)	GO:0016702(oxidoreductase activity, acting on single donors with incorporation of molecular oxygen, incorporation of two atoms of oxygen)	GO:0040007(growth)	GO:0046872(metal ion binding)
A_84_P219878	-0.0618199	-1.16199	-0.340416	-0.649035	-0.0147763	-0.671684	-0.42804	-0.647386	-0.0417643	-0.60158	-0.775756	-0.121221	TC304651	AT3G16450.2	NM_180265	jacalin lectin family protein	GO:0003674(molecular_function)	GO:0005575(cellular_component)	GO:0009409(response to cold)
A_84_P567338	-0.0044124	-1.08306	-0.933733	-0.894815	-0.00672456	-0.669272	-0.569329	-0.536008	0.0293444	0.913054	0.723672	0.318895	TC312144	AT5G55570.1	NM_124939	heat shock protein binding / unfolded protein binding	GO:0006457(protein folding)	GO:0009507(chloroplast)	GO:0031072(heat shock protein binding)	GO:0051082(unfolded protein binding)
A_84_P850921	0.0545997	-0.212785	0.0156552	-0.0161742	-0.0249131	-0.66899	-0.0785184	-0.525742	0.0529119	1.44785	1.15569	1.0398	TC305666	AT2G21330.3	NM_001036310	fructose-bisphosphate aldolase, putative	GO:0003824(catalytic activity)	GO:0004332(fructose-bisphosphate aldolase activity)	GO:0006098(pentose-phosphate shunt)	GO:0009570(chloroplast stroma)	GO:0010287(plastoglobule)
A_84_P149978	0.0265325	-0.77369	-0.347007	-0.353568	0.0372684	-0.668406	0.645069	0.938844	0.0377117	2.02145	1.42236	2.2932	TC302619	AT4G01080.1	NM_116338	hypothetical protein	GO:0005575(cellular_component)	GO:0008150(biological_process)
A_84_P20899	0.0687343	-0.748187	-0.0968434	-0.401915	-0.0272638	-0.666651	0.441118	-0.0219155	0.00109405	0.8225	0.858648	0.516113	TC306558	AT1G10640.1	NM_100940	polygalacturonase, putative / pectinase, putative	GO:0004650(polygalacturonase activity)	GO:0005575(cellular_component)	GO:0005975(carbohydrate metabolic process)
A_84_P556074	-0.0404015	-0.667558	-0.60435	-0.639034	-0.047231	-0.666347	-0.0172353	-0.504487	0.0565364	1.21612	1.09111	0.782837	TC296628	AT1G70985.1	NM_105767	hydroxyproline-rich glycoprotein family protein	GO:0003674(molecular_function)	GO:0008150(biological_process)	GO:0031225(anchored to membrane)
A_84_P556002	-0.0510319	-0.864033	-0.463382	-0.609735	0.00965529	-0.663459	-0.0748197	-0.154917	-0.0108323	0.488177	0.271463	0.533184	TC310129	AT1G45191.2	NM_202245	glycosyl hydrolase family 1 protein	GO:0003824(catalytic activity)	GO:0004553(hydrolase activity, hydrolyzing O-glycosyl compounds)	GO:0005975(carbohydrate metabolic process)	GO:0012505(endomembrane system)	GO:0043169(cation binding)
A_84_P848817	0.0503252	-0.388835	-0.22126	-0.129017	0.0879051	-0.662997	0.440462	0.0959703	0.0846563	1.81005	1.3479	1.505	TC301999	AT5G10760.1	NM_121114	aspartyl protease family protein	GO:0004194(pepsin A activity)	GO:0006508(proteolysis)	GO:0012505(endomembrane system)
A_84_P18125	-0.150928	-0.794773	-0.26248	-0.296069	-0.0149957	-0.662166	0.0262245	-0.461861	0.0350441	0.905471	0.88724	0.676866	TC300157	AT1G75280.1	NM_106183	isoflavone reductase, putative	GO:0003824(catalytic activity)	GO:0005488(binding)	GO:0005575(cellular_component)	GO:0006979(response to oxidative stress)	GO:0016564(transcription repressor activity)
A_84_P760178	0.131591	-0.923305	-0.491802	-0.517093	0.017603	-0.6499	0.36634	0.0920944	-0.0399207	1.53158	1.40662	1.20016	TC309511	AT3G28540.1	NM_001035712	AAA-type ATPase family protein	GO:0005524(ATP binding)	GO:0016887(ATPase activity)
A_84_P20289	0.00611764	-1.29849	0.174519	-0.734091	-0.0378545	-0.64297	0.215125	0.603324	0.00506744	0.810295	0.404444	1.00224	TC287627	AT3G28270.1	NM_113746	hypothetical protein	GO:0003674(molecular_function)	GO:0005575(cellular_component)	GO:0008150(biological_process)
A_84_P240515	0.124996	0.427232	0.418268	0.599388	0.0626988	-0.642639	0.370623	0.170044	-0.00977646	0.882134	0.469344	0.188416	TC302005	AT5G24660.1	NM_122375	hypothetical protein	GO:0003674(molecular_function)	GO:0005575(cellular_component)	GO:0008150(biological_process)
A_84_P69244	0.0507116	-0.444296	0.188109	-0.0602128	0.0955706	-0.635526	0.262443	-0.500902	-0.0272597	0.921444	0.902361	0.725007	TC290112	AT2G45560.2	NM_180109	CYP76C1 (cytochrome P450, family 76, subfamily C, polypeptide 1); heme binding / iron ion binding / monooxygenase	GO:0004497(monooxygenase activity)	GO:0005506(iron ion binding)	GO:0006118(electron transport)	GO:0012505(endomembrane system)	GO:0020037(heme binding)
A_84_P18514	0.0234532	-0.568623	0.0264605	-0.103518	0.0182023	-0.635162	0.182695	0.233707	-0.0163009	0.631036	0.373015	0.873644	TC284372	AT1G06000.1	NM_100480	UDP-glucoronosyl/UDP-glucosyl transferase family protein	GO:0005575(cellular_component)	GO:0008194(UDP-glycosyltransferase activity)	GO:0016757(transferase activity, transferring glycosyl groups)	GO:0051555(flavonol biosynthetic process)
A_84_P795530	0.0196414	-1.22571	-1.02254	-0.962054	0.0113539	-0.635104	-0.625796	-0.717509	-0.0378582	0.0388675	0.445912	0.668721	TC292921	AT5G22390.1	NM_122144	hypothetical protein
A_84_P13432	0.0548751	-0.164951	0.704295	0.763757	-0.0149529	-0.635033	0.564697	0.0645652	0.00120496	0.509256	0.3204	0.529144	TC289087	AT1G32100.1	NM_102944	pinoresinol-lariciresinol reductase, putative	GO:0005575(cellular_component)	GO:0009807(lignan biosynthetic process)	GO:0010283(pinoresinol reductase activity)
A_84_P804827	-0.0667806	-0.129044	0.378999	0.297351	0.00160007	-0.634369	0.323946	-0.0287573	0.0464071	0.799113	0.580862	0.714021	TC310823	AT3G07390.1	NM_111618	AIR12 (Auxin-Induced in Root cultures 12); extracellular matrix structural constituent	GO:0005201(extracellular matrix structural constituent)	GO:0005576(extracellular region)	GO:0005886(plasma membrane)	GO:0009733(response to auxin stimulus)	GO:0010102(lateral root morphogenesis)	GO:0030198(extracellular matrix organization and biogenesis)	GO:0031225(anchored to membrane)
A_84_P10011	-0.0353574	-0.380061	-0.420056	-0.532164	-0.00874958	-0.628108	0.26905	-0.12198	0.0269501	0.893322	0.885395	0.57792	TC293400	AT4G09350.1	NM_117003	DNAJ heat shock N-terminal domain-containing protein	GO:0005575(cellular_component)	GO:0006457(protein folding)	GO:0031072(heat shock protein binding)
A_84_P792024	-0.0255476	-0.304892	0.105958	-0.0845953	0.0566255	-0.627061	0.355441	-0.0778067	0.018403	0.520702	0.620818	0.569694	TC286392	AT3G05180.1	NM_111391	GDSL-motif lipase/hydrolase family protein	GO:0004091(carboxylesterase activity)	GO:0006629(lipid metabolic process)	GO:0012505(endomembrane system)
A_84_P17207	0.410168	-1.21693	-0.618081	-0.967265	0.000895666	-0.621342	0.290447	-0.0936418	0.00958159	2.10258	1.58891	1.36588	TC287417	AT1G57590.1	NM_104556	carboxylesterase	GO:0004091(carboxylesterase activity)	GO:0008150(biological_process)
A_84_P603792	0.097866	-0.287367	0.0809678	0.0961427	0.0324685	-0.617988	0.00633971	-0.225289	-0.0261677	0.583611	0.564753	0.529941	TC283516	AT5G22860.2	NM_122191	serine carboxypeptidase S28 family protein	GO:0006508(proteolysis)	GO:0008233(peptidase activity)	GO:0012505(endomembrane system)
A_84_P18473	0.112021	-0.666266	-0.528993	-0.654067	0.00340122	-0.609407	0.293179	0.0527495	0.00142839	0.779958	0.569016	0.35946	TC293792	AT3G59140.1	NM_115776	ATMRP14 (Arabidopsis thaliana multidrug resistance-associated protein 14)	GO:0006810(transport)	GO:0016021(integral to membrane)	GO:0042626(ATPase activity, coupled to transmembrane movement of substances)
A_84_P585407	-0.0218426	-0.515132	-0.102128	-0.388919	0.0042242	-0.608858	0.262577	-0.336515	0.0486067	1.0722	0.918698	0.536314	TC282351	AT1G58520.1	NM_148599	RXW8	GO:0003674(molecular_function)	GO:0008150(biological_process)	GO:0012505(endomembrane system)	GO:0016020(membrane)
A_84_P21970	0.0413635	-1.02506	-0.027981	-0.341833	-0.0259907	-0.601294	0.185861	-0.262161	0.0770661	0.547295	0.699326	0.90751	TC292891	AT2G22200.1	NM_127788	AP2 domain-containing transcription factor	GO:0003677(DNA binding)	GO:0003700(transcription factor activity)	GO:0005634(nucleus)	GO:0006355(regulation of transcription, DNA-dependent)
A_84_P11328	0.148973	-0.484059	-0.258598	-0.288154	0.0153034	-0.599532	0.497372	-0.180872	-0.0286801	2.40032	2.02353	1.49752	TC296486	AT1G20470.1	NM_101897	auxin-responsive family protein	GO:0003674(molecular_function)	GO:0009733(response to auxin stimulus)
A_84_P12035	0.347147	-0.600944	-0.0494257	-0.391941	-0.00948968	-0.592824	0.473743	0.00505607	0.0118086	1.60126	1.54466	1.13658	TC300677	AT5G02230.1	NM_120301	haloacid dehalogenase-like hydrolase family protein	GO:0005575(cellular_component)	GO:0008152(metabolic process)	GO:0016787(hydrolase activity)
A_84_P12200	0.0284003	-0.236249	0.611086	0.859217	0.0287497	-0.568723	0.641125	0.149882	-0.0152584	0.650692	0.363308	0.770745	TC288857	AT5G60660.1	NM_125459	PIP2;4/PIP2F (plasma membrane intrinsic protein 2;4); water channel	GO:0006810(transport)	GO:0015250(water channel activity)	GO:0016020(membrane)
A_84_P16630	-0.0478956	-0.783937	-0.256708	-0.30058	-0.0217649	-0.555287	-0.216383	-0.391674	-0.0129032	0.785019	0.584336	0.495008	TC290525	AT4G09750.1	NM_117043	short-chain dehydrogenase/reductase (SDR) family protein	GO:0008152(metabolic process)	GO:0016491(oxidoreductase activity)
A_84_P15874	-0.183047	-0.910639	-0.516294	-0.511422	0.00871826	-0.548268	0.225339	-0.250649	-0.0519109	1.4483	1.3266	0.955383	TC294763	AT5G24150.1	NM_122320	SQP1 (Squalene monooxygenase 1)	GO:0004506(squalene monooxygenase activity)	GO:0012505(endomembrane system)	GO:0016126(sterol biosynthetic process)
A_84_P800042	0.0186752	-0.501888	-0.378956	-0.378881	-0.000644167	-0.538842	0.0574084	-0.280765	-0.0372057	0.667321	0.657995	0.46463	NP228585	AT1G17360.1	NM_101597	COP1-interacting protein-related	GO:0003674(molecular_function)	GO:0005575(cellular_component)	GO:0008150(biological_process)
A_84_P600850	-0.0124375	-0.918927	-0.588826	-0.613774	0.0537817	-0.531188	0.403313	0.185802	0.000206551	1.63976	1.38879	1.28881	TC311038	AT3G28540.1	NM_113774	AAA-type ATPase family protein	GO:0005524(ATP binding)	GO:0016887(ATPase activity)
A_84_P219958	0.193386	-0.286827	-0.324295	-0.450102	0.0199757	-0.530507	0.396806	-0.0117233	0.0559143	1.87623	1.36498	0.839414		AT5G42760.1	NM_123640	hypothetical protein	GO:0003674(molecular_function)	GO:0005575(cellular_component)	GO:0008150(biological_process)
A_84_P271800	-0.107281	-0.667973	-0.509613	-0.415121	-0.0478739	-0.52368	0.129933	0.116528	-0.0247203	0.768792	0.38077	0.462529	TC290767	AT4G23170.1	NM_118446	EP1; protein kinase	GO:0004672(protein kinase activity)	GO:0009751(response to salicylic acid stimulus)	GO:0012505(endomembrane system)
A_84_P818622	-0.0258758	-0.823626	-0.128533	0.0201213	0.0520639	-0.520967	0.00445768	0.168918	-0.00753145	1.29347	1.25319	1.33378	TC292948	AT3G22600.1	NM_113159	protease inhibitor/seed storage/lipid transfer protein (LTP) family protein	GO:0006869(lipid transport)	GO:0008289(lipid binding)	GO:0031225(anchored to membrane)
A_84_P23539	-0.211606	-1.37164	-1.33714	-1.17761	0.00186772	-0.519045	-0.206246	-0.437792	-0.0244044	0.967283	0.680184	0.0486906	NP225790	AT5G58770.1	NM_125264	dehydrodolichyl diphosphate synthase, putative / DEDOL-PP synthase, putative	GO:0019408(dolichol biosynthetic process)	GO:0045547(dehydrodolichyl diphosphate synthase activity)
A_84_P816695	-0.0276958	-0.752345	-0.497063	-0.58247	-0.0212533	-0.511054	0.295476	-0.281808	-0.0745763	1.086	0.856774	0.516029	TC299794	AT2G37970.1	NM_129353	SOUL-1; binding	GO:0005488(binding)	GO:0005575(cellular_component)	GO:0006499(N-terminal protein myristoylation)	GO:0010017(red or far red light signaling pathway)
A_84_P18219	0.0456732	-0.167265	-0.0349711	-0.0280213	0.00530374	-0.510264	0.351264	-0.0454664	-0.00603897	1.06784	0.958704	0.775323	TC290321	AT1G04770.1	NM_100355	male sterility MS5 family protein	GO:0005488(binding)	GO:0008150(biological_process)
A_84_P108312	0.096599	-1.0225	-0.836395	-0.725277	0.0449561	-0.49919	-0.0273692	0.0480581	-0.0104253	0.485853	0.3783	0.345972	TC283177	AT2G46440.1	NM_130208	ATCNGC11 (cyclic nucleotide gated channel 11); calmodulin binding / cyclic nucleotide binding / ion channel	GO:0005216(ion channel activity)	GO:0005261(cation channel activity)	GO:0005516(calmodulin binding)	GO:0009620(response to fungus)	GO:0016020(membrane)	GO:0030551(cyclic nucleotide binding)
A_84_P21319	-0.0052623	-0.650937	-0.0890269	-0.420825	-0.00715674	-0.498519	0.417647	-0.24544	0.0250199	1.57342	1.31454	1.10363	TC306824	AT3G61220.1	NM_115986	short-chain dehydrogenase/reductase (SDR) family protein	GO:0005575(cellular_component)	GO:0008152(metabolic process)	GO:0016491(oxidoreductase activity)
A_84_P827147	-0.0206852	0.204833	0.10638	0.918593	0.0447664	-0.49837	0.187224	0.708096	0.00020996	1.50927	1.01644	1.00313	TC309257	AT1G61800.1	NM_104862	GPT2 (glucose-6-phosphate/phosphate translocator 2); antiporter/ glucose-6-phosphate transmembrane transporter	GO:0009507(chloroplast)	GO:0015152(glucose-6-phosphate transmembrane transporter activity)	GO:0015297(antiporter activity)	GO:0015712(hexose phosphate transport)	GO:0016020(membrane)	GO:0016021(integral to membrane)
A_84_P94209	0.0158895	-0.182856	0.0434422	0.0108836	0.015543	-0.495673	0.633732	-0.019282	-0.0522191	0.76157	0.559663	0.226291	TC281808	AT4G02410.1	NM_116474	lectin protein kinase family protein	GO:0006468(protein amino acid phosphorylation)	GO:0012505(endomembrane system)	GO:0016301(kinase activity)
A_84_P248975	0.00187845	-0.165985	-0.0837987	-0.0761512	0.00260804	-0.4954	0.255237	0.242739	-0.0245975	0.732774	0.291011	0.656954	TC288567	AT3G15460.1	NM_112414	brix domain-containing protein	GO:0003674(molecular_function)	GO:0005575(cellular_component)	GO:0008150(biological_process)
A_84_P784314	0.031345	0.118929	0.0773216	0.14112	-0.0139085	-0.473629	0.480125	-0.0336339	-0.0545259	0.510783	0.169313	0.0232254	TC290709	AT3G45650.1	NM_114434	NAXT1 (NITRATE EXCRETION TRANSPORTER1); nitrate efflux transmembrane transporter/ transporter	GO:0005215(transporter activity)	GO:0005886(plasma membrane)	GO:0006857(oligopeptide transport)	GO:0010447(response to acidity)	GO:0015706(nitrate transport)	GO:0016020(membrane)
A_84_P15740	0.00137723	-0.635638	-0.685552	-0.770821	-0.0383216	-0.46816	0.10898	-0.41904	-0.0152239	1.14159	0.970585	0.625887		AT4G27030.1	NM_118837	small conjugating protein ligase	GO:0009507(chloroplast)	GO:0019787(small conjugating protein ligase activity)	GO:0043687(post-translational protein modification)	GO:0051246(regulation of protein metabolic process)
A_84_P529548	0.154443	-0.143879	0.0391749	0.499878	0.0322122	-0.467945	0.248473	0.930464	-0.0168217	1.35116	0.554367	0.929182	TC305194	AT2G16890.2	NM_127242	UDP-glucoronosyl/UDP-glucosyl transferase family protein	GO:0008152(metabolic process)	GO:0008194(UDP-glycosyltransferase activity)	GO:0012505(endomembrane system)	GO:0016757(transferase activity, transferring glycosyl groups)	GO:0016758(transferase activity, transferring hexosyl groups)
A_84_P15036	-0.141001	-1.3698	-1.02173	-1.08115	-0.00228617	-0.462606	0.0815327	0.217486	0.0360709	1.0547	0.675225	0.59753	TC280877	AT5G60900.1	NM_125483	RLK1 (RECEPTOR-LIKE PROTEIN KINASE 1); carbohydrate binding / kinase	GO:0006468(protein amino acid phosphorylation)	GO:0012505(endomembrane system)	GO:0016301(kinase activity)	GO:0030246(carbohydrate binding)
A_84_P844482	0.0377761	-0.868078	-0.899342	-0.886976	-0.00772817	-0.460892	-0.349613	-0.013609	-0.0730651	0.671427	0.378051	0.262107	TC282141	AT4G14400.1	NM_117519	ACD6 (ACCELERATED CELL DEATH 6); protein binding	GO:0005515(protein binding)	GO:0008219(cell death)	GO:0009751(response to salicylic acid stimulus)	GO:0009816(defense response to bacterium, incompatible interaction)	GO:0016020(membrane)
A_84_P22499	0.0629227	-0.53482	-0.305562	-0.433605	0.0100524	-0.458288	0.133031	-0.291856	-0.0305306	0.94917	0.985318	0.732196	TC296065	AT5G25120.1	NM_122421	CYP71B11 (cytochrome P450, family 71, subfamily B, polypeptide 11); oxygen binding	GO:0006118(electron transport)	GO:0019825(oxygen binding)
A_84_P786032	-0.173269	-0.331065	-0.363894	-0.44227	-0.0186609	-0.458153	0.280454	-0.131091	0.0331015	1.08136	1.05386	0.574432	TC305835	AT4G26850.1	NM_118819	VTC2 (VITAMIN C DEFECTIVE 2)	GO:0005575(cellular_component)	GO:0008928(mannose-1-phosphate guanylyltransferase (GDP) activity)	GO:0009408(response to heat)	GO:0009753(response to jasmonic acid stimulus)	GO:0010471(GDP-galactose:mannose-1-phosphate guanyltransferase activity)	GO:0010472(GDP-galactose:glucose-1-phosphate guanyltransferase activity)	GO:0010473(GDP-galactose:myoinositol-1-phosphate guanyltransferase activity)	GO:0010474(glucose-1-phosphate guanylyltransferase (GDP) activity)	GO:0010475(galactose-1-phosphate guanylyltransferase (GDP) activity)	GO:0019853(L-ascorbic acid biosynthetic process)	GO:0042742(defense response to bacterium)
A_84_P10432	0.132703	-0.513053	-0.533863	-0.38302	-0.00442794	-0.448039	-0.147405	-0.47079	-0.0412375	0.978496	0.873101	0.639923	TC283709	AT1G62180.1	NM_104899	APR2 (5'ADENYLYLPHOSPHOSULFATE REDUCTASE 2)	GO:0000103(sulfate assimilation)	GO:0004604(phosphoadenylyl-sulfate reductase (thioredoxin) activity)	GO:0009507(chloroplast)	GO:0009973(adenylyl-sulfate reductase activity)	GO:0019379(sulfate assimilation, phosphoadenylyl sulfate reduction by phosphoadenylyl-sulfate reductase (thioredoxin))
A_84_P609485	-0.014984	-0.585013	-0.00789683	-0.456606	0.00142712	-0.434809	-0.00846995	0.087562	-0.010354	0.726258	0.462392	0.00554235	TC301142	AT1G79520.1	NM_106600	cation efflux family protein	GO:0006812(cation transport)	GO:0008324(cation transmembrane transporter activity)	GO:0016020(membrane)
A_84_P15425	-0.00440595	-0.268562	-0.0887298	-0.214545	0.00564937	-0.434243	0.51621	0.268216	-0.0365743	0.420305	0.349269	0.456728	NP281780	AT1G67750.1	NM_105443	pectate lyase family protein	GO:0008150(biological_process)	GO:0012505(endomembrane system)	GO:0030570(pectate lyase activity)
A_84_P14140	-0.0292037	-0.413348	-0.214012	-0.324332	-0.0162291	-0.43335	0.357628	-0.04227	-0.0364136	0.810275	0.741358	0.513288		AT5G19850.1	NM_121990	hydrolase, alpha/beta fold family protein	GO:0016787(hydrolase activity)
A_84_P14255	-0.0126629	-0.735936	-0.433556	-0.54275	-0.0349498	-0.427663	-0.113614	-0.444668	0.0393407	0.957623	0.87378	0.693861	TC286941	AT1G64970.1	NM_105171	G-TMT (GAMMA-TOCOPHEROL METHYLTRANSFERASE)	GO:0009507(chloroplast)	GO:0010189(vitamin E biosynthetic process)	GO:0050342(tocopherol O-methyltransferase activity)
A_84_P216038	-0.0318843	-0.999807	-0.948331	-0.991152	-0.00635956	-0.427025	-0.320742	0.00191	-0.0435687	0.622113	0.363279	0.280623	TC314310	AT4G14400.1	NM_117519	ACD6 (ACCELERATED CELL DEATH 6); protein binding	GO:0005515(protein binding)	GO:0008219(cell death)	GO:0009751(response to salicylic acid stimulus)	GO:0009816(defense response to bacterium, incompatible interaction)	GO:0016020(membrane)
A_84_P186924	0.0995843	-1.48102	-1.09341	-1.2276	0.00408514	-0.42021	0.120221	0.00215333	-0.00241363	0.920704	0.579908	0.339717	TC281125	AT1G65790.1	NM_105252	ARK1 (A. THALIANA RECEPTOR KINASE I); kinase	GO:0004674(protein serine/threonine kinase activity)	GO:0006468(protein amino acid phosphorylation)	GO:0009875(pollen-pistil interaction)	GO:0016020(membrane)	GO:0016301(kinase activity)	GO:0019199(transmembrane receptor protein kinase activity)
A_84_P18425	0.0527392	-0.365869	-0.0802108	-0.0585609	0.009844	-0.420182	0.523548	0.480952	0.0323802	0.737556	0.418271	0.549185	TC280746	AT3G47960.1	NM_114665	proton-dependent oligopeptide transport (POT) family protein	GO:0005215(transporter activity)	GO:0006857(oligopeptide transport)	GO:0016020(membrane)
A_84_P255630	-0.270244	-0.522572	0.314208	-0.393388	-0.0331139	-0.41408	-0.265367	0.380417	0.019959	0.573939	0.119344	-0.358661	TC295650	AT2G25625.1	NM_179733	hypothetical protein	GO:0003674(molecular_function)	GO:0008150(biological_process)	GO:0009507(chloroplast)
A_84_P821675	-0.118177	-0.418113	-0.272675	-0.215501	0.0475577	-0.405973	0.516898	0.337825	0.00445011	0.669693	0.48379	0.551595	TC287096	AT1G28600.1	NM_102628	lipase, putative	GO:0004091(carboxylesterase activity)	GO:0006629(lipid metabolic process)	GO:0012505(endomembrane system)
A_84_P14898	0.00449731	-0.353013	-0.323682	-0.262872	-0.00371617	-0.404126	0.277373	0.10521	0.00175484	1.55424	1.0996	1.14309	TC284105	AT5G10760.1	NM_121114	aspartyl protease family protein	GO:0004194(pepsin A activity)	GO:0006508(proteolysis)	GO:0012505(endomembrane system)
A_84_P19976	-0.0635266	-0.465974	-0.389263	-0.442207	-0.0104777	-0.396865	0.327142	-0.292041	0.0155141	0.792612	0.577935	0.453802	TC286099	AT1G60960.1	NM_104776	IRT3 (Iron regulated transporter 3); cation transmembrane transporter/ metal ion transmembrane transporter	GO:0006812(cation transport)	GO:0008324(cation transmembrane transporter activity)	GO:0009624(response to nematode)	GO:0016020(membrane)	GO:0030001(metal ion transport)	GO:0046873(metal ion transmembrane transporter activity)
A_84_P704033	0.0269715	0.12373	0.832042	0.42677	-0.00644217	-0.396435	0.365577	0.0801828	-0.000335268	0.4467	-0.041575	0.502728	TC301800	AT1G11185.1	NR_022067	misc_RNA
A_84_P10711	-0.0137401	-1.10632	0.151871	-0.362887	-0.0639094	-0.389208	0.559588	0.986903	-0.00470477	0.104415	0.0790352	1.42455	TC284354	AT2G39330.1	NM_129490	jacalin lectin family protein	GO:0003674(molecular_function)	GO:0005575(cellular_component)	GO:0008150(biological_process)
A_84_P19252	-0.0165546	-0.159598	0.0569274	-0.106872	0.00424495	-0.386841	0.485255	-0.101269	-0.0568111	0.810389	0.629908	0.38039	TC283872	AT3G05030.1	NM_111375	NHX2 (sodium proton exchanger 2)	GO:0006814(sodium ion transport)	GO:0012505(endomembrane system)	GO:0015081(sodium ion transmembrane transporter activity)	GO:0015385(sodium:hydrogen antiporter activity)	GO:0016021(integral to membrane)
A_84_P849705	0.0140743	-0.894151	-0.359746	-0.456606	-0.0177459	-0.383961	0.0533686	-0.825733	-0.0221296	-0.247104	0.126955	0.480568	TC303677	BX819228		hypothetical protein	GO:0003674(molecular_function)	GO:0005575(cellular_component)	GO:0008150(biological_process)
A_84_P847741	0.100409	-0.101044	0.199848	0.14365	0.050365	-0.380921	0.346317	0.225039	0.0477532	1.40448	0.954672	0.962036	TC300093	TC300093
A_84_P12886	0.00907406	-0.615359	-0.528354	-0.422407	-0.0523517	-0.37852	0.0310035	-0.0129898	-0.0748223	0.605305	0.412466	0.342099	TC282432	AT4G23130.1	NM_179094	CRK5 (CYSTEINE-RICH RLK5); kinase	GO:0006468(protein amino acid phosphorylation)	GO:0012505(endomembrane system)	GO:0016301(kinase activity)
A_84_P132075	-0.201165	-0.767443	-0.550731	-0.605168	-0.0219603	-0.377568	0.279595	-0.181519	-0.011656	1.03927	0.87394	0.495072	TC299794	AT2G37970.1	NM_129353	SOUL-1; binding	GO:0005488(binding)	GO:0005575(cellular_component)	GO:0006499(N-terminal protein myristoylation)	GO:0010017(red or far red light signaling pathway)
A_84_P20509	0.135321	-0.952551	-0.621507	-0.694032	-0.0100444	-0.37605	0.0938266	-0.519334	-0.00448479	0.353668	0.677532	0.393306	TC287680	AT1G48260.1	NM_103723	CIPK17 (SNF1-RELATED PROTEIN KINASE 3.21); kinase	GO:0005575(cellular_component)	GO:0006468(protein amino acid phosphorylation)	GO:0007165(signal transduction)	GO:0016301(kinase activity)
A_84_P21007	0.157544	-0.509565	-0.0885459	-0.0879036	0.014537	-0.371327	0.380513	0.502072	0.0257341	1.19279	0.725551	0.488118	TC304358	AT2G43570.1	NM_129919	chitinase, putative	GO:0004568(chitinase activity)	GO:0012505(endomembrane system)	GO:0016998(cell wall catabolic process)
A_84_P264940	-0.0665632	-0.659014	-0.674796	-0.73973	-0.00196941	-0.363083	-0.179643	0.0825596	-0.00896519	0.66784	0.396029	0.240573	TC296421	AT4G05040.1	NM_116743	ankyrin repeat family protein	GO:0005515(protein binding)	GO:0005575(cellular_component)	GO:0008150(biological_process)
A_84_P85909	0.00743899	-0.0545506	0.162463	0.0836873	0.0072432	-0.356474	0.420425	0.21881	0.0359036	1.07404	0.597589	0.385006	TC285000	AT2G39710.1	NM_129528	aspartyl protease family protein	GO:0004194(pepsin A activity)	GO:0006508(proteolysis)
A_84_P16493	0.0905482	-0.392792	0.108681	0.260956	0.0473285	-0.353106	0.109842	0.290685	0.0270212	1.29457	1.37681	1.30705	TC292948	AT3G22600.1	NM_113159	protease inhibitor/seed storage/lipid transfer protein (LTP) family protein	GO:0006869(lipid transport)	GO:0008289(lipid binding)	GO:0031225(anchored to membrane)
A_84_P500756	-0.0334458	-0.350827	-0.0994928	-0.381778	-0.0346791	-0.343384	0.408744	-0.159904	-0.027021	1.49443	1.19879	1.05105	TC296520	AT5G28910.1	NM_122775	hypothetical protein	GO:0005739(mitochondrion)	GO:0008150(biological_process)
A_84_P10315	-0.103825	-0.178642	-0.339799	-0.218668	0.000803653	-0.312376	0.253281	0.257089	-0.0681414	0.787673	0.467323	0.884632	TC313487	AT5G61790.1	NM_125573	calnexin 1 (CNX1)	GO:0005509(calcium ion binding)	GO:0005739(mitochondrion)	GO:0005783(endoplasmic reticulum)	GO:0005792(microsome)	GO:0006457(protein folding)	GO:0009505(plant-type cell wall)	GO:0051082(unfolded protein binding)
A_84_P173691	0.0578571	-0.22851	-0.112775	-0.220091	-0.014067	-0.303273	0.531104	0.137388	0.0244313	1.03796	0.696575	0.514838	TC294253	AT2G44290.1	NM_129993	protease inhibitor/seed storage/lipid transfer protein (LTP) family protein (YLS3)	GO:0006869(lipid transport)	GO:0008289(lipid binding)	GO:0031225(anchored to membrane)
A_84_P753680	0.011353	-0.9584	-0.670348	-0.817672	-0.0783219	-0.301394	0.0705225	0.131397	-0.0368872	1.16677	0.932322	0.87396		AT1G24147.1	NM_001084124	hypothetical protein	GO:0012505(endomembrane system)
A_84_P224809	0.0135507	-0.689145	-0.395376	-0.259687	0.0378521	-0.296526	0.357418	-0.200205	0.0326702	0.881254	0.607918	0.399286	TC295409	AT2G38790.1	NM_129436	hypothetical protein	GO:0003674(molecular_function)	GO:0005575(cellular_component)	GO:0008150(biological_process)
A_84_P13157	-0.0479752	-0.230659	0.0263641	0.0316977	0.00996904	-0.29255	0.49224	0.440071	0.0219379	0.792975	0.64821	0.829479	TC297790	AT1G55210.1	NM_104394	disease resistance response	GO:0003674(molecular_function)	GO:0006952(defense response)	GO:0009807(lignan biosynthetic process)	GO:0012505(endomembrane system)
A_84_P10696	0.153833	-1.15668	-1.23205	-1.33237	-0.0337303	-0.292187	-0.0260583	-0.243522	-0.0286033	0.408535	0.164315	0.133245	TC306445	AT2G24160.1		pseudo
A_84_P141439	-0.323497	-1.61999	0.0520553	-0.806071	-0.0244495	-0.286257	-0.224831	0.120166	0.0144169	0.0665895	-0.42216	0.746819	TC312910	AT5G24770.1	NM_122386	VSP2 (VEGETATIVE STORAGE PROTEIN 2); acid phosphatase	GO:0002213(defense response to insect)	GO:0003993(acid phosphatase activity)	GO:0006979(response to oxidative stress)	GO:0009611(response to wounding)	GO:0009625(response to insect)	GO:0009753(response to jasmonic acid stimulus)	GO:0010149(senescence)	GO:0012505(endomembrane system)	GO:0042538(hyperosmotic salinity response)	GO:0046688(response to copper ion)
A_84_P754645	-0.0985883	-1.1396	-0.978315	-0.946208	0.0067586	-0.276805	-0.196133	-0.294108	0.012378	0.387898	0.093744	-0.0353487		AT1G31540.2	NM_001123924	disease resistance protein (TIR-NBS-LRR class), putative	GO:0000166(nucleotide binding)	GO:0004888(transmembrane receptor activity)	GO:0005515(protein binding)	GO:0005524(ATP binding)	GO:0006952(defense response)	GO:0017111(nucleoside-triphosphatase activity)	GO:0031224(intrinsic to membrane)
A_84_P15168	-0.0339156	0.0719322	0.27269	0.370782	-0.00945505	-0.273395	0.376119	-0.102933	0.0332205	0.840175	0.711452	0.748101	TC288336	AT1G05300.1	NM_202033	ZIP5 (ZINC TRANSPORTER 5 PRECURSOR); cation transmembrane transporter	GO:0006812(cation transport)	GO:0008324(cation transmembrane transporter activity)	GO:0012505(endomembrane system)	GO:0016020(membrane)	GO:0016021(integral to membrane)	GO:0046873(metal ion transmembrane transporter activity)
A_84_P857762	-0.0655963	-1.7305	0.132568	-0.728621	-0.00868303	-0.267456	-0.105077	0.199518	-0.00285764	0.074138	-0.317474	0.69995	TC311210	U74122
A_84_P754435	-0.0217884	-0.604677	-0.706276	-0.477176	-0.0636751	-0.261853	0.201932	0.0928814	0.00236908	1.37264	0.705665	0.626065		AT1G65486.1	NM_001124079	hypothetical protein	GO:0012505(endomembrane system)
A_84_P19975	-0.00345527	-0.36337	-0.383888	-0.275015	-0.0165978	-0.260802	0.352805	0.262125	-0.0229836	0.854602	0.500478	0.876823	TC297319	AT1G77510.1	NM_106400	ATPDIL1-2 (PDI-LIKE 1-2); protein disulfide isomerase	GO:0003756(protein disulfide isomerase activity)	GO:0005783(endoplasmic reticulum)	GO:0045454(cell redox homeostasis)
A_84_P581876	0.268963	-0.709168	-0.21622	-0.432054	-0.00899817	-0.238214	0.557069	0.199543	-0.0224552	2.09755	1.70272	1.44504		AT1G76955.1	NM_202430	Expressed protein	GO:0003674(molecular_function)	GO:0008150(biological_process)	GO:0016020(membrane)
A_84_P851309	-0.0325042	-0.232932	-0.397874	-0.335089	0.0321726	-0.231402	0.396089	0.383854	0.0159072	0.83573	0.531825	0.889489	TC306187	AT5G61790.1	NM_125573	calnexin 1 (CNX1)	GO:0005509(calcium ion binding)	GO:0005739(mitochondrion)	GO:0005783(endoplasmic reticulum)	GO:0005792(microsome)	GO:0006457(protein folding)	GO:0009505(plant-type cell wall)	GO:0051082(unfolded protein binding)
A_84_P831720	-0.0592502	-0.423272	-0.256256	-0.24304	0.012809	-0.230479	0.301424	0.140542	0.00124384	0.773646	0.626618	0.572432	NP039454	AT4G23250.1	NM_118454	EMB1290 (EMBRYO DEFECTIVE 1290); kinase	GO:0009793(embryonic development ending in seed dormancy)	GO:0012505(endomembrane system)	GO:0016301(kinase activity)
A_84_P867471	-0.0631876	-0.265794	-0.306634	-0.181417	-0.0300691	-0.226742	0.707897	0.182519	-0.000767893	1.15464	0.773394	0.622404	TC296029	AT5G19240.1	NM_121929	hypothetical protein	GO:0003674(molecular_function)	GO:0008150(biological_process)	GO:0012505(endomembrane system)
A_84_P22643	-0.0177907	0.157712	0.499196	0.321521	-0.000583921	-0.221011	0.334465	-0.227452	-0.00167475	1.29098	0.939275	0.202742	TC289232	AT5G20150.1	NM_122022	SPX (SYG1/Pho81/XPR1) domain-containing protein	GO:0003674(molecular_function)	GO:0005575(cellular_component)	GO:0008150(biological_process)
A_84_P54250	-0.0450895	-1.03054	-0.341087	-0.66332	-0.040689	-0.218461	0.0566129	0.0590442	0.0195154	1.00276	0.931675	0.854558	TC312394	AT1G19960.1	NM_101851	hypothetical protein	GO:0003674(molecular_function)	GO:0005575(cellular_component)	GO:0008150(biological_process)
A_84_P14978	0.00948779	-0.0981484	-0.170646	-0.056668	-0.0501447	-0.213461	0.215427	0.0939309	-0.0436028	1.2958	1.10109	0.815529	TC302554	AT5G45380.1	NM_123906	sodium:solute symporter family protein	GO:0005886(plasma membrane)	GO:0006995(cellular response to nitrogen starvation)	GO:0015204(urea transmembrane transporter activity)	GO:0015370(solute:sodium symporter activity)
A_84_P21769	-0.0163415	-0.474294	0.280037	1.11629	0.0127192	-0.205654	1.06809	1.21265	-0.0274357	0.997305	1.29609	2.12676	NP043293	AT1G61120.1	NM_104793	terpene synthase/cyclase family protein	GO:0000287(magnesium ion binding)	GO:0000304(response to singlet oxygen)	GO:0005575(cellular_component)	GO:0016829(lyase activity)
A_84_P15370	0.00516187	-0.697245	-0.837959	-0.759099	0.00221416	-0.205525	0.0752263	0.406183	-0.014841	0.823042	0.493317	1.08401	TC286577	AT1G04980.1	NM_100376	ATPDIL2-2 (PDI-LIKE 2-2); thiol-disulfide exchange intermediate	GO:0009505(plant-type cell wall)	GO:0030508(thiol-disulfide exchange intermediate activity)	GO:0045454(cell redox homeostasis)
A_84_P515865	0.198974	-0.815554	-0.544471	-0.671148	-0.0833097	-0.194476	0.580653	0.236713	0.0214109	1.32402	1.22134	0.994404	TC309199	AT5G26690.1	NM_180545	heavy-metal-associated domain-containing protein	GO:0005575(cellular_component)	GO:0030001(metal ion transport)	GO:0046872(metal ion binding)
A_84_P850790	0.0958897	-1.01184	-0.966992	-1.05499	0.0945381	-0.183673	-0.203805	0.0259618	0.00963514	0.779815	0.411558	0.306942	TC305469	BP783345
A_84_P21184	-0.16505	-0.266237	0.337898	-0.00449855	-0.016047	-0.170069	0.414118	0.166284	-0.00711211	1.47421	0.916381	0.407423	TC287424	AT3G17790.1	NM_112660	ATACP5 (acid phosphatase 5); acid phosphatase/ protein serine/threonine phosphatase	GO:0003993(acid phosphatase activity)	GO:0004722(protein serine/threonine phosphatase activity)	GO:0009986(cell surface)	GO:0016791(phosphatase activity)	GO:0030643(cellular phosphate ion homeostasis)	GO:0042542(response to hydrogen peroxide)
A_84_P844754	0.160874	-0.35797	-0.123269	-0.205316	0.0130096	-0.163838	0.392271	0.111894	-0.0207218	0.805921	0.701041	0.420023	TC284667	AT1G64940.1	NM_105168	CYP89A6 (cytochrome P450, family 87, subfamily A, polypeptide 6); oxygen binding	GO:0006118(electron transport)	GO:0012505(endomembrane system)	GO:0019825(oxygen binding)
A_84_P79989	0.038617	-0.259391	-0.188401	-0.180956	0.0221203	-0.159856	0.42801	0.361307	0.0269077	0.678389	0.454883	0.753799		AT4G29520.1	NM_119097	hypothetical protein	GO:0005783(endoplasmic reticulum)
A_84_P580314	-0.00112712	-1.40209	-0.772482	-1.1055	-0.0516044	-0.155406	0.010865	0.322028	0.0166902	1.01749	0.792042	0.975143	TC298904	AT3G22235.1	NM_180292	hypothetical protein	GO:0003674(molecular_function)	GO:0008150(biological_process)	GO:0012505(endomembrane system)
A_84_P532253	0.00354101	-0.170515	0.25407	0.151854	-0.0200874	-0.145764	0.468461	0.130011	-0.000368851	1.41963	1.27021	1.09466		AT2G29170.1	NM_128473	short-chain dehydrogenase/reductase (SDR) family protein / tropinone reductase, putative	GO:0005575(cellular_component)	GO:0008152(metabolic process)	GO:0016491(oxidoreductase activity)
A_84_P19516	0.0233727	-0.939265	-0.189353	-0.628705	0.00949729	-0.137498	1.23269	-0.329352	0.0218347	1.40197	1.62231	0.706696	TC295294	AT4G25470.1	NM_118679	CBF2 (FREEZING TOLERANCE QTL 4); DNA binding / transcription activator/ transcription factor	GO:0003677(DNA binding)	GO:0003700(transcription factor activity)	GO:0005634(nucleus)	GO:0006355(regulation of transcription, DNA-dependent)	GO:0009409(response to cold)	GO:0009631(cold acclimation)	GO:0016563(transcription activator activity)
A_84_P737368	0.0810055	-0.532744	-0.581149	0.0205762	-0.0225845	-0.118441	0.375058	0.332841	-0.137811	1.46639	1.24965	1.14632		AT1G36622.1	NM_001084200	hypothetical protein	GO:0012505(endomembrane system)
A_84_P22334	0.114804	-2.11871	-1.41415	-1.92505	0.000336565	-0.116133	-0.728642	-1.45583	-0.00764012	-0.0139118	0.411661	-0.148959	TC284168	AT4G20820.1	NM_118200	FAD-binding domain-containing protein	GO:0006118(electron transport)	GO:0009055(electron carrier activity)
A_84_P13167	-0.0348764	-0.685273	-0.252599	-0.345982	-0.0591556	-0.0663338	0.437669	-0.100954	-0.00269679	0.953908	1.01458	0.761594	NP042064	AT5G65890.1	NM_001085334	ACR1 (ACT DOMAIN REPEAT 1)	GO:0005634(nucleus)	GO:0008152(metabolic process)	GO:0016597(amino acid binding)
A_84_P769609	0.240465	-0.05209	-0.110151	-0.0794697	0.0475506	-0.0583315	0.399097	-0.309573	0.0055831	1.67576	0.789114	0.234332		AT5G53048.1	NR_023249	misc_RNA
A_84_P18215	0.210025	0.333512	0.340035	0.244959	0.0138991	-0.0426701	1.05936	0.750368	0.0500615	1.75379	1.46953	1.10218	TC284857	AT2G32290.1	NM_128788	BAM6/BMY5 (BETA-AMYLASE 6); beta-amylase	GO:0000272(polysaccharide catabolic process)	GO:0005575(cellular_component)	GO:0005975(carbohydrate metabolic process)	GO:0016161(beta-amylase activity)	GO:0030244(cellulose biosynthetic process)
A_84_P550153	-0.107749	-1.3174	-0.442338	-0.456526	-0.0672548	-0.0414613	0.257142	-1.17949	0.0169206	-0.494892	0.633191	0.731868		AT3G30720.1	NM_113975	hypothetical protein	GO:0003674(molecular_function)	GO:0005575(cellular_component)	GO:0008150(biological_process)
A_84_P113792	-0.0185555	0.0366248	-0.0436491	-0.20868	-0.0408162	-0.0331021	0.474097	0.264294	-0.0178898	0.980895	0.70032	0.660639	TC280971	AT3G03770.1	NM_111248	leucine-rich repeat transmembrane protein kinase, putative	GO:0004672(protein kinase activity)	GO:0004674(protein serine/threonine kinase activity)	GO:0005524(ATP binding)	GO:0006468(protein amino acid phosphorylation)	GO:0007169(transmembrane receptor protein tyrosine kinase signaling pathway)	GO:0012505(endomembrane system)
A_84_P250315	0.0135603	-0.568526	-0.735171	-0.333835	0.00589471	-0.0204781	0.208938	0.00108672	0.017932	1.09302	0.820478	0.652056	TC301672	AT2G18660.1	NM_179648	EXLB3 (EXPANSIN-LIKE B3 PRECURSOR)	GO:0005576(extracellular region)
A_84_P21361	-0.102216	-0.160571	-0.202897	-0.323082	0.00154736	-0.00818223	0.406941	-0.0587079	0.069638	1.49431	1.45921	0.806955	TC280507	AT4G10120.1	NM_001036532	ATSPS4F	GO:0005575(cellular_component)	GO:0005985(sucrose metabolic process)	GO:0009058(biosynthetic process)	GO:0016757(transferase activity, transferring glycosyl groups)	GO:0046524(sucrose-phosphate synthase activity)
A_84_P862560	0.0654311	-0.612626	-0.0852396	-0.406786	-0.0252082	-0.000941983	0.682995	-0.03478	-0.0117426	0.983425	1.29287	0.69996	TC313980	AT3G17800.1	NM_112661	hypothetical protein	GO:0003674(molecular_function)	GO:0009507(chloroplast)	GO:0010224(response to UV-B)
A_84_P50780	-0.170786	-0.501566	-0.602621	-0.730629	-0.0763913	0.00207144	0.318977	-0.00496759	-0.0395426	1.31359	1.02743	0.721376	TC289987	AT5G67370.1	NM_126137	hypothetical protein	GO:0003674(molecular_function)	GO:0008150(biological_process)
A_84_P10196	0.0807453	-0.359799	-0.471199	-0.129939	0.00783925	0.00402704	0.0774521	0.022202	0.0344892	1.10372	1.18645	0.624139	TC287175	AT5G22300.1	NM_122135	NIT4 (NITRILASE 4)	GO:0000257(nitrilase activity)	GO:0005575(cellular_component)	GO:0018822(nitrile hydratase activity)	GO:0019499(cyanide metabolic process)	GO:0047427(cyanoalanine nitrilase activity)	GO:0047558(3-cyanoalanine hydratase activity)	GO:0051410(detoxification of nitrogen compound)
A_84_P157715	-0.0800834	-0.435481	-0.494329	-0.553616	-0.0150022	0.00832855	0.295756	0.080617	-0.0128717	0.967766	0.801434	0.598735	TC305317	AT1G72930.1	NM_001084347	TIR (TOLL/INTERLEUKIN-1 RECEPTOR-LIKE); transmembrane receptor	GO:0004888(transmembrane receptor activity)	GO:0006952(defense response)	GO:0031224(intrinsic to membrane)
A_84_P162443	0.143139	-0.40718	-0.402355	-0.195986	-0.00506345	0.0185155	0.335668	0.102031	-0.0242691	1.08771	0.817012	0.964625	TC286835	AT5G64510.1	NM_125847	hypothetical protein	GO:0003674(molecular_function)	GO:0008150(biological_process)	GO:0012505(endomembrane system)
A_84_P14045	0.127473	1.7714	2.31882	2.09596	-0.0608924	0.0230206	0.810991	0.49584	-0.0332497	0.89161	1.93379	2.81837	TC287521	AT5G48430.1	NM_124218	aspartic-type endopeptidase/ pepsin A	GO:0004190(aspartic-type endopeptidase activity)	GO:0004194(pepsin A activity)	GO:0006508(proteolysis)	GO:0012505(endomembrane system)
A_84_P145049	0.0989276	-0.156345	-0.426765	-0.172801	-0.0235059	0.0427065	0.404615	0.690772	0.0178627	1.4025	1.3394	1.07955	TC295642	AT1G14880.1	NM_101357	hypothetical protein	GO:0003674(molecular_function)	GO:0005575(cellular_component)	GO:0008150(biological_process)
A_84_P828737	-0.00901363	-0.450295	-0.37511	-0.24415	-0.0269781	0.0831592	0.28458	0.0594619	0.0459794	1.08031	0.891022	0.622803	TC283331	AT4G23260.1	NM_118455	protein kinase	GO:0004672(protein kinase activity)	GO:0009737(response to abscisic acid stimulus)	GO:0012505(endomembrane system)
A_84_P529186	0.274138	-0.398327	-0.135203	-0.311438	-0.0305479	0.117144	0.525153	0.560434	-0.00207748	1.55537	1.24375	1.27293	TC306715	AT5G44575.1	NM_180589	hypothetical protein	GO:0003674(molecular_function)	GO:0008150(biological_process)	GO:0012505(endomembrane system)
A_84_P10992	0.0706994	0.168642	0.133577	0.286995	0.015906	0.121654	0.388436	0.206466	0.0191262	1.38372	1.17114	0.969739	NP030600	AT4G21990.1	NM_118320	APR3 (APS REDUCTASE 3)	GO:0000103(sulfate assimilation)	GO:0009507(chloroplast)	GO:0009973(adenylyl-sulfate reductase activity)
A_84_P12310	-0.0967834	-0.327976	-0.437825	-0.321802	0.0331959	0.146177	0.0639825	0.145802	-0.0514231	1.98437	1.53484	1.15506	TC307882	AT1G76960.1	NM_106347	hypothetical protein	GO:0003674(molecular_function)	GO:0008150(biological_process)	GO:0012505(endomembrane system)
A_84_P199584	-0.0859252	-0.247031	0.148433	0.154548	0.0297925	0.177727	0.147222	-0.668336	0.0107521	0.834175	0.620021	0.128378	TC293797	AT3G14200.1	NM_112276	DNAJ heat shock N-terminal domain-containing protein	GO:0005575(cellular_component)	GO:0006457(protein folding)	GO:0031072(heat shock protein binding)
A_84_P824281	-0.015055	-0.0763207	0.334774	0.182702	0.00629469	0.240366	0.911823	0.174948	0.00642367	1.31144	1.31933	1.11171	TC287129	AT1G66700.3	NM_202367	PXMT1; S-adenosylmethionine-dependent methyltransferase	GO:0005575(cellular_component)	GO:0008150(biological_process)	GO:0008757(S-adenosylmethionine-dependent methyltransferase activity)
A_84_P577170	-0.0238646	-0.283444	-0.2125	-0.226939	-0.0216731	0.247998	-0.123958	-0.568873	0.00411121	-0.357448	0.343034	0.375119	TC312138	AT5G64190.1	NM_125815	hypothetical protein
A_84_P68884	-0.0121742	0.844249	1.57956	1.90173	-0.0365924	0.353787	1.60684	1.41089	0.00638417	2.21061	2.4506	2.61975	TC294840	AT4G21840.1	NM_118304	methionine sulfoxide reductase domain-containing protein / SelR domain-containing protein	GO:0005575(cellular_component)	GO:0008113(peptide-methionine-(S)-S-oxide reductase activity)	GO:0008150(biological_process)
A_84_P17828	0.186887	-1.41624	-1.29297	-1.23292	-0.0245516	0.388614	-0.874558	-1.36444	0.0308015	-0.203721	-0.302267	-0.578177	TC304278	AT5G48570.1	NM_124233	peptidyl-prolyl cis-trans isomerase, putative / FK506-binding protein, putative	GO:0003755(peptidyl-prolyl cis-trans isomerase activity)	GO:0005516(calmodulin binding)	GO:0005528(FK506 binding)	GO:0005575(cellular_component)	GO:0006457(protein folding)
A_84_P823929	0.0048405	-0.944483	-0.414079	-0.497139	0.00495438	0.406255	-0.0486309	-0.239001	0.00244437	0.102784	0.731223	0.766296	TC300805	AT1G03850.1	NM_179255	glutaredoxin family protein	GO:0006118(electron transport)	GO:0009735(response to cytokinin stimulus)	GO:0030508(thiol-disulfide exchange intermediate activity)
A_84_P17031	-0.0182094	-0.918938	-0.41909	-0.509363	0.000826249	0.429508	-0.0881239	-0.279123	0.00480265	0.104995	0.734854	0.726183	TC295579	AT1G03850.2	NM_100265	glutaredoxin family protein	GO:0006118(electron transport)	GO:0009735(response to cytokinin stimulus)	GO:0030508(thiol-disulfide exchange intermediate activity)

## Sheet: cluster-C
Cluster C		293 genes
	without aphid	M. persicae	M. cerasi	R. padi	without aphid	M. persicae	M. cerasi	R. padi	without aphid	M. persicae	M. cerasi	R. padi
Time	3h				6h				24h
Systematic	log2												TIGRID	At accession	GenbankAccession	Gene function	GO
A_84_P18029	0.500505	0.380233	0.0287933	0.186628	-0.0126018	0.0315442	-0.628299	-0.356815	-0.0209727	-3.19084	-2.7218	-2.31876	TC289686	AT1G10550.1	NM_100930	XTH33 (xyloglucan:xyloglucosyl transferase 33); hydrolase, acting on glycosyl bonds	GO:0005618(cell wall)	GO:0005975(carbohydrate metabolic process)	GO:0006073(glucan metabolic process)	GO:0012505(endomembrane system)	GO:0016798(hydrolase activity, acting on glycosyl bonds)	GO:0048046(apoplast)
A_84_P11841	-0.276296	-0.838385	-0.785809	-0.49926	0.0294916	-1.06342	-0.777046	-0.735948	0.0381152	-2.94907	-3.82459	-2.70799	NP542340	AT3G55500.1	NM_115407	ATEXPA16 (ARABIDOPSIS THALIANA EXPANSIN A16)	GO:0003674(molecular_function)	GO:0005576(extracellular region)	GO:0006949(syncytium formation)	GO:0009826(unidimensional cell growth)	GO:0009828(plant-type cell wall loosening)	GO:0009831(plant-type cell wall modification during multidimensional cell growth)	GO:0012505(endomembrane system)
A_84_P71564	0.0719665	0.759728	0.215364	0.852057	0.00121722	0.34127	-0.930826	-0.856379	-0.0286957	-2.51224	-2.45177	-1.68921	TC287853	AT2G19800.1	NM_127538	MIOX2 (MYO-INOSITOL OXYGENASE 2)	GO:0005575(cellular_component)	GO:0050113(inositol oxygenase activity)
A_84_P10518	0.0702347	0.184371	-0.421887	0.0366024	-0.0122158	0.733246	-0.641513	-0.308977	-0.0239211	-2.20936	-1.41277	-1.32913	TC285786	AT1G50040.1	NM_103892	hypothetical protein	GO:0003674(molecular_function)	GO:0008150(biological_process)	GO:0009507(chloroplast)
A_84_P812380	0.149738	0.626722	-0.292088	0.670928	0.0262522	0.517972	-0.697957	-0.596786	-0.0173372	-2.18927	-1.64878	-1.42777	TC301987	AT3G30775.1	NM_113981	ERD5 (EARLY RESPONSIVE TO DEHYDRATION 5); proline dehydrogenase	GO:0004657(proline dehydrogenase activity)	GO:0005739(mitochondrion)	GO:0006537(glutamate biosynthetic process)	GO:0006562(proline catabolic process)	GO:0006979(response to oxidative stress)
A_84_P803506	-0.00235812	0.513251	-0.423892	0.537242	0.0363735	0.529045	-0.750395	-0.631821	-0.135409	-2.18357	-2.10183	-1.46522	TC305173	AT3G30775.1	NM_113981	ERD5 (EARLY RESPONSIVE TO DEHYDRATION 5); proline dehydrogenase	GO:0004657(proline dehydrogenase activity)	GO:0005739(mitochondrion)	GO:0006537(glutamate biosynthetic process)	GO:0006562(proline catabolic process)	GO:0006979(response to oxidative stress)
A_84_P23515	0.100835	0.603146	0.571378	0.676808	0.0143246	-0.163573	-0.688229	-1.2976	-0.0250059	-2.17983	-1.78542	-1.80883	TC288710	AT5G51810.1	NM_124560	AT2353/ATGA20OX2/GA20OX2 (GIBBERELLIN 20 OXIDASE 2); gibberellin 20-oxidase	GO:0007623(circadian rhythm)	GO:0009639(response to red or far red light)	GO:0009686(gibberellin biosynthetic process)	GO:0009739(response to gibberellin stimulus)	GO:0009826(unidimensional cell growth)	GO:0009908(flower development)	GO:0045544(gibberellin 20-oxidase activity)
A_84_P803062	0.0737466	0.758209	-0.129595	0.853328	-0.0522222	0.425635	-0.747614	-0.759737	-0.0199835	-2.16353	-1.95745	-1.45964	TC305173	AT3G30775.1	NM_113981	ERD5 (EARLY RESPONSIVE TO DEHYDRATION 5); proline dehydrogenase	GO:0004657(proline dehydrogenase activity)	GO:0005739(mitochondrion)	GO:0006537(glutamate biosynthetic process)	GO:0006562(proline catabolic process)	GO:0006979(response to oxidative stress)
A_84_P22153	-0.186465	0.744836	-0.372931	0.582707	0.0127723	0.747245	-0.730236	-0.384817	0.00362731	-2.14509	-2.01305	-1.55854	TC301987	AT3G30775.1	NM_113981	ERD5 (EARLY RESPONSIVE TO DEHYDRATION 5); proline dehydrogenase	GO:0004657(proline dehydrogenase activity)	GO:0005739(mitochondrion)	GO:0006537(glutamate biosynthetic process)	GO:0006562(proline catabolic process)	GO:0006979(response to oxidative stress)
A_84_P122462	-0.0326843	-0.427233	-0.18329	-0.0638325	0.000915831	-0.714725	-1.25768	-1.18751	0.0114102	-2.02207	-1.75542	-1.61589	TC298630	AT5G53980.1	NM_124777	ATHB52 (ARABIDOPSIS THALIANA HOMEOBOX PROTEIN 52); transcription factor	GO:0003700(transcription factor activity)	GO:0005634(nucleus)	GO:0006355(regulation of transcription, DNA-dependent)
A_84_P728206	-0.0415601	0.174557	-0.0237052	0.294674	-0.0424252	0.78298	-0.449834	-0.390359	0.0284299	-2.01343	-0.538388	-0.616824	TC298881	DR368472
A_84_P16735	-0.0358389	0.734169	0.107482	0.531999	-0.00709009	1.13469	0.371434	0.575047	-0.0284806	-1.89373	-1.79108	-1.41869	TC293780	AT4G39070.1	NM_120067	zinc finger (B-box type) family protein	GO:0003700(transcription factor activity)	GO:0005622(intracellular)	GO:0008270(zinc ion binding)	GO:0045449(regulation of transcription)
A_84_P21850	-0.232802	0.184694	0.11725	0.0844963	-0.00884868	0.539721	0.0445488	-0.0888179	0.00683509	-1.84901	-1.06975	-1.24298	TC296543	AT1G79700.1	NM_001084380	ovule development protein, putative	GO:0003677(DNA binding)	GO:0003700(transcription factor activity)	GO:0005634(nucleus)	GO:0006355(regulation of transcription, DNA-dependent)	GO:0009887(organ morphogenesis)
A_84_P16520	-0.279406	0.215728	0.165236	0.108287	-0.0155704	0.336083	-0.257485	-0.417788	-0.000641286	-1.84432	-1.39209	-1.29444	TC302181	AT1G02640.1	NM_100144	BXL2 (BETA-XYLOSIDASE 2); hydrolase, hydrolyzing O-glycosyl compounds	GO:0004553(hydrolase activity, hydrolyzing O-glycosyl compounds)	GO:0005975(carbohydrate metabolic process)	GO:0012505(endomembrane system)
A_84_P816501	-0.151612	0.177498	0.109918	0.128045	-0.0101543	0.577005	0.104951	-0.0205008	0.00926653	-1.80998	-1.06582	-1.23322	TC296543	AT1G79700.2	NM_001084380	ovule development protein, putative	GO:0003677(DNA binding)	GO:0003700(transcription factor activity)	GO:0005634(nucleus)	GO:0006355(regulation of transcription, DNA-dependent)	GO:0009887(organ morphogenesis)
A_84_P845406	-0.177529	0.400592	0.690627	0.884927	0.0698536	0.469748	-0.181618	-0.343695	-0.110104	-1.79549	-1.02875	-0.725567	TC290715	AT3G47340.1	NM_114602	ASN1 (DARK INDUCIBLE 6)	GO:0004066(asparagine synthase (glutamine-hydrolyzing) activity)	GO:0009063(amino acid catabolic process)	GO:0009416(response to light stimulus)	GO:0009646(response to absence of light)	GO:0009744(response to sucrose stimulus)	GO:0043617(cellular response to sucrose starvation)
A_84_P535484	-0.123532	0.598049	-0.0765077	0.299932	-0.0182375	0.075327	0.0632053	-0.117841	-0.0491051	-1.77532	-1.43115	-1.57839	TC310807	AT1G03010.1	NM_100182	phototropic-responsive NPH3 family protein	GO:0004871(signal transducer activity)	GO:0009416(response to light stimulus)
A_84_P852295	-0.35928	0.250659	0.250116	0.455874	0.000562698	0.678951	-0.237543	-0.313571	-0.0477339	-1.77443	-1.0502	-0.806252	TC307389	AT3G47340.3	NM_180333	ASN1 (DARK INDUCIBLE 6)	GO:0004066(asparagine synthase (glutamine-hydrolyzing) activity)	GO:0009063(amino acid catabolic process)	GO:0009416(response to light stimulus)	GO:0009646(response to absence of light)	GO:0009744(response to sucrose stimulus)	GO:0043617(cellular response to sucrose starvation)
A_84_P19368	-0.454845	0.169007	0.102075	0.227826	-0.00833201	0.81257	-0.232404	-0.265306	-0.0343412	-1.77226	-1.0418	-0.876897	TC313901	AT3G47340.1	NM_180333	ASN1 (DARK INDUCIBLE 6)	GO:0004066(asparagine synthase (glutamine-hydrolyzing) activity)	GO:0009063(amino acid catabolic process)	GO:0009416(response to light stimulus)	GO:0009646(response to absence of light)	GO:0009744(response to sucrose stimulus)	GO:0043617(cellular response to sucrose starvation)
A_84_P789543	-0.0283271	0.295995	0.0443835	0.0416461	-0.0702927	0.0500824	-0.173858	-0.508924	0.0267389	-1.75731	-1.37965	-1.80895	TC298756	AT5G57760.1	NM_125159	hypothetical protein	GO:0003674(molecular_function)	GO:0005575(cellular_component)	GO:0008150(biological_process)
A_84_P813019	-0.161982	0.356138	0.392873	0.580318	-0.000423562	0.664029	-0.294129	-0.337675	0.0196497	-1.72571	-0.961728	-0.804662		TA29937_3702
A_84_P19282	0.235589	0.532988	0.218479	0.373062	-0.0286154	0.0359167	0.0201217	-0.303386	-0.0393414	-1.69823	-1.0299	-0.895102	NP332578	AT3G02410.1	NM_111108	hypothetical protein	GO:0005575(cellular_component)	GO:0008150(biological_process)
A_84_P18985	-0.0182593	0.709313	0.343312	0.592578	-0.0146545	0.4416	-0.00290639	-0.00768026	0.0249442	-1.69483	-1.15001	-0.837273	NP035802	AT1G11740.1	NM_101046	ankyrin repeat family protein	GO:0005515(protein binding)	GO:0005575(cellular_component)	GO:0008150(biological_process)
A_84_P12029	0.0275591	0.0724932	-0.117769	0.192035	-0.0306871	0.345818	-0.581517	-0.708859	0.0264531	-1.68371	-0.924572	-0.839204	TC295606	AT4G37220.1	NM_119885	stress-responsive protein, putative	GO:0003674(molecular_function)	GO:0005575(cellular_component)	GO:0006950(response to stress)
A_84_P16913	-0.0517686	-0.220301	-0.393069	-0.0244719	-0.0417456	0.258901	-0.483428	-0.174209	-0.0249412	-1.67983	-0.598113	-0.503202	TC290192	AT5G57550.1	NM_125136	XTR3 (XYLOGLUCAN ENDOTRANSGLYCOSYLASE 3); hydrolase, acting on glycosyl bonds	GO:0005618(cell wall)	GO:0009832(plant-type cell wall biogenesis)	GO:0012505(endomembrane system)	GO:0016762(xyloglucan:xyloglucosyl transferase activity)	GO:0016798(hydrolase activity, acting on glycosyl bonds)	GO:0048046(apoplast)
A_84_P507058	-0.339246	0.526359	0.201366	0.279951	-0.0614355	0.0528402	-0.19627	-0.515524	0.00660362	-1.67962	-1.42317	-1.80502	TC298756	AT5G57760.1	NM_125159	hypothetical protein	GO:0003674(molecular_function)	GO:0005575(cellular_component)	GO:0008150(biological_process)
A_84_P560912	-0.303899	0.525776	0.460862	0.493106	0.00385993	-0.0255893	-0.287459	-0.128251	-0.00691515	-1.66049	-1.24692	-1.02514	TC298928	AT4G24275.1	NM_148371	hypothetical protein	GO:0003674(molecular_function)	GO:0005575(cellular_component)	GO:0006950(response to stress)
A_84_P10638	-0.275619	-0.23552	-0.205309	-0.147712	-0.000514584	0.461325	-0.185516	-0.370702	0.0246644	-1.60717	-0.87902	-1.02655	TC307290	AT1G11260.1	NM_100998	STP1 (SUGAR TRANSPORTER 1); carbohydrate transmembrane transporter/ sugar:hydrogen ion symporter	GO:0003674(molecular_function)	GO:0005351(sugar:hydrogen symporter activity)	GO:0005575(cellular_component)	GO:0006810(transport)	GO:0008643(carbohydrate transport)	GO:0009735(response to cytokinin stimulus)	GO:0009825(multidimensional cell growth)	GO:0015144(carbohydrate transmembrane transporter activity)	GO:0016020(membrane)
A_84_P20728	-0.177074	-0.133439	-0.00165134	0.144157	-0.0301963	0.381842	-0.144063	0.89382	-0.0104207	-1.60621	-1.97777	-1.41447	TC288237	AT5G64750.1	NM_125871	ABR1 (ABA REPRESSOR1); DNA binding / transcription factor	GO:0003677(DNA binding)	GO:0003700(transcription factor activity)	GO:0005634(nucleus)	GO:0006355(regulation of transcription, DNA-dependent)	GO:0006970(response to osmotic stress)	GO:0009737(response to abscisic acid stimulus)	GO:0009749(response to glucose stimulus)	GO:0009788(negative regulation of abscisic acid mediated signaling)
A_84_P10793	0.0179014	0.333215	0.342576	0.378824	-0.0503931	-0.0695121	-0.412563	-0.514106	-0.026961	-1.59771	-1.41485	-1.25361	TC308795	AT3G23150.1	NM_113216	ETR2 (ETHYLENE RESPONSE 2); receptor	GO:0004673(protein histidine kinase activity)	GO:0004696(glycogen synthase kinase 3 activity)	GO:0004872(receptor activity)	GO:0005789(endoplasmic reticulum membrane)	GO:0010105(negative regulation of ethylene mediated signaling pathway)	GO:0012505(endomembrane system)	GO:0016020(membrane)	GO:0051740(ethylene binding)
A_84_P21449	-0.215513	0.0669154	-0.102289	0.0619108	-0.0214242	-0.346268	-0.584424	-0.671028	0.0182384	-1.58273	-0.932829	-0.759695	TC303357	AT4G34770.1	NM_119643	auxin-responsive family protein	GO:0003824(catalytic activity)	GO:0009733(response to auxin stimulus)
A_84_P812038	-0.230881	0.626256	0.557727	0.543844	0.00268893	0.645694	0.403623	0.277021	-0.030776	-1.57669	-0.943795	-1.03596	TC305987	AT1G28330.2	NM_179389	DRM1 (DORMANCY-ASSOCIATED PROTEIN 1)	GO:0003674(molecular_function)	GO:0003886(DNA (cytosine-5-)-methyltransferase activity)	GO:0005575(cellular_component)	GO:0006306(DNA methylation)	GO:0006346(methylation-dependent chromatin silencing)	GO:0008150(biological_process)	GO:0051567(histone H3-K9 methylation)
A_84_P841862	-0.0269878	-1.8903	-0.565526	-0.954702	0.00884613	-0.650496	-0.251132	0.0572	-0.0201714	-1.57368	-2.61756	-2.50328	NP230452	AT5G53710.1	NM_124750	hypothetical protein	GO:0003674(molecular_function)	GO:0008150(biological_process)	GO:0012505(endomembrane system)
A_84_P244235	0.0465851	0.619616	-0.241383	-0.141338	0.00934915	0.751112	0.637555	0.729197	0.0017595	-1.57201	-2.34045	-1.805	TC284760	AT3G20810.1	NM_001035656	transcription factor jumonji (jmjC) domain-containing protein	GO:0003700(transcription factor activity)	GO:0005575(cellular_component)	GO:0008150(biological_process)
A_84_P811403	-0.18912	0.0752569	-0.193637	0.0769895	0.0194824	0.667797	-0.320388	-0.348748	-0.0108325	-1.55347	-0.711038	-0.673873		TA29020_3702
A_84_P20998	0.252685	-0.0613234	-0.7476	-0.374745	-0.00714711	0.849327	0.118318	0.0909955	-0.000680046	-1.5533	-1.25963	-1.52893	TC288775	AT1G35140.1	NM_103210	PHI-1 (PHOSPHATE-INDUCED 1)	GO:0003674(molecular_function)	GO:0008150(biological_process)	GO:0009505(plant-type cell wall)
A_84_P22810	-0.102432	0.167633	0.112111	0.0866286	0.0227111	0.100431	-0.201044	-0.564695	0.00331217	-1.54753	-1.00013	-1.28274	NP305317	AT1G73830.1	NM_106043	BEE3 (BR ENHANCED EXPRESSION 3); DNA binding / transcription factor	GO:0003677(DNA binding)	GO:0003700(transcription factor activity)	GO:0005634(nucleus)	GO:0045449(regulation of transcription)
A_84_P16764	0.0280862	0.341706	0.392336	0.387719	0.017432	0.040601	-0.0480316	-0.194083	-0.0118579	-1.5442	-1.22551	-1.20782	TC291546	AT5G02750.1	NM_120353	zinc finger (C3HC4-type RING finger) family protein	GO:0005515(protein binding)	GO:0008270(zinc ion binding)
A_84_P22210	-0.082013	-0.245347	-0.307944	-0.313276	-0.0129444	0.593896	-0.216652	-0.328728	-0.0546961	-1.52244	-0.852297	-0.7703	TC307416	AT3G48390.1	NM_114699	MA3 domain-containing protein	GO:0005575(cellular_component)
A_84_P13306	-0.108086	0.471815	0.208748	0.473833	-0.0742157	0.72395	-0.0981545	-0.152751	-0.0565993	-1.51376	-0.883581	-0.855433	NP036303	AT1G03090.1	NM_179252	MCCA (3-methylcrotonyl-CoA carboxylase 1)	GO:0004485(methylcrotonoyl-CoA carboxylase activity)	GO:0005739(mitochondrion)	GO:0006552(leucine catabolic process)
A_84_P144819	-0.0887482	0.607013	0.631789	0.266799	0.0429863	0.657323	-0.255775	-0.37466	0.0720466	-1.50267	-0.778238	-0.984417		AT3G29370.1	NM_113862	hypothetical protein	GO:0003674(molecular_function)	GO:0008150(biological_process)
A_84_P812024	-0.0973493	0.571931	0.606154	0.557911	-0.00906728	0.605537	0.418696	0.173022	-0.0234609	-1.48509	-1.0315	-1.14348	TC303802	AT1G28330.1	NM_102599	DRM1 (DORMANCY-ASSOCIATED PROTEIN 1)	GO:0003674(molecular_function)	GO:0003886(DNA (cytosine-5-)-methyltransferase activity)	GO:0005575(cellular_component)	GO:0006306(DNA methylation)	GO:0006346(methylation-dependent chromatin silencing)	GO:0008150(biological_process)	GO:0051567(histone H3-K9 methylation)
A_84_P18716	-0.198769	0.0465216	-0.140496	-0.120056	-0.0594925	0.276814	-0.200435	-0.336818	-0.0413495	-1.47244	-1.27995	-1.37963	TC282745	AT5G25350.1	NM_122444	EBF2 (EIN3-BINDING F BOX PROTEIN 2)	GO:0005515(protein binding)	GO:0005634(nucleus)	GO:0006511(ubiquitin-dependent protein catabolic process)	GO:0009723(response to ethylene stimulus)	GO:0010105(negative regulation of ethylene mediated signaling pathway)	GO:0019005(SCF ubiquitin ligase complex)
A_84_P812032	-0.134507	0.665314	0.583596	0.546268	-0.0454494	0.67156	0.366204	0.184507	-0.0147223	-1.46332	-1.01289	-1.16128	TC303802	AT1G28330.1	NM_102599	DRM1 (DORMANCY-ASSOCIATED PROTEIN 1)	GO:0003674(molecular_function)	GO:0003886(DNA (cytosine-5-)-methyltransferase activity)	GO:0005575(cellular_component)	GO:0006306(DNA methylation)	GO:0006346(methylation-dependent chromatin silencing)	GO:0008150(biological_process)	GO:0051567(histone H3-K9 methylation)
A_84_P78199	0.0440931	0.0690864	-0.118748	-0.0294962	-0.0198485	0.749235	-0.150776	-0.09088	0.0224137	-1.45933	-1.02864	-1.20438	TC297634	AT5G25240.1	NM_122433	hypothetical protein	GO:0003674(molecular_function)	GO:0005575(cellular_component)	GO:0008150(biological_process)
A_84_P305320	-0.160162	0.230824	0.182031	0.0859673	0.00856624	0.206691	0.0112457	-0.222849	-0.0354213	-1.45603	-0.918855	-1.1639	TC285506	AT5G22310.1	NM_122136	hypothetical protein	GO:0003674(molecular_function)	GO:0008150(biological_process)
A_84_P164223	-0.0521569	0.301335	0.25165	0.180181	-0.0566444	0.411927	-0.238244	-0.22438	-0.0355332	-1.4545	-0.710648	-0.79817	TC297375	AT2G42870.1	NM_129848	HLH1/PAR1 (PHY RAPIDLY REGULATED 1); transcription regulator	GO:0005634(nucleus)	GO:0009641(shade avoidance)	GO:0030528(transcription regulator activity)	GO:0032502(developmental process)
A_84_P787999	0.00878643	0.458056	0.443781	0.0377255	0.00447978	0.576334	-0.273722	-0.445528	0.00496574	-1.44474	-0.818016	-1.09326	TC299061	AT3G29370.1	NM_113862	hypothetical protein	GO:0003674(molecular_function)	GO:0008150(biological_process)
A_84_P14131	-0.304267	-0.0120448	-0.309561	-0.0346849	-0.0345423	0.60908	-0.321546	-0.372445	-0.00224691	-1.4397	-0.70305	-0.658744	TC303420	AT5G20250.1	NM_122032	DIN10 (DARK INDUCIBLE 10); hydrolase, hydrolyzing O-glycosyl compounds	GO:0004553(hydrolase activity, hydrolyzing O-glycosyl compounds)	GO:0007568(aging)	GO:0009416(response to light stimulus)	GO:0009744(response to sucrose stimulus)
A_84_P56760	-0.0580419	0.171426	-0.157624	0.0958278	0.0139281	0.557609	-0.00448299	0.158523	0.000264041	-1.43899	-0.881658	-0.930903	TC291147	AT3G19680.1	NM_112858	hypothetical protein	GO:0009507(chloroplast)
A_84_P784688	-0.0592441	0.31213	-0.0655166	0.223874	-8.04613e-05	0.517958	-0.207677	0.0270204	-0.0137691	-1.43734	-0.892956	-0.906123	TC291147	AT3G19680.1	NM_112858	hypothetical protein	GO:0009507(chloroplast)
A_84_P23341	-0.0941473	-0.22435	-0.193237	-0.364487	0.0284078	0.204739	-0.0580049	-0.250395	0.0108115	-1.40668	-0.794266	-0.54516	TC309350	AT4G34790.1	NM_119645	auxin-responsive family protein	GO:0003674(molecular_function)	GO:0006499(N-terminal protein myristoylation)	GO:0009507(chloroplast)	GO:0009733(response to auxin stimulus)
A_84_P20470	0.198378	0.66773	-0.157378	0.231397	0.00744019	0.761207	0.386047	0.128807	-0.0427052	-1.40646	-1.06275	-1.35675	TC288345	AT1G21910.1	NM_102039	AP2 domain-containing transcription factor family protein	GO:0003677(DNA binding)	GO:0003700(transcription factor activity)	GO:0005634(nucleus)	GO:0006355(regulation of transcription, DNA-dependent)
A_84_P811412	-0.0864744	-0.205964	-0.324457	-0.0806616	0.0905885	0.574237	-0.174681	-0.390161	0.0399383	-1.40517	-0.60263	-0.527819	TC300650	AT5G20250.2	NM_122032	DIN10 (DARK INDUCIBLE 10); hydrolase, hydrolyzing O-glycosyl compounds	GO:0004553(hydrolase activity, hydrolyzing O-glycosyl compounds)	GO:0007568(aging)	GO:0009416(response to light stimulus)	GO:0009744(response to sucrose stimulus)
A_84_P17510	-0.20044	-0.0273863	-0.177973	-0.200935	-0.0655292	0.666282	-0.0654822	0.00950866	-0.000530198	-1.39425	-0.944115	-0.848834	TC283879	AT1G23870.1	NM_102235	ATTPS9 (Arabidopsis thaliana trehalose-phosphatase/synthase 9); transferase, transferring glycosyl groups / trehalose-phosphatase	GO:0004805(trehalose-phosphatase activity)	GO:0005992(trehalose biosynthetic process)	GO:0016757(transferase activity, transferring glycosyl groups)
A_84_P21530	-0.186664	-0.202754	-0.431886	-0.150997	0.0178179	0.467202	-0.169168	-0.160455	-0.0177992	-1.39261	-1.00671	-0.668041	TC308082	AT5G14120.1	NM_121416	nodulin family protein	GO:0012505(endomembrane system)
A_84_P17919	-0.30456	0.210548	0.0494964	0.0792082	-0.0118092	0.559354	0.101396	-0.0181675	-0.0260703	-1.39175	-0.68111	-0.791283	TC310896	AT5G21170.1	NM_001036841	5'-AMP-activated protein kinase beta-2 subunit, putative	GO:0004679(AMP-activated protein kinase activity)	GO:0006499(N-terminal protein myristoylation)	GO:0009507(chloroplast)
A_84_P192434	-0.0140083	-0.501859	-0.94584	-0.462194	-0.00731505	0.495998	-0.92928	-0.839889	0.060484	-1.38941	-1.09023	-1.06612	TC288795	AT4G36850.1	NM_119849	PQ-loop repeat family protein / transmembrane family protein	GO:0008150(biological_process)	GO:0016020(membrane)
A_84_P559517	-0.218962	0.402375	0.339645	0.246866	0.00497504	0.752072	0.390752	0.246669	0.00452761	-1.38161	-0.971833	-1.08726	TC305987	AT1G28330.2	NM_179390	DRM1 (DORMANCY-ASSOCIATED PROTEIN 1)	GO:0003674(molecular_function)	GO:0003886(DNA (cytosine-5-)-methyltransferase activity)	GO:0005575(cellular_component)	GO:0006306(DNA methylation)	GO:0006346(methylation-dependent chromatin silencing)	GO:0008150(biological_process)	GO:0051567(histone H3-K9 methylation)
A_84_P12720	-0.266115	0.261641	0.0597476	0.235662	-0.0125828	0.56683	0.0997578	-0.0398054	-0.00807094	-1.37945	-0.742233	-0.96246	TC303127	AT3G13750.1	NM_112225	BGAL1 (BETA GALACTOSIDASE 1); beta-galactosidase	GO:0004565(beta-galactosidase activity)	GO:0005975(carbohydrate metabolic process)	GO:0006118(electron transport)	GO:0006979(response to oxidative stress)	GO:0009341(beta-galactosidase complex)	GO:0012505(endomembrane system)
A_84_P810552	-0.110268	-0.0673216	-0.264471	-0.364785	0.109863	1.17683	0.480081	0.391825	-0.0188075	-1.37479	-0.925616	-0.351198	TC305629	AT3G48360.1	NM_114697	BT2 (BTB AND TAZ DOMAIN PROTEIN 2); protein binding / transcription factor/ transcription regulator	GO:0003700(transcription factor activity)	GO:0005515(protein binding)	GO:0005634(nucleus)	GO:0030528(transcription regulator activity)	GO:0051973(positive regulation of telomerase activity)
A_84_P22400	-0.411909	0.789493	0.6363	1.03903	-0.015832	1.24529	0.504268	0.601398	-0.00015778	-1.37475	-0.438661	-0.313048	TC306897	AT4G35770.1	NM_119743	SEN1 (DARK INDUCIBLE 1)	GO:0003674(molecular_function)	GO:0006979(response to oxidative stress)	GO:0007568(aging)	GO:0009416(response to light stimulus)	GO:0009507(chloroplast)	GO:0009611(response to wounding)	GO:0009744(response to sucrose stimulus)	GO:0009753(response to jasmonic acid stimulus)
A_84_P524502	-0.309861	0.339844	0.557412	0.456196	-0.0625506	-0.492053	-0.81288	-0.936463	0.0147058	-1.37455	-1.05189	-0.947759	TC293715	AT3G59900.1	NM_115853	hypothetical protein	GO:0003674(molecular_function)	GO:0005622(intracellular)	GO:0008150(biological_process)
A_84_P103846	-0.215252	0.654785	0.0602084	0.386685	-0.0502732	-0.0378552	-0.406933	-0.290117	0.00801399	-1.37224	-0.942932	-1.0272	TC288970	AT4G28190.1	NM_118959	ULT1 (ULTRAPETALA1); DNA binding / binding	GO:0003677(DNA binding)	GO:0005488(binding)	GO:0005634(nucleus)	GO:0005829(cytosol)	GO:0010022(meristem determinacy)	GO:0010080(regulation of floral meristem growth)	GO:0010081(regulation of inflorescence meristem growth)
A_84_P812554	-0.242636	0.840942	0.751839	1.20348	-0.0581076	1.19405	0.481083	0.520198	-0.00187904	-1.37035	-0.431119	-0.263198		TA29648_3702
A_84_P857167	-0.233138	1.00165	0.903994	1.40181	-0.0795427	1.12812	0.386028	0.365545	-0.0117111	-1.36745	-0.480124	-0.301375	TC310880	AT4G35770.1	NM_119743	SEN1 (DARK INDUCIBLE 1)	GO:0003674(molecular_function)	GO:0006979(response to oxidative stress)	GO:0007568(aging)	GO:0009416(response to light stimulus)	GO:0009507(chloroplast)	GO:0009611(response to wounding)	GO:0009744(response to sucrose stimulus)	GO:0009753(response to jasmonic acid stimulus)
A_84_P12763	0.0181299	0.0374886	-0.197513	-0.0900472	-0.021061	-0.134548	-0.421895	-0.525339	-0.00325843	-1.36122	-1.06303	-0.982468	NP163231	AT3G50560.1	NM_114916	short-chain dehydrogenase/reductase (SDR) family protein	GO:0008152(metabolic process)	GO:0016491(oxidoreductase activity)
A_84_P851410	-0.336693	0.0308173	0.372603	0.269558	0.0158845	0.506569	0.0295593	-0.134532	0.00919144	-1.36076	-0.521275	-0.448265	TC306364	BE039144
A_84_P863235	-0.244064	0.681283	0.71452	1.20254	-0.0295594	1.33891	0.555085	0.684765	0.0476504	-1.35798	-0.359297	-0.329793	TC314219	BP667596
A_84_P16885	-0.293767	0.0637828	0.0493165	0.0753061	-0.00220002	0.772431	0.228221	0.013611	-0.0151918	-1.34634	-0.419743	-0.72362	TC297225	AT5G49360.1	NM_124313	BXL1 (BETA-XYLOSIDASE 1); hydrolase, hydrolyzing O-glycosyl compounds	GO:0004553(hydrolase activity, hydrolyzing O-glycosyl compounds)	GO:0005975(carbohydrate metabolic process)	GO:0012505(endomembrane system)
A_84_P830586	-0.107156	0.242397	0.16337	0.0779944	0.0344746	0.213632	0.0409771	-0.210823	0.0176972	-1.34576	-0.873608	-1.12613	NP231478	AT5G22310.1	NM_122136	hypothetical protein	GO:0003674(molecular_function)	GO:0008150(biological_process)
A_84_P503909	-0.0283995	0.166533	0.0164188	0.118091	-0.0113081	0.210534	-0.198737	-0.275448	-0.0174672	-1.3443	-0.799046	-0.576636	TC298569	AT2G37025.1	NM_179944	TRFL8 (TRF-LIKE 8); DNA binding	GO:0003677(DNA binding)	GO:0045449(regulation of transcription)
A_84_P18201	-0.0855571	0.117028	-0.0911897	-0.0504577	-0.0036184	0.224545	-0.14534	-0.20544	-0.0388777	-1.34048	-1.17743	-1.1025	TC292777	AT2G40940.1	NM_129658	ERS1 (ETHYLENE RESPONSE SENSOR 1); receptor	GO:0004673(protein histidine kinase activity)	GO:0004872(receptor activity)	GO:0010105(negative regulation of ethylene mediated signaling pathway)	GO:0016020(membrane)	GO:0051740(ethylene binding)
A_84_P805118	-0.325871	0.0777719	0.531056	0.46937	0.00510306	0.303934	-0.0371423	-0.19686	-0.00490973	-1.33976	-0.50254	-0.346708	TC311392	AT3G15450.3	NM_001035625	hypothetical protein	GO:0003674(molecular_function)
A_84_P21807	-0.0704878	0.684062	0.347833	0.584733	-0.0660096	0.378559	0.00369404	-0.131234	0.00255404	-1.3373	-0.981942	-1.10309	TC295592	AT1G22740.1	NM_102121	RAB7 (Ras-related protein 7); GTP binding	GO:0005525(GTP binding)	GO:0005622(intracellular)	GO:0006355(regulation of transcription, DNA-dependent)	GO:0006886(intracellular protein transport)	GO:0006913(nucleocytoplasmic transport)	GO:0007165(signal transduction)	GO:0007264(small GTPase mediated signal transduction)	GO:0015031(protein transport)
A_84_P817892	0.0481967	0.0614721	-0.330102	0.182357	-0.000591944	0.438989	-0.412235	-0.307045	-0.0368162	-1.33088	-0.940979	-0.704136	TC292815	AT5G05440.1	NM_120626	hypothetical protein	GO:0003674(molecular_function)	GO:0005575(cellular_component)	GO:0006952(defense response)	GO:0009607(response to biotic stimulus)
A_84_P14848	-0.00922161	1.98014	1.14075	1.91256	-0.0849971	0.215792	-0.592524	0.114895	-0.0243668	-1.327	-0.782676	0.454007	TC291718	AT4G14130.1	NM_117490	XTR7 (XYLOGLUCAN ENDOTRANSGLYCOSYLASE 7); hydrolase, acting on glycosyl bonds	GO:0005618(cell wall)	GO:0005975(carbohydrate metabolic process)	GO:0006073(glucan metabolic process)	GO:0006499(N-terminal protein myristoylation)	GO:0012505(endomembrane system)	GO:0016798(hydrolase activity, acting on glycosyl bonds)	GO:0048046(apoplast)
A_84_P12053	-0.16505	0.318029	0.00916146	0.270712	0.0109642	0.262403	-0.649574	-0.56443	0.00785042	-1.32199	-1.2338	-0.634291	TC287594	AT5G07440.1	NM_001125712	GDH2 (GLUTAMATE DEHYDROGENASE 2); oxidoreductase	GO:0005739(mitochondrion)	GO:0006520(amino acid metabolic process)	GO:0008152(metabolic process)	GO:0016491(oxidoreductase activity)
A_84_P855440	-0.308237	-0.03396	0.25164	0.137993	0.0208914	0.582193	0.0548983	-0.0944504	-0.00798903	-1.32131	-0.50731	-0.516447	TC309846	AT3G15450.3	NM_001035625	hypothetical protein	GO:0003674(molecular_function)
A_84_P265780	0.149868	0.95737	-0.114921	0.0481381	-0.00508752	0.345798	0.775881	0.54213	-0.0297141	-1.31829	-2.54058	-1.68282	TC286455	AT5G15840.1	NM_001036810	CO (CONSTANS); transcription factor/ zinc ion binding	GO:0003700(transcription factor activity)	GO:0005634(nucleus)	GO:0007623(circadian rhythm)	GO:0008270(zinc ion binding)	GO:0009909(regulation of flower development)	GO:0030528(transcription regulator activity)
A_84_P14948	0.122247	-0.00769636	-1.05604	-1.17315	0.0077688	0.828604	0.445144	0.535501	-0.0265742	-1.31789	-2.17754	-2.04402	TC291934	AT5G37260.1	NM_123085	CIR1/RVE2 (CIRCADIAN 1); DNA binding / transcription factor	GO:0003677(DNA binding)	GO:0003700(transcription factor activity)	GO:0007623(circadian rhythm)	GO:0009651(response to salt stress)	GO:0009723(response to ethylene stimulus)	GO:0009733(response to auxin stimulus)	GO:0009737(response to abscisic acid stimulus)	GO:0009739(response to gibberellin stimulus)	GO:0009751(response to salicylic acid stimulus)	GO:0009753(response to jasmonic acid stimulus)	GO:0009845(seed germination)	GO:0009909(regulation of flower development)	GO:0045449(regulation of transcription)
A_84_P14249	0.0506406	-0.275886	-0.384083	-0.177677	-0.0306238	0.267272	0.0451794	-0.179895	-0.0148366	-1.31706	-0.30755	-0.378123	TC290413	AT1G36060.1	NM_103302	AP2 domain-containing transcription factor, putative	GO:0003677(DNA binding)	GO:0003700(transcription factor activity)	GO:0005634(nucleus)	GO:0006355(regulation of transcription, DNA-dependent)
A_84_P523896	-0.357116	0.649926	0.891314	0.702879	0.0100989	0.322309	0.194576	0.134731	0.00762614	-1.31603	-1.15163	-1.09045	TC296074	AT5G50335.1	NM_124414	hypothetical protein	GO:0003674(molecular_function)	GO:0005575(cellular_component)	GO:0008150(biological_process)
A_84_P814618	-0.143172	-0.00107038	-0.0144031	-0.0377438	0.00389203	0.606977	-0.314918	-0.548204	-0.0315564	-1.3135	-0.461521	-0.0557999	TC288594	AT5G22920.1	NM_122198	zinc finger (C3HC4-type RING finger) family protein	GO:0008270(zinc ion binding)
A_84_P11250	0.0445882	0.786872	0.271007	0.365704	-0.0168627	0.735692	0.472957	0.624165	-0.0161892	-1.30916	-1.76438	-1.36089	TC309869	AT5G59570.1	NM_125349	myb family transcription factor	GO:0003677(DNA binding)	GO:0003700(transcription factor activity)	GO:0045449(regulation of transcription)
A_84_P17045	-0.0173909	1.10881	0.610066	1.11092	-0.0303828	1.27334	0.260415	0.245464	-0.0430222	-1.30024	-0.374866	0.253874	TC309279	AT1G08630.1	NM_100736	THA1 (THREONINE ALDOLASE 1); aldehyde-lyase	GO:0004793(threonine aldolase activity)	GO:0005575(cellular_component)	GO:0006567(threonine catabolic process)	GO:0016832(aldehyde-lyase activity)
A_84_P812545	0.00523269	0.513073	0.635276	1.10589	0.0102419	1.27406	0.567948	0.559778	0.0672178	-1.29017	-0.32363	-0.277065	TC306897	TA29646_3702
A_84_P21264	-0.0249737	0.182041	-0.178857	-0.28305	-0.0199035	1.03421	0.346988	0.249358	0.0193875	-1.26722	-0.923359	-0.273045	TC312085	AT3G48360.1	NM_114697	BT2 (BTB AND TAZ DOMAIN PROTEIN 2); protein binding / transcription factor/ transcription regulator	GO:0003700(transcription factor activity)	GO:0005515(protein binding)	GO:0005634(nucleus)	GO:0030528(transcription regulator activity)	GO:0051973(positive regulation of telomerase activity)
A_84_P815743	0.0566915	0.49079	0.536395	0.554927	-0.0168277	0.3414	0.182928	-0.0685613	0.00245155	-1.24324	-0.522427	-0.532037	TC301804	AT5G21170.2	NM_001036841	5'-AMP-activated protein kinase beta-2 subunit, putative	GO:0004679(AMP-activated protein kinase activity)	GO:0006499(N-terminal protein myristoylation)	GO:0009507(chloroplast)
A_84_P141979	-0.0228492	0.309538	0.127732	0.287763	-0.049102	-0.272695	-0.324541	-0.369654	0.0294761	-1.23425	-1.07041	-0.790283	TC294221	AT5G65390.1	NM_125937	AGP7 (Arabinogalactan protein 7)	GO:0003674(molecular_function)	GO:0031225(anchored to membrane)
A_84_P816205	-0.0570598	0.0874076	-0.093511	-0.0743527	0.0320702	0.258498	-0.0510004	-0.128165	0.0191249	-1.23384	-1.1107	-1.0921	TC292777	AT2G40940.1	NM_129658	ERS1 (ETHYLENE RESPONSE SENSOR 1); receptor	GO:0004673(protein histidine kinase activity)	GO:0004872(receptor activity)	GO:0010105(negative regulation of ethylene mediated signaling pathway)	GO:0016020(membrane)	GO:0051740(ethylene binding)
A_84_P750801	-0.160342	0.310232	-0.0694989	0.200632	0.0325045	0.323929	-0.527997	-0.525712	-0.0235814	-1.23379	-1.14592	-0.595758		AT1G42490.1		pseudo
A_84_P816193	0.348937	1.03567	0.697926	1.11547	-0.0570873	1.25427	0.295196	0.174828	-0.0503147	-1.23371	-0.335522	0.375913	TC309279	AT1G08630.1	NM_100736	THA1 (THREONINE ALDOLASE 1); aldehyde-lyase	GO:0004793(threonine aldolase activity)	GO:0005575(cellular_component)	GO:0006567(threonine catabolic process)	GO:0016832(aldehyde-lyase activity)
A_84_P818968	-0.188619	0.286362	0.372224	0.385488	0.0127047	0.622278	0.148301	0.0168833	0.013195	-1.23194	-0.686569	-0.49745	TC300351	AT3G15630.1	NM_112433	hypothetical protein	GO:0003674(molecular_function)	GO:0008150(biological_process)	GO:0009507(chloroplast)
A_84_P146199	0.00409445	0.0275494	-0.389608	0.0649038	0.00128458	0.643898	-0.429428	-0.195314	0.0416815	-1.22198	-0.881776	-0.709669	TC292815	AT5G05440.1	NM_120626	hypothetical protein	GO:0003674(molecular_function)	GO:0005575(cellular_component)	GO:0006952(defense response)	GO:0009607(response to biotic stimulus)
A_84_P21069	-0.140157	0.333279	0.265716	0.292671	-0.020847	-0.175752	-0.155817	-0.398008	0.00719971	-1.21415	-0.937163	-0.747993	TC303612	AT2G06850.1	NM_126666	EXGT-A1 (ENDOXYLOGLUCAN TRANSFERASE); hydrolase, acting on glycosyl bonds	GO:0005576(extracellular region)	GO:0005618(cell wall)	GO:0005737(cytoplasm)	GO:0009505(plant-type cell wall)	GO:0009612(response to mechanical stimulus)	GO:0009645(response to low light intensity)	GO:0009733(response to auxin stimulus)	GO:0009826(unidimensional cell growth)	GO:0016762(xyloglucan:xyloglucosyl transferase activity)	GO:0016798(hydrolase activity, acting on glycosyl bonds)
A_84_P23171	0.0236259	-0.087326	-0.371707	-0.198709	-0.01752	0.304757	-0.0176399	-0.139338	0.0106923	-1.21166	-0.882079	-0.717594	TC306175	AT3G51910.1	NM_115050	AT-HSFA7A (Arabidopsis thaliana heat shock transcription factor A7A); DNA binding / transcription factor	GO:0003677(DNA binding)	GO:0003700(transcription factor activity)	GO:0005634(nucleus)	GO:0009408(response to heat)	GO:0009644(response to high light intensity)
A_84_P19239	-0.0259644	1.27813	0.705875	0.975756	-0.00681212	0.665642	0.678085	0.426974	-0.00660188	-1.20506	-0.92725	-1.23773	TC295757	AT1G44830.1	NM_103564	AP2 domain-containing transcription factor TINY, putative	GO:0003677(DNA binding)	GO:0003700(transcription factor activity)	GO:0005634(nucleus)	GO:0006355(regulation of transcription, DNA-dependent)
A_84_P732596	-0.114598	0.12636	0.0407726	0.00826641	0.0517251	0.614167	0.118435	0.0450104	-0.0573071	-1.18909	-0.563057	-0.92821	TC295612	TC295612			GO:0031225(anchored to membrane)
A_84_P169053	-0.0833362	-0.252901	-0.358991	-0.13679	-0.0185979	0.0277427	-0.313864	-0.522584	-0.00190764	-1.18692	-0.877032	-1.00521	TC298080	AT3G45730.1	NM_114442	hypothetical protein	GO:0003674(molecular_function)	GO:0008150(biological_process)
A_84_P265280	-0.120495	0.0056686	-0.253921	-0.138859	-0.0183357	0.0786155	-0.361771	-0.247991	0.0524342	-1.17325	-1.03018	-0.953893	TC283495	AT1G72790.1	NM_105937	hydroxyproline-rich glycoprotein family protein	GO:0003674(molecular_function)	GO:0005575(cellular_component)	GO:0008150(biological_process)
A_84_P762197	0.0904774	-1.16674	0.0531232	-0.747498	-0.0205773	-0.899519	-1.02158	-0.247609	-0.00674658	-1.16511	-1.79918	-2.29887	TC301957	AT3G03341.1	NM_001125087	hypothetical protein
A_84_P830293	-0.0297326	0.0257633	-0.295615	-0.0828303	0.121546	0.712147	-0.0483816	-0.169329	-0.100431	-1.15277	-0.623773	-0.716991		TA47612_3702
A_84_P721670	-0.13974	0.766046	1.03972	0.857789	-0.0504146	1.146	0.311281	0.0836709	-0.0135872	-1.14984	-0.373236	-0.855705	TC303313	BU917423
A_84_P12570	0.0165129	0.0295052	0.0702761	0.151888	0.0282311	0.481762	-0.186176	-0.0693636	0.0178385	-1.14882	-0.641017	-0.460402	TC282498	AT2G28120.1	NM_128372	nodulin family protein	GO:0006499(N-terminal protein myristoylation)	GO:0012505(endomembrane system)
A_84_P558998	-0.0771176	-0.00127838	0.263543	0.0973673	-0.0121825	-0.409629	-0.54189	-0.72542	-0.0363341	-1.1476	-0.807471	-0.664225	TC288671	AT3G42800.1	NM_114148	hypothetical protein	GO:0003674(molecular_function)	GO:0008150(biological_process)
A_84_P262040	-0.178565	0.368703	0.0664347	0.261284	0.0192801	0.300637	-0.0955165	-0.123332	-0.0110765	-1.14752	-0.800131	-0.759753	TC303948	AT2G42580.1	NM_129819	TTL3 (TETRATRICOPETIDE-REPEAT THIOREDOXIN-LIKE 3); protein binding	GO:0005515(protein binding)
A_84_P127291	0.058405	0.0321792	-0.14017	0.206261	-0.00558169	0.249529	-0.0752128	-0.120102	-0.0303494	-1.14506	-0.809773	-0.827244	TC295964	AT5G62860.1	NM_125681	F-box family protein-related	GO:0003674(molecular_function)	GO:0008150(biological_process)
A_84_P568630	-0.0645469	0.348007	0.0493006	0.170322	0.00684371	0.282491	0.0525847	-0.153552	0.0620881	-1.1417	-0.70381	-0.650555	TC296089	AT2G42170.1	NM_180032	actin, putative	GO:0005200(structural constituent of cytoskeleton)	GO:0008150(biological_process)	GO:0015629(actin cytoskeleton)
A_84_P829467	-0.0405433	0.143678	0.410239	0.255967	0.00348368	0.39435	0.501173	0.170427	-0.0274108	-1.13861	-0.883005	-1.19606	TC307002	AT2G15830.1	NM_127145	hypothetical protein	GO:0003674(molecular_function)	GO:0008150(biological_process)	GO:0012505(endomembrane system)
A_84_P15703	-0.0847307	-0.0101971	0.39236	0.187464	0.00691802	-0.311671	-0.484483	-0.790152	-0.00797312	-1.13598	-0.821865	-0.709517	TC288516	AT4G18340.1	NM_117944	glycosyl hydrolase family 17 protein	GO:0004553(hydrolase activity, hydrolyzing O-glycosyl compounds)	GO:0005975(carbohydrate metabolic process)	GO:0012505(endomembrane system)
A_84_P22039	0.0397299	0.874082	0.513654	0.78242	-0.000754752	0.233527	0.0676617	0.0571703	-0.00114306	-1.13489	-0.944386	-0.89618	TC308499	AT2G31010.1	NM_128655	protein kinase family protein	GO:0005575(cellular_component)	GO:0006468(protein amino acid phosphorylation)	GO:0016301(kinase activity)
A_84_P809928	0.0391318	0.224773	0.223286	0.542746	0.0974195	0.0305948	-0.538375	-0.624158	0.0258076	-1.13357	-1.14208	-0.355967	TC305574	AT5G07440.3	NM_001125712	GDH2 (GLUTAMATE DEHYDROGENASE 2); oxidoreductase	GO:0005739(mitochondrion)	GO:0006520(amino acid metabolic process)	GO:0008152(metabolic process)	GO:0016491(oxidoreductase activity)
A_84_P597566	0.0219279	-0.371954	-0.43603	-0.225261	-0.0261242	-0.433607	-0.67289	-0.265349	-0.00335498	-1.13314	-1.34426	-1.43087	TC282600	AT5G24030.1	NM_122308	SLAH3 (SLAC1 HOMOLOGUE 3); transporter	GO:0005215(transporter activity)	GO:0005886(plasma membrane)	GO:0006873(cellular ion homeostasis)	GO:0016021(integral to membrane)
A_84_P255030	0.0910226	0.100229	-0.528141	-0.134072	-0.00057169	0.464687	-0.0861512	0.0456419	-0.0194113	-1.12967	-1.01733	-1.10607	TC281544	AT4G13340.1	NM_117407	leucine-rich repeat family protein / extensin family protein	GO:0005199(structural constituent of cell wall)	GO:0005515(protein binding)	GO:0009505(plant-type cell wall)
A_84_P11798	0.00178949	0.390191	0.202849	0.370158	-0.0373991	0.19419	0.0838704	-0.0791317	-0.0179287	-1.129	-0.763849	-1.10791	TC290265	AT3G45970.1	NM_114466	ATEXLA1 (ARABIDOPSIS THALIANA EXPANSIN-LIKE A1)	GO:0003674(molecular_function)	GO:0009505(plant-type cell wall)	GO:0009826(unidimensional cell growth)	GO:0009828(plant-type cell wall loosening)
A_84_P21088	-0.135755	0.381959	-0.34522	-0.142433	-0.0114565	-0.0478231	0.549984	0.311727	0.0249811	-1.12823	-0.913969	-0.894529	TC300059	AT2G40670.1	NM_129629	ARR16 (response regulator 16); transcription regulator/ two-component response regulator	GO:0000156(two-component response regulator activity)	GO:0005737(cytoplasm)	GO:0009735(response to cytokinin stimulus)	GO:0009736(cytokinin mediated signaling)	GO:0030528(transcription regulator activity)
A_84_P21229	-0.0420702	-0.0024296	-0.0769277	-0.084028	0.0381677	0.23567	-0.0175894	0.0254973	-0.012006	-1.1264	-1.06463	-1.11671	TC287369	AT3G21420.1	NM_113037	oxidoreductase, 2OG-Fe(II) oxygenase family protein	GO:0005575(cellular_component)	GO:0008152(metabolic process)	GO:0016491(oxidoreductase activity)
A_84_P81409	-0.280995	0.372893	0.293095	0.210595	0.010774	0.848453	0.256668	0.180159	-0.0276911	-1.12105	-0.546931	-0.437891	TC298954	AT3G15630.1	NM_112433	hypothetical protein	GO:0003674(molecular_function)	GO:0008150(biological_process)	GO:0009507(chloroplast)
A_84_P16121	-0.119929	-0.325579	0.180293	0.0126493	-0.0191305	0.637659	0.176025	1.16703	-0.000224524	-1.11472	-1.76051	-1.84602	TC294218	AT1G43160.1	NM_103468	RAP2.6 (related to AP2 6); DNA binding / transcription factor	GO:0003677(DNA binding)	GO:0003700(transcription factor activity)	GO:0005634(nucleus)	GO:0006355(regulation of transcription, DNA-dependent)
A_84_P283660	-0.250179	0.475647	0.099056	0.370972	-0.046895	-0.0609928	-0.496085	-0.515426	0.00161904	-1.11171	-0.750713	-0.802866	TC287684	AT2G42040.1	NM_129767	hypothetical protein	GO:0003674(molecular_function)	GO:0008150(biological_process)
A_84_P10198	-0.330646	-0.0696151	-0.143617	-0.232496	-0.0211849	0.701507	-0.336796	-0.492752	0.0301105	-1.10921	-0.317698	-0.0954897	TC288594	AT5G22920.1	NM_122198	zinc finger (C3HC4-type RING finger) family protein	GO:0008270(zinc ion binding)
A_84_P572544	0.198608	0.799322	0.839262	0.723612	0.00176825	0.967404	0.551642	0.212077	-0.059415	-1.10271	-0.868116	-0.696631	TC308856	AT5G03310.1	NM_120409	auxin-responsive family protein	GO:0003674(molecular_function)	GO:0009733(response to auxin stimulus)
A_84_P859689	-0.200279	1.4629	0.717513	1.24973	0.0234624	1.23407	0.892851	1.03758	-0.0123087	-1.10269	-0.652766	-0.460226	TC312327	AT1G75750.1	NM_106225	GASA1 (GAST1 PROTEIN HOMOLOG 1)	GO:0003674(molecular_function)	GO:0009505(plant-type cell wall)	GO:0009737(response to abscisic acid stimulus)	GO:0009739(response to gibberellin stimulus)	GO:0009741(response to brassinosteroid stimulus)	GO:0009826(unidimensional cell growth)
A_84_P13790	0.131634	0.257051	-0.465428	-0.0143594	-0.00693029	1.14047	0.236959	0.333149	-0.0186248	-1.09956	-0.920933	-1.00797	TC288545	AT4G08950.1	NM_116964	phosphate-responsive protein, putative (EXO)	GO:0003674(molecular_function)	GO:0008150(biological_process)	GO:0009505(plant-type cell wall)
A_84_P844671	-0.122187	0.0126442	-0.0822158	-0.0781218	-0.036354	0.572705	-0.350358	-0.342337	0.026886	-1.09926	-0.593341	-0.274382	TC283876	AT4G38470.1	NM_120008	protein kinase family protein	GO:0004672(protein kinase activity)	GO:0004712(protein serine/threonine/tyrosine kinase activity)	GO:0006468(protein amino acid phosphorylation)	GO:0008152(metabolic process)
A_84_P824195	-0.0166197	-0.272627	-0.727381	-0.432194	0.032297	0.0920723	-0.231867	-0.222715	0.000205081	-1.09748	-0.794606	-0.643221	NP456155	AT2G23690.1	NM_127932	hypothetical protein	GO:0003674(molecular_function)	GO:0005575(cellular_component)	GO:0006499(N-terminal protein myristoylation)
A_84_P824302	-0.00737599	0.130882	-0.258018	-0.0550811	-0.03242	0.0166733	0.0817259	-0.0532139	0.01108	-1.09694	-0.779245	-0.859344	TC308152	AT4G29310.1	NM_119076	hypothetical protein	GO:0005575(cellular_component)
A_84_P243195	0.0132911	0.174357	-0.258358	-0.0867574	0.0135574	0.0981536	0.156838	0.0024607	0.0364166	-1.09249	-0.737912	-0.803367	TC308152	AT4G29310.1	NM_119076	hypothetical protein	GO:0005575(cellular_component)
A_84_P21943	-0.0903413	-0.0146064	-0.22487	-0.0978977	-0.0546189	0.421069	-0.113933	-0.0569632	-0.0135914	-1.09202	-0.712377	-0.503203	TC287816	AT1G32170.1	NM_102950	XTR4 (XYLOGLUCAN ENDOTRANSGLYCOSYLASE 4); hydrolase, acting on glycosyl bonds	GO:0005618(cell wall)	GO:0005975(carbohydrate metabolic process)	GO:0006073(glucan metabolic process)	GO:0012505(endomembrane system)	GO:0016798(hydrolase activity, acting on glycosyl bonds)	GO:0048046(apoplast)
A_84_P806641	-0.122472	0.00821829	-0.273786	0.169672	-0.0526547	0.91033	-0.115136	0.26024	-0.0307452	-1.08788	-1.12862	-0.6251		TA26531_3702
A_84_P851517	0.0226259	0.131428	0.07943	0.40105	0.0352257	0.830047	0.34365	0.0812603	-0.0622858	-1.08699	-0.0672041	-0.0814171	TC306473	AT5G56870.1	NM_125070	BGAL4 (beta-galactosidase 4); beta-galactosidase	GO:0004565(beta-galactosidase activity)	GO:0005975(carbohydrate metabolic process)	GO:0005990(lactose catabolic process)	GO:0009341(beta-galactosidase complex)	GO:0012505(endomembrane system)	GO:0019513(lactose catabolic process, using glucoside 3-dehydrogenase)	GO:0019515(lactose catabolic process via UDP-galactose)
A_84_P307290	0.0280262	0.101526	-0.251881	-0.0677808	0.0233872	0.75144	-0.102367	-0.195782	-0.0217919	-1.08628	-0.542923	-0.712359	TC307772	AT1G54740.1	NM_104350	hypothetical protein	GO:0003674(molecular_function)	GO:0008150(biological_process)
A_84_P18081	-0.108096	-0.42377	-0.0298184	0.110266	-0.0166265	-0.179948	-0.269578	-0.452697	-0.00642107	-1.08316	-0.513964	-0.305777	TC292689	AT1G76410.1	NM_106291	ATL8; protein binding / zinc ion binding	GO:0005515(protein binding)	GO:0008270(zinc ion binding)
A_84_P14874	-0.0682871	0.540301	0.939556	0.579596	0.0740738	0.0961832	0.142374	-0.0929867	0.00471276	-1.08041	-0.75271	-0.647258	TC291922	AT1G62770.1	NM_104955	invertase/pectin methylesterase inhibitor family protein	GO:0008150(biological_process)	GO:0012505(endomembrane system)	GO:0046910(pectinesterase inhibitor activity)
A_84_P23294	-0.239334	-0.10422	-0.119749	-0.117477	0.00405809	0.662207	-0.110216	-0.263091	1.20588e-05	-1.07773	-0.535343	-0.554125	TC289214	AT4G24230.1	NM_001084972	ACBP3 (ACYL-COA-BINDING DOMAIN 3); acyl-CoA binding	GO:0000062(acyl-CoA binding)	GO:0005576(extracellular region)	GO:0015908(fatty acid transport)
A_84_P18467	-0.185752	0.200009	-0.281362	0.168428	-0.0268782	0.91676	-0.205588	0.214669	-0.0486741	-1.07654	-1.1704	-0.621629	TC303243	AT3G57520.1	NM_115612	ATSIP2 (ARABIDOPSIS THALIANA SEED IMBIBITION 2); hydrolase, hydrolyzing O-glycosyl compounds	GO:0004553(hydrolase activity, hydrolyzing O-glycosyl compounds)	GO:0005575(cellular_component)
A_84_P851531	-0.160237	-0.176476	-0.0893562	-0.0850421	0.0120034	0.612534	-0.022741	-0.243279	0.00265056	-1.07614	-0.480001	-0.496808	TC306482	AT4G24230.5	NM_001084972	ACBP3 (ACYL-COA-BINDING DOMAIN 3); acyl-CoA binding	GO:0000062(acyl-CoA binding)	GO:0005576(extracellular region)	GO:0015908(fatty acid transport)
A_84_P811729	-0.114352	0.676662	0.892942	0.928821	-0.0918255	0.117092	0.0844289	-0.158709	0.035408	-1.06315	-0.586007	-0.912882	TC296927	AT2G33830.1	NM_128942	dormancy/auxin associated family protein	GO:0005575(cellular_component)	GO:0008150(biological_process)
A_84_P790164	0.0177776	0.712592	0.255285	0.718072	0.064506	1.27316	-0.0929038	-0.21857	-0.00342196	-1.05711	-0.929231	0.0536001	TC308748	AT5G41080.2	NM_203136	glycerophosphoryl diester phosphodiesterase family protein	GO:0006071(glycerol metabolic process)	GO:0008889(glycerophosphodiester phosphodiesterase activity)
A_84_P20910	-0.091482	0.210568	0.315904	0.3441	-0.0480511	-0.130196	-0.315299	-0.404734	-0.00757914	-1.05523	-0.80847	-0.936373	TC304289	AT1G72360.1	NM_105895	ethylene-responsive element-binding protein, putative	GO:0003677(DNA binding)	GO:0003700(transcription factor activity)	GO:0005634(nucleus)	GO:0006355(regulation of transcription, DNA-dependent)	GO:0009873(ethylene mediated signaling pathway)
A_84_P16068	0.0349208	0.45679	0.362992	0.416863	-0.00454388	0.0984148	-0.380817	-0.431176	0.0288999	-1.05011	-1.11739	-0.839693	TC298214	AT1G33790.1	NM_103098	jacalin lectin family protein	GO:0005575(cellular_component)	GO:0008150(biological_process)
A_84_P237873	-0.107715	0.941697	0.402342	0.825428	-0.00130716	0.243269	-0.0330131	0.0754153	-4.93936e-05	-1.04772	-0.965056	-0.706257	TC289612	AT5G04310.1	NM_120513	pectate lyase family protein	GO:0008150(biological_process)	GO:0030570(pectate lyase activity)	GO:0031225(anchored to membrane)
A_84_P860280	-0.138025	-0.327089	-0.120396	-0.159865	-0.0116794	0.61749	0.487222	0.447918	0.00929948	-1.04766	-0.591013	-0.955658	TC312666	AT1G69490.1	NM_105616	NAP (NAC-LIKE, ACTIVATED BY AP3/PI); transcription factor	GO:0003700(transcription factor activity)	GO:0005634(nucleus)	GO:0007275(multicellular organismal development)	GO:0009825(multidimensional cell growth)	GO:0009908(flower development)	GO:0010150(leaf senescence)
A_84_P848382	-0.00566078	0.38292	0.3094	0.293855	0.0105746	0.273374	0.144044	-0.106814	0.0113372	-1.03744	-0.279492	-0.68247	TC301263	AT1G12080.1	NM_101080	hypothetical protein	GO:0003674(molecular_function)	GO:0005575(cellular_component)	GO:0008150(biological_process)
A_84_P20625	-0.0164524	0.0455655	-0.155423	-0.0850236	-0.0287279	0.467515	0.0162481	-0.0110136	0.0120149	-1.03659	-0.72872	-0.747403	TC297070	AT5G37710.1	NM_123130	lipase class 3 family protein / calmodulin-binding heat-shock protein, putative	GO:0004806(triacylglycerol lipase activity)	GO:0005516(calmodulin binding)	GO:0006629(lipid metabolic process)
A_84_P230289	-0.205598	0.327999	0.560261	0.464666	0.0035612	0.259805	-0.13323	-0.451877	-0.00976263	-1.03293	-0.919419	-0.971135	TC305747	AT2G44080.1	NM_180078	ARL (ARGOS-LIKE)	GO:0003674(molecular_function)	GO:0005622(intracellular)	GO:0009741(response to brassinosteroid stimulus)	GO:0009742(brassinosteroid mediated signaling)	GO:0016049(cell growth)	GO:0035265(organ growth)
A_84_P806985	0.172223	0.505331	0.399317	0.614311	-0.0235898	0.15287	0.066997	-0.0940533	0.0249174	-1.02715	-0.704955	-1.03979	TC313311	AT3G45970.1	NM_114466	ATEXLA1 (ARABIDOPSIS THALIANA EXPANSIN-LIKE A1)	GO:0003674(molecular_function)	GO:0009505(plant-type cell wall)	GO:0009826(unidimensional cell growth)	GO:0009828(plant-type cell wall loosening)
A_84_P20800	-0.132633	0.0336934	0.109199	0.186826	-0.0860699	-0.353537	-0.301628	-0.44398	-0.0382872	-1.02491	-0.682903	-0.619258	TC297184	AT1G17700.1	NM_101632	prenylated rab acceptor (PRA1) family protein	GO:0003674(molecular_function)	GO:0005575(cellular_component)	GO:0008150(biological_process)
A_84_P814616	-0.0727754	-0.799549	0.126518	-0.0717942	0.00544001	-0.995455	-0.248792	-0.0120666	-0.00319698	-1.02481	-1.20564	0.114721	TC308670	AT4G37410.1	NM_119904	CYP81F4 (cytochrome P450, family 81, subfamily F, polypeptide 4); oxygen binding	GO:0005783(endoplasmic reticulum)	GO:0006118(electron transport)	GO:0019825(oxygen binding)
A_84_P189284	-0.101897	-0.0544822	-0.177363	-0.0106681	0.0123979	0.301316	-0.129726	-0.0819672	0.00289978	-1.01675	-0.750635	-0.647705	TC307714	AT2G30930.1	NM_128646	hypothetical protein	GO:0003674(molecular_function)	GO:0008150(biological_process)
A_84_P131456	-0.0916489	0.498335	0.386149	0.48298	0.00905085	0.29938	0.197411	0.182458	0.0222303	-1.01187	-1.00773	-0.609663	TC308363	AT5G14920.1	NM_001036808	gibberellin-regulated family protein	GO:0005199(structural constituent of cell wall)	GO:0009739(response to gibberellin stimulus)	GO:0012505(endomembrane system)
A_84_P21632	0.0485802	-0.00403078	-0.395196	-0.212215	0.00989076	0.475442	0.147561	0.113589	-9.22134e-05	-1.00896	-0.90803	-0.793292	TC298129	AT5G54380.1	NM_124818	THE1 (THESEUS1); kinase/ protein kinase	GO:0004672(protein kinase activity)	GO:0005886(plasma membrane)	GO:0016301(kinase activity)	GO:0046777(protein amino acid autophosphorylation)
A_84_P728892	0.0232046	0.150207	0.173938	0.324811	0.0285332	1.73298	0.59469	0.906935	0.0456644	-1.00833	0.0837718	0.120358		AT3G45300.1	NM_114399	IVD (ISOVALERYL-COA-DEHYDROGENASE)	GO:0005739(mitochondrion)	GO:0005759(mitochondrial matrix)	GO:0006552(leucine catabolic process)	GO:0008470(isovaleryl-CoA dehydrogenase activity)
A_84_P13577	-0.105257	0.641478	0.227022	0.399329	-0.0140487	0.107861	0.131478	-0.0132134	-0.0014393	-0.991644	-0.592768	-0.555158	TC298242	AT1G36940.1	NM_103350	hypothetical protein	GO:0003674(molecular_function)	GO:0005575(cellular_component)	GO:0008150(biological_process)
A_84_P811890	0.207662	0.1886	-0.393629	0.141983	-0.0228939	0.98017	0.256149	0.302006	-0.00374456	-0.991035	-0.785818	-0.82555	TC288545	AT4G08950.1	NM_116964	phosphate-responsive protein, putative (EXO)	GO:0003674(molecular_function)	GO:0008150(biological_process)	GO:0009505(plant-type cell wall)
A_84_P12605	-0.347178	0.19797	0.508197	0.537955	-0.0194298	-0.511375	-1.04386	-0.830873	0.0368595	-0.990193	-0.711525	-0.531732	NP454671	AT2G18010.1	NM_127357	auxin-responsive family protein	GO:0003674(molecular_function)	GO:0009733(response to auxin stimulus)
A_84_P13850	-0.0407594	0.138217	0.189039	0.0698943	0.0398795	0.0255921	-0.48694	-0.427234	0.0343941	-0.988181	-0.703941	-0.51978	TC282758	AT4G27260.1	NM_118860	GH3.5/WES1; indole-3-acetic acid amido synthetase	GO:0005575(cellular_component)	GO:0009733(response to auxin stimulus)	GO:0010252(auxin homeostasis)	GO:0010279(indole-3-acetic acid amido synthetase)
A_84_P10863	-0.164226	-0.847302	-0.211924	-0.330889	-0.0348149	0.239448	0.0692867	1.02839	-0.0122652	-0.987973	-1.91836	-1.99322	TC284816	AT3G48520.1	NM_114710	CYP94B3 (cytochrome P450, family 94, subfamily B, polypeptide 3); oxygen binding	GO:0006118(electron transport)	GO:0012505(endomembrane system)	GO:0019825(oxygen binding)
A_84_P753024	-0.00592846	0.410209	0.330455	0.275035	-0.078281	0.297495	-0.0685353	-0.397676	-0.0243548	-0.985405	-0.335218	-0.49982		AT1G67265.1	NM_001084313	DVL3/RTFL21 (ROTUNDIFOLIA LIKE 21)	GO:0048367(shoot development)
A_84_P237173	-0.280254	-0.193119	-0.244582	-0.312048	-0.0112318	0.880208	0.692769	1.83854	-0.0324078	-0.984807	-1.45969	-1.44818	TC301449	AT1G10585.1	NM_100934	transcription factor	GO:0003700(transcription factor activity)	GO:0005634(nucleus)	GO:0045449(regulation of transcription)
A_84_P136115	-0.18511	1.46293	0.724211	1.23224	0.00826733	1.25953	0.873214	1.00816	0.061806	-0.984702	-0.59263	-0.363855	TC295977	AT1G75750.1	NM_106225	GASA1 (GAST1 PROTEIN HOMOLOG 1)	GO:0003674(molecular_function)	GO:0009505(plant-type cell wall)	GO:0009737(response to abscisic acid stimulus)	GO:0009739(response to gibberellin stimulus)	GO:0009741(response to brassinosteroid stimulus)	GO:0009826(unidimensional cell growth)
A_84_P751955	-0.0224964	0.395196	0.335506	0.309732	-0.0373012	0.187604	0.0717496	-0.156273	0.0356833	-0.974824	-0.23525	-0.551092	TC298603	AT1G12080.1	NM_101080	hypothetical protein	GO:0003674(molecular_function)	GO:0005575(cellular_component)	GO:0008150(biological_process)
A_84_P10579	0.0433268	0.796077	0.323235	0.233015	-0.0172747	0.0834118	0.258086	0.0404306	-0.0377472	-0.969759	-1.06267	-1.03858	TC296360	AT1G78970.1	NM_106546	LUP1 (LUPEOL SYNTHASE 1); lupeol synthase	GO:0005575(cellular_component)	GO:0019745(pentacyclic triterpenoid biosynthetic process)	GO:0042299(lupeol synthase activity)	GO:0042300(beta-amyrin synthase activity)
A_84_P18376	0.00101634	0.226307	0.238958	0.583303	0.0179686	-0.152747	0.0325492	0.0515187	-0.00589613	-0.965817	-0.579746	-0.309403	TC289368	AT3G23730.1	NM_113277	xyloglucan:xyloglucosyl transferase, putative / xyloglucan endotransglycosylase, putative / endo-xyloglucan transferase, putative	GO:0005618(cell wall)	GO:0005975(carbohydrate metabolic process)	GO:0006073(glucan metabolic process)	GO:0012505(endomembrane system)	GO:0016798(hydrolase activity, acting on glycosyl bonds)	GO:0048046(apoplast)
A_84_P12501	0.0405021	-0.314474	-0.344805	-0.41609	0.00878425	0.647045	0.154306	0.156475	-0.0169489	-0.962027	-0.670185	-0.69935	TC289463	AT2G28200.1	NM_128380	nucleic acid binding / transcription factor/ zinc ion binding	GO:0003676(nucleic acid binding)	GO:0003700(transcription factor activity)	GO:0005622(intracellular)	GO:0008270(zinc ion binding)	GO:0045449(regulation of transcription)
A_84_P806643	-0.102466	0.292016	-0.136963	0.345779	-0.0199058	0.754776	-0.146059	0.1686	-0.0271929	-0.952749	-1.01392	-0.459557	TC302295	AT3G57520.2	NM_180384	ATSIP2 (ARABIDOPSIS THALIANA SEED IMBIBITION 2); hydrolase, hydrolyzing O-glycosyl compounds	GO:0004553(hydrolase activity, hydrolyzing O-glycosyl compounds)	GO:0005575(cellular_component)
A_84_P56650	0.0513801	0.751549	0.173188	0.652713	-0.000451126	1.32668	-0.312269	-0.307063	-0.0163911	-0.951632	-0.937438	-0.112091	TC296387	AT5G41080.1	NM_203136	glycerophosphoryl diester phosphodiesterase family protein	GO:0006071(glycerol metabolic process)	GO:0008889(glycerophosphodiester phosphodiesterase activity)
A_84_P19108	-0.0722655	0.569315	0.401441	0.515545	-0.0207161	0.246731	0.111676	0.0447397	-0.0139913	-0.948218	-0.992695	-0.601401	TC285926	AT1G30280.1	NM_102767	heat shock protein binding	GO:0005575(cellular_component)	GO:0031072(heat shock protein binding)
A_84_P21875	-0.122456	0.207646	0.210297	0.202785	-0.00183033	0.419247	0.277918	0.11759	0.00309	-0.947794	-0.60749	-0.669328	NP305758	AT1G63180.1	NM_104996	UGE3 (UDP-D-GLUCOSE/UDP-D-GALACTOSE 4-EPIMERASE 3); UDP-glucose 4-epimerase/ protein dimerization	GO:0003978(UDP-glucose 4-epimerase activity)	GO:0009555(pollen development)	GO:0046983(protein dimerization activity)
A_84_P22058	-0.0923449	0.472785	0.493224	0.660891	-0.000107149	-0.125466	-0.0146059	-0.102521	-0.0464641	-0.942396	-0.761087	-0.632125	TC306004	AT2G39180.1	NM_129475	protein kinase family protein	GO:0006468(protein amino acid phosphorylation)	GO:0012505(endomembrane system)	GO:0016301(kinase activity)
A_84_P811108	-0.214795	0.313076	0.258883	0.345512	0.0216475	0.0522893	-0.113952	-0.070986	0.0311827	-0.941454	-0.708744	-0.640333	TC304498	AT5G65430.1	NM_180943	GRF8 (GENERAL REGULATORY FACTOR 8); protein phosphorylated amino acid binding	GO:0005515(protein binding)	GO:0005634(nucleus)	GO:0005737(cytoplasm)	GO:0005886(plasma membrane)	GO:0009505(plant-type cell wall)	GO:0009742(brassinosteroid mediated signaling)	GO:0045309(protein phosphorylated amino acid binding)
A_84_P579600	0.0015641	0.307778	0.213803	0.102247	0.00198015	-0.386324	0.022919	-0.0676473	-0.0215426	-0.939039	-0.829349	-0.0914348	TC297324	AT4G24265.1	NM_148370	hypothetical protein	GO:0003674(molecular_function)	GO:0008150(biological_process)
A_84_P760471	-0.00437703	-0.173831	-0.225787	-0.228913	0.00595214	0.127374	-0.409797	-0.619162	0.0291963	-0.930248	-0.579539	-0.687194		AT3G23050.2	NM_202626	IAA7 (AUXIN RESISTANT 2); transcription factor	GO:0000502(proteasome complex)	GO:0003700(transcription factor activity)	GO:0005634(nucleus)	GO:0008180(signalosome)	GO:0009414(response to water deprivation)	GO:0009611(response to wounding)	GO:0009630(gravitropism)	GO:0009733(response to auxin stimulus)	GO:0009753(response to jasmonic acid stimulus)	GO:0019005(SCF ubiquitin ligase complex)	GO:0040008(regulation of growth)
A_84_P18932	-0.00604428	0.354368	-0.0942437	0.245085	0.00308382	0.613402	0.411198	0.500375	-0.016145	-0.926741	-0.819484	-0.6078	TC282659	AT1G23090.1	NM_102157	AST91 (SULFATE TRANSPORTER 91); sulfate transmembrane transporter	GO:0006810(transport)	GO:0008272(sulfate transport)	GO:0015116(sulfate transmembrane transporter activity)	GO:0016020(membrane)	GO:0016021(integral to membrane)
A_84_P529724	-0.049772	-0.0346907	0.10049	-0.183114	0.00718959	0.949176	0.125223	-0.0164475	0.0142255	-0.914808	-0.831106	-0.568539		AT3G20340.1	NM_112925	hypothetical protein	GO:0003674(molecular_function)	GO:0005575(cellular_component)	GO:0006499(N-terminal protein myristoylation)
A_84_P20636	-0.276881	0.698498	0.299689	0.541731	-0.00749109	0.171287	0.237824	0.00377994	-0.01785	-0.913973	-0.50145	-0.774589	TC297636	AT5G40450.1	NM_123409	hypothetical protein	GO:0003674(molecular_function)	GO:0005575(cellular_component)	GO:0008150(biological_process)
A_84_P92059	-0.0449871	0.159024	0.045422	0.232852	0.0246611	0.789268	0.00159197	0.132724	-0.00175241	-0.911411	-0.989381	-0.646979	TC288868	AT5G67480.1	NM_203278	BT4 (BTB AND TAZ DOMAIN PROTEIN 4); protein binding / transcription regulator	GO:0005515(protein binding)	GO:0005634(nucleus)	GO:0006355(regulation of transcription, DNA-dependent)	GO:0030528(transcription regulator activity)
A_84_P517001	-0.20507	-0.133179	0.116254	-0.00550433	-0.00743178	0.466899	0.0068689	-0.318692	0.0114673	-0.910459	0.0730848	-0.261579	TC308606	AT1G33055.1	NM_103039	hypothetical protein	GO:0003674(molecular_function)	GO:0008150(biological_process)	GO:0012505(endomembrane system)
A_84_P542646	0.0895468	0.377766	-0.36082	0.825601	0.00889834	1.4993	0.46197	0.405216	-3.18121e-05	-0.91033	-0.00629243	1.52832	TC288936	AT1G15040.1	NM_101374	glutamine amidotransferase-related	GO:0003824(catalytic activity)	GO:0005575(cellular_component)	GO:0006541(glutamine metabolic process)	GO:0016787(hydrolase activity)
A_84_P133775	0.0808574	0.368407	-0.193584	0.314541	-0.00309352	0.495486	-0.129243	0.0547383	0.0155049	-0.907861	-1.22991	-1.0962	TC285015	AT4G16563.1	NM_117756	aspartyl protease family protein	GO:0004194(pepsin A activity)	GO:0006508(proteolysis)	GO:0009505(plant-type cell wall)
A_84_P832673	0.13387	-0.04854	0.0234098	-0.188494	-0.0266293	0.805381	0.0115759	-0.09945	0.0072168	-0.903945	-0.830696	-0.527407	TC308723	AT3G20340.1	NM_112925	hypothetical protein	GO:0003674(molecular_function)	GO:0005575(cellular_component)	GO:0006499(N-terminal protein myristoylation)
A_84_P533108	-0.200725	0.250497	0.354739	0.167451	-0.0215773	0.508858	0.505629	0.24563	0.0628957	-0.902659	-0.79813	-1.1631	TC307002	AT2G15830.1	NM_127145	hypothetical protein	GO:0003674(molecular_function)	GO:0008150(biological_process)	GO:0012505(endomembrane system)
A_84_P13573	0.0160827	0.628893	0.286293	0.339109	-0.028328	0.787067	0.47423	0.473478	-0.0191888	-0.900232	-1.53844	-1.05029	TC303565	AT3G07650.1	NM_202521	COL9 (CONSTANS-LIKE 9); zinc ion binding	GO:0003700(transcription factor activity)	GO:0005634(nucleus)	GO:0008270(zinc ion binding)	GO:0045449(regulation of transcription)	GO:0048579(negative regulation of long-day photoperiodism, flowering)
A_84_P11478	-0.0475785	0.401258	0.156895	0.318844	-0.00235612	0.183352	0.121688	0.0169236	-0.0150077	-0.895877	-0.431723	-0.656176	TC293564	AT1G05810.1	NM_100462	ARA/Ara-1/AtRABA5e/AtRab11D (Arabidopsis Rab GTPase homolog A5e); GTP binding	GO:0005525(GTP binding)	GO:0007264(small GTPase mediated signal transduction)	GO:0009507(chloroplast)	GO:0015031(protein transport)
A_84_P822179	-0.0570528	-0.835488	-0.229431	-0.733589	0.00489178	0.280203	-0.248786	-0.226349	-0.0401252	-0.889004	-0.881581	-1.37346	TC296111	AT5G02020.1	NM_120280	hypothetical protein	GO:0003674(molecular_function)	GO:0008150(biological_process)	GO:0009507(chloroplast)
A_84_P859794	-0.00769544	0.205843	0.324449	0.426733	-0.0218313	0.467097	0.131415	0.0142093	-0.0311539	-0.884256	-0.245766	-0.350109	TC312398	AT2G45170.2	NM_180100	AtATG8e (AUTOPHAGY 8E); microtubule binding	GO:0005737(cytoplasm)	GO:0005776(autophagic vacuole)	GO:0006914(autophagy)	GO:0008017(microtubule binding)	GO:0009267(cellular response to starvation)	GO:0016020(membrane)
A_84_P50530	-0.14774	-1.75198	-0.472447	-0.829481	-0.037598	-0.440946	-0.286126	0.0800488	-0.00291531	-0.873557	-2.24961	-2.07063	TC298626	AT5G53710.1	NM_124750	hypothetical protein	GO:0003674(molecular_function)	GO:0008150(biological_process)	GO:0012505(endomembrane system)
A_84_P850547	-0.0413566	-0.075278	0.406309	0.231225	0.0633841	0.887255	-0.0722448	-0.393705	0.0561004	-0.870059	-0.0383835	-0.198787	TC305216	TA29936_3702
A_84_P18069	-0.0224016	0.354651	0.327577	0.251984	-0.0209708	0.7276	0.295824	0.128356	0.0206255	-0.869775	-0.425086	-0.186384	TC313301	AT1G49130.1	NM_001036083	zinc finger (B-box type) family protein	GO:0003700(transcription factor activity)	GO:0005622(intracellular)	GO:0008270(zinc ion binding)	GO:0045449(regulation of transcription)
A_84_P175171	0.000384213	-0.228073	-0.218481	-0.146109	0.0286239	0.490163	-0.135816	-0.178117	-0.0128783	-0.849013	-0.615406	-0.423231	TC304006	AT5G51550.1	NM_124534	phosphate-responsive 1 family protein	GO:0003674(molecular_function)	GO:0008150(biological_process)	GO:0009505(plant-type cell wall)
A_84_P159795	0.0481692	1.53223	1.84761	1.70102	0.0004594	0.934696	0.67388	0.733266	-0.00216683	-0.847275	-1.04728	-0.673243	TC304453	AT1G19530.1	NM_101811	hypothetical protein	GO:0003674(molecular_function)	GO:0005575(cellular_component)	GO:0006499(N-terminal protein myristoylation)
A_84_P809730	-0.0387061	0.450884	0.553613	0.837146	-0.0325822	-0.19815	0.116827	-0.178669	-0.0295398	-0.842694	-0.887426	-0.422685	TC307471	AT5G14920.1	NM_121496	gibberellin-regulated family protein	GO:0005199(structural constituent of cell wall)	GO:0009739(response to gibberellin stimulus)	GO:0012505(endomembrane system)
A_84_P826049	0.134552	0.816932	0.405919	0.52578	-0.0578624	-0.539965	-0.796457	-0.853627	0.0118717	-0.838853	-0.548809	-0.53685	TC291440	AT2G41990.1	NM_129763	hypothetical protein	GO:0003674(molecular_function)	GO:0005575(cellular_component)	GO:0008150(biological_process)
A_84_P764315	0.0177323	-0.709895	0.41344	-0.409149	-0.00120012	-0.933429	-0.12511	-0.49582	0.0414174	-0.837337	-1.0701	-0.0561051	TC300955	AT4G13235.1	NM_117394	EDA21 (embryo sac development arrest 21)	GO:0003674(molecular_function)	GO:0009553(embryo sac development)	GO:0012505(endomembrane system)
A_84_P540904	-0.0820579	0.181369	-0.110658	0.0368274	0.0295295	0.172567	0.00976247	0.107937	-0.0397058	-0.804005	-0.815546	-0.817396	TC282317	AT1G22882.1	NM_148482	hypothetical protein	GO:0005739(mitochondrion)
A_84_P15309	-0.139516	0.337784	0.0719936	0.336234	-0.00665088	0.182726	0.00873045	0.00737229	0.0275639	-0.80191	-0.328754	-0.308831	TC287723	AT1G76090.1	NM_106258	SMT3 (S-adenosyl-methionine-sterol-C-methyltransferase 3); S-adenosylmethionine-dependent methyltransferase	GO:0003838(sterol 24-C-methyltransferase activity)	GO:0005783(endoplasmic reticulum)	GO:0008757(S-adenosylmethionine-dependent methyltransferase activity)	GO:0016126(sterol biosynthetic process)
A_84_P164883	-0.00188868	0.971728	0.777234	0.801307	-0.000601236	0.795097	0.521505	0.512059	0.007529	-0.790184	-1.76173	-1.26377	TC291511	AT5G42900.1	NM_180790	hypothetical protein	GO:0003674(molecular_function)	GO:0005575(cellular_component)	GO:0008150(biological_process)
A_84_P187184	-0.128808	-0.245123	0.410644	0.0319974	0.00535758	-0.32368	-0.050407	-0.22697	0.030403	-0.7897	-0.96427	0.103731	TC287699	AT5G26280.1	NM_122529	meprin and TRAF homology domain-containing protein / MATH domain-containing protein	GO:0003674(molecular_function)	GO:0008150(biological_process)	GO:0012505(endomembrane system)
A_84_P17706	0.044929	-0.106396	0.554166	0.561904	-0.00454503	-0.502722	0.0953695	-0.236461	-0.00815368	-0.786568	-1.34594	-0.0184692	TC300161	AT5G01870.1	NM_120265	lipid transfer protein, putative	GO:0006869(lipid transport)	GO:0008289(lipid binding)	GO:0012505(endomembrane system)
A_84_P160205	0.0189051	0.264052	0.264699	0.285058	0.0456193	0.295133	0.327595	0.126635	0.0421782	-0.777713	-0.429843	-0.549783	TC291256	AT4G00950.1	NM_116322	MEE47 (maternal effect embryo arrest 47); transcription factor	GO:0003700(transcription factor activity)	GO:0005575(cellular_component)	GO:0009793(embryonic development ending in seed dormancy)	GO:0045449(regulation of transcription)
A_84_P11119	-0.0454241	-0.169023	-0.628334	-0.403629	-0.000163083	0.42338	0.349318	0.212107	-0.0301479	-0.777084	-0.973654	-1.05187	TC287306	AT1G31350.1	NM_102874	F-box family protein	GO:0003674(molecular_function)	GO:0005575(cellular_component)
A_84_P20163	-0.214845	0.817936	0.631142	0.833165	0.000915669	0.819005	0.610577	0.690369	-0.0460801	-0.762496	-0.42409	-0.431963	TC304175	AT2G38400.1	NM_129396	AGT3 (ALANINE:GLYOXYLATE AMINOTRANSFERASE 3); alanine-glyoxylate transaminase	GO:0008453(alanine-glyoxylate transaminase activity)
A_84_P811808	-0.0756945	-0.0526323	0.51882	0.474012	0.00469198	-0.547023	-0.04232	0.093047	0.000436442	-0.759842	-0.642799	0.443219	TC288273	AT3G12145.1	NM_202562	FLR1 (FLOR1); enzyme inhibitor	GO:0004857(enzyme inhibitor activity)	GO:0005575(cellular_component)	GO:0008134(transcription factor binding)	GO:0008150(biological_process)
A_84_P20495	0.0402127	0.531415	0.0308762	0.460727	0.0157123	0.214178	0.167387	0.357385	0.0076192	-0.759203	-0.7448	-0.500597	TC288439	AT4G32800.1	NM_119433	AP2 domain-containing transcription factor TINY, putative	GO:0003677(DNA binding)	GO:0003700(transcription factor activity)	GO:0005634(nucleus)	GO:0006355(regulation of transcription, DNA-dependent)
A_84_P18198	-0.0448376	0.489405	0.33992	0.482214	0.00582215	0.155564	0.342511	0.185842	-0.0257318	-0.756325	-0.686493	-0.625961	TC282684	AT2G16660.1	NM_127218	nodulin family protein	GO:0012505(endomembrane system)
A_84_P263710	-0.0293564	0.327579	0.092408	0.221278	-0.0226465	0.239605	0.284931	0.357368	0.0349379	-0.750467	-0.611356	-0.525337	TC282282	AT3G27960.1	NM_113713	kinesin light chain-related	GO:0005488(binding)	GO:0005575(cellular_component)	GO:0008150(biological_process)
A_84_P846960	0.133071	-0.472594	0.511432	-0.212613	0.0469339	-1.27808	0.131568	-0.549872	-0.0358973	-0.747371	-1.03402	-0.197202	TC298293	TC298293
A_84_P14226	-0.217362	1.47336	1.02526	1.56385	0.0150772	1.3292	0.548288	0.774977	-0.0167652	-0.746788	-0.387847	-0.075348	TC308032	AT1G10070.1	NM_001035939	ATBCAT-2; branched-chain-amino-acid transaminase/ catalytic	GO:0003824(catalytic activity)	GO:0004084(branched-chain-amino-acid transaminase activity)	GO:0008152(metabolic process)	GO:0009081(branched chain family amino acid metabolic process)	GO:0009507(chloroplast)
A_84_P16802	0.0327144	-0.0336182	-0.376758	0.0352242	-0.0225953	0.76094	-0.144839	-0.335827	0.00424649	-0.746484	-0.198398	0.158199	TC289325	AT5G14470.1	NM_121451	GHMP kinase-related	GO:0004335(galactokinase activity)	GO:0005524(ATP binding)	GO:0005737(cytoplasm)	GO:0008152(metabolic process)	GO:0016310(phosphorylation)
A_84_P12315	-0.101561	0.793971	0.694699	0.689989	-0.0391996	0.853642	-0.147154	0.0146606	0.00613615	-0.731821	-0.730856	-0.675134	TC304902	AT1G64660.1	NM_105141	ATMGL; catalytic/ methionine gamma-lyase	GO:0003824(catalytic activity)	GO:0005829(cytosol)	GO:0006520(amino acid metabolic process)	GO:0018826(methionine gamma-lyase activity)	GO:0019458(methionine catabolic process via 2-oxobutanoate)
A_84_P19431	0.010899	0.474608	0.123872	0.651934	0.0146467	-0.0664417	-0.306724	-0.219514	0.0177331	-0.73149	-0.680873	-0.65351	TC293902	AT3G62150.1	NM_116080	PGP21 (P-GLYCOPROTEIN 21); ATPase, coupled to transmembrane movement of substances	GO:0006810(transport)	GO:0016021(integral to membrane)	GO:0042626(ATPase activity, coupled to transmembrane movement of substances)
A_84_P18787	-0.0727824	-0.0877346	-0.207796	-0.0733628	-0.05966	0.482494	-0.245447	-0.263005	0.0420282	-0.73018	-0.41718	-0.443732	TC305590	AT5G52250.1	NM_124604	transducin family protein / WD-40 repeat family protein	GO:0000166(nucleotide binding)	GO:0005834(heterotrimeric G-protein complex)	GO:0010114(response to red light)	GO:0010218(response to far red light)	GO:0010224(response to UV-B)
A_84_P303810	0.0138879	0.616994	0.492072	0.549138	-0.0775112	0.173576	0.0957893	0.035129	-0.0212328	-0.724306	-0.858461	-0.804079	TC299865	AT1G56150.1	NM_104494	auxin-responsive family protein	GO:0003674(molecular_function)	GO:0009733(response to auxin stimulus)
A_84_P20176	-0.0596521	1.04334	1.28432	1.42905	-0.0379773	0.0925327	0.278328	0.185197	-0.00202347	-0.718565	-0.191491	0.46577	TC296562	AT2G44790.1	NM_130043	UCC2 (UCLACYANIN 2); copper ion binding	GO:0005507(copper ion binding)	GO:0006118(electron transport)	GO:0031225(anchored to membrane)
A_84_P15027	0.0399816	0.717374	0.521228	0.613427	-0.0583309	-0.045926	-0.130185	-0.185005	-0.0252757	-0.718101	-0.682296	-0.426023	TC303199	AT5G59010.1	NM_001085298	protein kinase-related	GO:0004672(protein kinase activity)	GO:0004713(protein tyrosine kinase activity)	GO:0005488(binding)	GO:0005524(ATP binding)	GO:0006468(protein amino acid phosphorylation)	GO:0006499(N-terminal protein myristoylation)
A_84_P15764	-0.152224	0.807999	0.646723	0.70683	-0.0211309	0.268299	0.262061	0.27965	-0.0212199	-0.689906	-0.25063	-0.339985	TC313856	AT4G32460.1	NM_202932	hypothetical protein	GO:0003674(molecular_function)	GO:0008150(biological_process)	GO:0012505(endomembrane system)
A_84_P804259	-0.0423645	1.03596	1.25426	1.37907	-0.0384763	0.0826241	0.307523	0.206513	-0.00980335	-0.687839	-0.121871	0.506714	TC296562	DR339542
A_84_P12978	-0.00193727	0.0371163	-0.498709	-0.197015	0.0159836	0.858779	-0.0694586	0.000594264	0.0189769	-0.68294	-0.457365	-0.525151	TC287254	AT5G01810.1	NM_001036743	CIPK15 (CBL-INTERACTING PROTEIN KINASE 15); kinase	GO:0004672(protein kinase activity)	GO:0009738(abscisic acid mediated signaling)	GO:0009788(negative regulation of abscisic acid mediated signaling)	GO:0016301(kinase activity)
A_84_P13976	-0.0990208	-0.0528645	0.0213248	-0.089974	-0.0285813	0.616772	-0.27762	-0.431136	-0.00154033	-0.660413	-0.148482	-0.0487619	TC296982	AT5G19120.1	NM_121917	aspartic-type endopeptidase/ pepsin A	GO:0004190(aspartic-type endopeptidase activity)	GO:0004194(pepsin A activity)	GO:0006508(proteolysis)	GO:0012505(endomembrane system)
A_84_P532740	-0.0736746	0.419758	0.411245	0.265253	-0.00422256	0.36654	0.341022	0.217873	-0.0030552	-0.637057	-0.458613	-0.656623	TC293923	AT5G42680.1	NM_123632	hypothetical protein	GO:0003674(molecular_function)	GO:0008150(biological_process)
A_84_P11248	0.151403	-1.69552	0.104923	-0.543749	0.00305402	-0.243645	-0.198286	0.543198	0.0327786	-0.628425	-1.43964	-1.54821	TC284619	AT5G59220.1	NM_125312	protein phosphatase 2C, putative / PP2C, putative	GO:0004722(protein serine/threonine phosphatase activity)	GO:0009507(chloroplast)	GO:0009737(response to abscisic acid stimulus)
A_84_P22015	-0.00943725	0.332944	0.319208	0.264633	-0.000738932	0.0871319	0.424202	0.202381	0.0117581	-0.62413	-0.788742	-0.428986	TC287931	AT1G30040.1	NM_102743	ATGA2OX2; gibberellin 2-beta-dioxygenase	GO:0009639(response to red or far red light)	GO:0010114(response to red light)	GO:0045487(gibberellin catabolic process)	GO:0045543(gibberellin 2-beta-dioxygenase activity)
A_84_P23284	0.216384	1.03485	1.07925	1.71251	0.0334749	0.228785	0.265882	0.750197	-0.0357848	-0.619764	-1.1125	-0.627737	TC283380	AT4G21680.1	NM_118288	proton-dependent oligopeptide transport (POT) family protein	GO:0005215(transporter activity)	GO:0006857(oligopeptide transport)	GO:0016020(membrane)
A_84_P159845	-0.107347	0.447884	0.725439	0.518743	-0.0305385	0.252472	0.432747	0.295298	-0.0547219	-0.598923	-0.516874	-0.144815	TC285374	AT3G28290.1	NM_113748	AT14A	GO:0003674(molecular_function)	GO:0005575(cellular_component)	GO:0008150(biological_process)
A_84_P11205	0.00815688	0.391874	0.0990293	0.241297	-0.03844	0.40699	0.256172	0.26598	-0.00490029	-0.597519	-0.544845	-0.522394	TC291221	AT5G47180.1	NM_124089	vesicle-associated membrane family protein / VAMP family protein	GO:0005198(structural molecule activity)
A_84_P815671	0.0127517	0.772266	0.553235	0.712748	0.0176245	0.428168	0.131172	0.0596758	-0.00552745	-0.588653	-0.880963	-0.761392	TC288175	AT3G59350.3	NM_001035816	serine/threonine protein kinase, putative	GO:0005575(cellular_component)	GO:0006468(protein amino acid phosphorylation)	GO:0016301(kinase activity)
A_84_P13126	-0.0861359	0.691796	0.303093	0.443571	-0.00459104	0.334831	0.484121	0.31342	0.00169448	-0.582063	-0.631988	-0.675648	TC295112	AT5G56040.1	NM_124986	leucine-rich repeat protein kinase, putative	GO:0004674(protein serine/threonine kinase activity)	GO:0005524(ATP binding)	GO:0006468(protein amino acid phosphorylation)	GO:0007169(transmembrane receptor protein tyrosine kinase signaling pathway)	GO:0012505(endomembrane system)	GO:0016301(kinase activity)
A_84_P855484	-0.20292	-0.208036	-0.0602886	-0.219833	-0.0143378	0.676671	-0.222123	-0.435826	-0.00270978	-0.576348	-0.163756	-0.023813	TC309871	TC309871
A_84_P18928	0.0039321	0.394305	0.371917	0.491607	-0.00683602	0.187741	0.442733	0.245934	-0.0409272	-0.565286	-0.647395	-0.477129	TC298611	AT1G77020.1	NM_106353	DNAJ heat shock N-terminal domain-containing protein	GO:0005575(cellular_component)	GO:0006457(protein folding)	GO:0031072(heat shock protein binding)	GO:0051082(unfolded protein binding)
A_84_P91299	0.0348577	0.574316	0.703415	0.598005	0.0171467	1.05591	0.43554	0.140699	-0.00771125	-0.549604	-1.01425	-0.611906	TC289993	AT4G33980.1	NM_119559	hypothetical protein	GO:0003674(molecular_function)	GO:0005575(cellular_component)	GO:0008150(biological_process)
A_84_P20323	-0.158168	0.902927	0.937692	1.42442	-0.0382096	1.1162	0.746322	0.894639	-0.0348887	-0.538704	-0.255371	0.125659	TC289098	AT3G49620.1	NM_114822	DIN11 (DARK INDUCIBLE 11); oxidoreductase	GO:0007568(aging)	GO:0009267(cellular response to starvation)	GO:0009416(response to light stimulus)	GO:0009744(response to sucrose stimulus)	GO:0016491(oxidoreductase activity)
A_84_P286080	0.0662462	0.28413	0.906697	0.180341	0.0364735	-1.23145	0.294141	-0.653733	-0.0268354	-0.536346	-1.05676	-0.0292244		AT5G19410.1	NM_121946	ABC transporter family protein	GO:0009507(chloroplast)	GO:0042626(ATPase activity, coupled to transmembrane movement of substances)
A_84_P715317	0.019777	-0.120409	-0.362482	-0.148763	0.0176757	0.541477	-0.0862002	-0.259193	0.0411611	-0.534341	-0.635034	-0.776439		AT1G72416.3	NM_001124117	heat shock protein binding	GO:0031072(heat shock protein binding)
A_84_P13746	-0.0263888	0.751273	0.599303	0.772671	0.0249392	0.341763	0.19715	0.0515939	0.0176926	-0.519422	-0.733742	-0.596275	TC288175	AT3G59350.1	NM_001035816	serine/threonine protein kinase, putative	GO:0005575(cellular_component)	GO:0006468(protein amino acid phosphorylation)	GO:0016301(kinase activity)
A_84_P569772	-0.147123	0.53908	0.386348	0.460108	-0.0372996	0.202277	0.478841	0.341949	-0.00907905	-0.503328	-0.486244	-0.748551	TC297223	AT4G16447.1	NM_117742	hypothetical protein	GO:0003674(molecular_function)	GO:0008150(biological_process)
A_84_P20450	-0.060354	0.833265	0.582376	0.811699	-0.101003	0.269	0.426877	0.419782	0.0469559	-0.498409	-0.699586	-0.497824	TC286031	AT4G22770.1	NM_118406	DNA-binding family protein	GO:0003677(DNA binding)
A_84_P586330	0.35873	-0.82126	0.0195743	-0.460986	-0.0642044	0.437109	0.285112	1.38497	0.0157922	-0.489601	-0.859992	-1.46868	TC281439	AT1G69480.1	NM_105615	EXS family protein / ERD1/XPR1/SYG1 family protein	GO:0003674(molecular_function)	GO:0008150(biological_process)	GO:0016021(integral to membrane)
A_84_P15304	-0.0429482	0.267926	-0.0777285	0.283836	-0.00359639	-1.04034	0.0525706	-0.637566	0.0315999	-0.482616	-1.35232	-1.48248	NP302771	AT1G65390.1	NM_202365	ATPP2-A5; carbohydrate binding	GO:0006952(defense response)	GO:0009507(chloroplast)	GO:0030246(carbohydrate binding)	GO:0031224(intrinsic to membrane)
A_84_P849657	0.00143262	-0.121636	0.295662	0.173336	0.00547696	0.342842	-0.234029	-0.576159	0.00107027	-0.478196	0.00234812	0.187945	TC303543	AT5G19120.1	NM_121917	aspartic-type endopeptidase/ pepsin A	GO:0004190(aspartic-type endopeptidase activity)	GO:0004194(pepsin A activity)	GO:0006508(proteolysis)	GO:0012505(endomembrane system)
A_84_P15984	0.047538	0.637858	0.547437	0.51196	0.00343785	0.736638	0.583033	0.432504	-0.0763054	-0.477089	-0.729989	-0.700492	TC308216	AT5G61380.1	NM_125531	TOC1 (TIMING OF CAB EXPRESSION 1); transcription regulator	GO:0000156(two-component response regulator activity)	GO:0005634(nucleus)	GO:0006355(regulation of transcription, DNA-dependent)	GO:0007623(circadian rhythm)	GO:0010031(circumnutation)	GO:0030528(transcription regulator activity)
A_84_P19375	-0.0838733	1.02282	1.63282	1.6037	0.0118744	-0.0805407	0.439833	0.294781	0.00494904	-0.475123	-0.266735	0.217063	TC286780	AT3G49110.1	NM_114770	ATPCA/ATPRX33/PRX33/PRXCA (PEROXIDASE 33); peroxidase	GO:0004601(peroxidase activity)	GO:0006800(oxygen and reactive oxygen species metabolic process)	GO:0009416(response to light stimulus)	GO:0009505(plant-type cell wall)	GO:0009826(unidimensional cell growth)	GO:0042742(defense response to bacterium)	GO:0050832(defense response to fungus)
A_84_P167453	-0.0595772	0.715562	0.167929	0.127559	-0.0238351	-0.264805	0.342654	0.167428	-0.0628597	-0.457597	-0.503647	-0.652133	TC309025	AT5G22460.1	NM_180724	esterase/lipase/thioesterase family protein	GO:0003824(catalytic activity)	GO:0008150(biological_process)	GO:0009505(plant-type cell wall)
A_84_P17859	0.113385	0.0576212	-0.222266	-0.131363	0.0161039	0.929021	0.616714	0.187021	-0.00649736	-0.456153	-0.354138	-0.765059	TC290098	AT5G57560.1	NM_125137	TCH4 (TOUCH 4); hydrolase, acting on glycosyl bonds / xyloglucan:xyloglucosyl transferase	GO:0005618(cell wall)	GO:0009408(response to heat)	GO:0009409(response to cold)	GO:0009612(response to mechanical stimulus)	GO:0009664(plant-type cell wall organization and biogenesis)	GO:0009733(response to auxin stimulus)	GO:0009741(response to brassinosteroid stimulus)	GO:0016762(xyloglucan:xyloglucosyl transferase activity)	GO:0016798(hydrolase activity, acting on glycosyl bonds)
A_84_P23149	0.00384386	-0.849287	-0.400368	-0.212366	0.0070007	0.836879	1.04167	1.7659	0.00185229	-0.434364	-1.25207	-1.39298	TC285267	AT3G46660.1	NM_114533	UDP-glucoronosyl/UDP-glucosyl transferase family protein	GO:0005575(cellular_component)	GO:0008152(metabolic process)	GO:0008194(UDP-glycosyltransferase activity)	GO:0016757(transferase activity, transferring glycosyl groups)
A_84_P10039	-0.187147	1.48006	1.01087	1.36344	-0.00553848	0.723626	0.564235	0.549998	-0.00774334	-0.426997	-0.305724	-0.071931	TC303950	AT1G27020.1	NM_102464	hypothetical protein	GO:0003674(molecular_function)	GO:0005575(cellular_component)	GO:0008150(biological_process)
A_84_P65264	-0.228626	1.18763	1.04261	1.41603	-0.0367585	1.05779	0.663918	0.905392	-0.0230699	-0.38932	-0.5675	-0.0637641	TC290044	AT3G15356.1	NM_148726	legume lectin family protein	GO:0008150(biological_process)	GO:0012505(endomembrane system)	GO:0030246(carbohydrate binding)
A_84_P758025	-0.114537	0.701755	0.54813	0.699278	0.0149964	0.820124	0.827751	0.657514	-0.00561887	-0.388108	-0.174063	-0.458333		AT2G13431.1	NR_022499	misc_RNA
A_84_P17864	0.0176613	0.0273426	0.854165	0.139731	-0.0117417	-1.22777	0.0716509	-0.583678	-0.00262556	-0.368141	-0.799194	0.0506536	TC283458	AT5G58860.1	NM_125276	CYP86A1 (cytochrome P450, family 86, subfamily A, polypeptide 1); oxygen binding	GO:0006631(fatty acid metabolic process)	GO:0008393(fatty acid (omega-1)-hydroxylase activity)	GO:0010345(suberin biosynthetic process)	GO:0012505(endomembrane system)	GO:0019825(oxygen binding)
A_84_P574406	0.0210471	0.652927	0.924513	0.877958	-0.00136808	0.147496	0.586668	0.196985	-0.000631551	-0.367053	-0.213596	-0.294762	TC302828	AT5G39240.1	NM_123286	hypothetical protein	GO:0008150(biological_process)
A_84_P827473	0.0151434	0.615151	0.655225	0.590048	-0.0359026	0.998201	0.43445	0.147808	0.00884954	-0.361824	-0.896169	-0.550342	TC293493	AT4G33980.1	NM_119559	hypothetical protein	GO:0003674(molecular_function)	GO:0005575(cellular_component)	GO:0008150(biological_process)
A_84_P15269	-0.245047	-0.732571	0.31973	0.206341	-0.0315581	0.331433	0.256171	0.943911	-0.000829359	-0.343732	-0.738169	-0.799227	TC290297	AT1G52890.1	NM_104167	ANAC019 (Arabidopsis NAC domain containing protein 19); transcription factor	GO:0003700(transcription factor activity)	GO:0005575(cellular_component)	GO:0007275(multicellular organismal development)	GO:0009414(response to water deprivation)
A_84_P820158	-0.0540418	-0.685299	-0.170665	-0.577968	-0.00698325	-0.450681	-0.388166	-0.66582	-0.00852387	-0.342441	-0.634134	-1.21701	TC293473	AT2G18050.1	NM_127361	HIS1-3 (HISTONE H1-3); DNA binding	GO:0000786(nucleosome)	GO:0003677(DNA binding)	GO:0006334(nucleosome assembly)	GO:0031492(nucleosomal DNA binding)
A_84_P78009	-0.0345705	0.797486	0.602781	0.699722	0.0211495	0.866291	0.819982	0.659043	0.0228283	-0.328447	-0.212225	-0.425259	TC302515	AT5G66052.1	NM_148167	hypothetical protein	GO:0003674(molecular_function)	GO:0005575(cellular_component)	GO:0008150(biological_process)
A_84_P255380	-0.215508	0.297481	0.659985	0.2218	-0.0561941	0.0282522	-0.165598	0.473093	0.0122128	-0.315022	-0.767408	-0.7313	TC294250	AT1G16850.1	NM_101546	hypothetical protein	GO:0003674(molecular_function)	GO:0009651(response to salt stress)	GO:0012505(endomembrane system)
A_84_P20714	-0.0266137	0.338209	0.103085	0.0632442	-0.0122407	1.11837	0.56277	0.522993	0.0175942	-0.314084	-0.15143	0.126838	TC293599	AT5G61440.1	NM_125537	thioredoxin family protein	GO:0009507(chloroplast)	GO:0030508(thiol-disulfide exchange intermediate activity)	GO:0045454(cell redox homeostasis)
A_84_P867244	0.103771	-0.0910505	0.524107	-0.0451605	0.0177116	-0.724569	0.277329	-0.217977	0.00562776	-0.310666	-0.531327	0.157944	TC291959	AT5G44550.1	NM_123822	integral membrane family protein	GO:0003674(molecular_function)	GO:0008150(biological_process)	GO:0012505(endomembrane system)
A_84_P21049	-0.140504	0.282597	0.321064	0.956598	-0.018844	0.57138	0.063136	0.253142	0.045567	-0.30269	-0.119972	0.0785891	TC285860	AT2G26560.1	NM_128213	PLP2 (PHOSPHOLIPASE A 2A); nutrient reservoir	GO:0005737(cytoplasm)	GO:0006629(lipid metabolic process)	GO:0009626(plant-type hypersensitive response)	GO:0016020(membrane)	GO:0016298(lipase activity)	GO:0045735(nutrient reservoir activity)
A_84_P249125	-0.0560592	0.422789	0.886637	0.61118	0.0117949	0.550799	0.378183	0.576441	-0.0124158	-0.279104	-0.597785	-0.365644	TC306879	AT1G68500.1	NM_105521	hypothetical protein	GO:0005575(cellular_component)
A_84_P305680	0.0188605	-0.120301	0.356593	-0.203081	0.0454189	-0.746362	0.311945	-0.235166	-0.0122981	-0.263287	-0.635123	-0.188189	TC306308	AT4G20390.1	NM_118158	integral membrane family protein	GO:0003674(molecular_function)	GO:0008150(biological_process)
A_84_P612892	0.167673	0.962371	0.82209	0.982456	0.0368642	0.60291	0.686086	0.477507	-0.0096646	-0.262622	-0.901205	-0.554745	TC306347	AT1G17665.1	NM_101629	hypothetical protein	GO:0003674(molecular_function)	GO:0008150(biological_process)	GO:0012505(endomembrane system)
A_84_P10874	-0.321225	-0.0804652	0.609019	0.540119	0.0094706	-0.244707	-0.445184	0.193255	0.00528506	-0.261485	-0.734759	-0.962407	TC293106	AT3G50970.1	NM_114957	LTI30 (LOW TEMPERATURE-INDUCED 30)	GO:0003674(molecular_function)	GO:0006950(response to stress)	GO:0009409(response to cold)	GO:0009414(response to water deprivation)	GO:0009415(response to water)	GO:0009631(cold acclimation)	GO:0009737(response to abscisic acid stimulus)	GO:0016020(membrane)
A_84_P540524	-0.0553483	0.697454	0.434038	0.515487	-0.0412618	0.536978	0.68673	0.559205	0.00158896	-0.26141	-0.257294	-0.264509	TC288405	AT4G17140.1	NM_117818	hypothetical protein	GO:0003674(molecular_function)	GO:0005575(cellular_component)	GO:0008150(biological_process)
A_84_P860087	0.0434809	1.25932	0.872527	1.14929	-0.0185827	0.810439	0.689602	0.672613	0.00127189	-0.256411	-0.144607	0.0731047	TC312566	AT1G27020.1	NM_102464	hypothetical protein	GO:0003674(molecular_function)	GO:0005575(cellular_component)	GO:0008150(biological_process)
A_84_P851226	-0.0170736	0.675938	0.538155	0.588272	0.00444889	0.92077	0.879163	0.641013	-0.0125363	-0.254146	-0.391649	-0.292447	TC306088	AT3G46640.2	NM_001035746	PCL1 (PHYTOCLOCK 1); DNA binding	GO:0003677(DNA binding)	GO:0003700(transcription factor activity)	GO:0007623(circadian rhythm)	GO:0045449(regulation of transcription)
A_84_P555590	-0.0147208	-0.233866	1.5403	0.456102	-0.043077	-0.39964	0.134612	0.133504	0.0613368	-0.24915	-0.760592	0.193105	TC297376	AT4G22212.1	NM_118344	hypothetical protein	GO:0006952(defense response)	GO:0012505(endomembrane system)
A_84_P819063	-0.053584	0.757529	0.805802	0.822176	-0.00943641	0.921145	0.82399	0.537021	-0.0565766	-0.246811	-0.441257	-0.183713	TC307065	AT3G46640.1	NM_114531	PCL1 (PHYTOCLOCK 1); DNA binding	GO:0003677(DNA binding)	GO:0003700(transcription factor activity)	GO:0007623(circadian rhythm)	GO:0045449(regulation of transcription)
A_84_P17974	-0.235673	-0.426355	0.671578	0.19614	-0.0119349	-0.602284	-0.451186	0.148006	0.0473199	-0.242396	-0.660851	-0.933521	NP033988	AT1G62570.1	NM_104935	flavin-containing monooxygenase family protein / FMO family protein	GO:0004497(monooxygenase activity)	GO:0006118(electron transport)
A_84_P559716	-0.0167772	0.53973	0.0775356	0.3741	-0.0150021	-0.176115	0.298899	0.3943	-0.00705061	-0.224633	-0.28822	0.213671	TC292608	AT2G28140.1	NM_128374	hypothetical protein	GO:0003674(molecular_function)	GO:0008150(biological_process)
A_84_P18821	-0.00979358	1.72361	1.33802	2.0034	-0.0168169	1.53943	1.47537	1.64091	0.028508	-0.223252	-0.330386	0.164036	TC286307	AT5G61160.1	NM_125509	AACT1 (ANTHOCYANIN 5-AROMATIC ACYLTRANSFERASE 1); transferase	GO:0005575(cellular_component)	GO:0008150(biological_process)	GO:0016740(transferase activity)
A_84_P292144	-0.0258256	1.11817	0.888205	1.44289	0.00577181	1.05027	0.50941	0.804025	-0.0175223	-0.209049	-0.253181	0.275232	TC305936	AT3G23550.1	NM_113258	MATE efflux family protein	GO:0005215(transporter activity)	GO:0006855(multidrug transport)	GO:0015297(antiporter activity)	GO:0016020(membrane)
A_84_P19301	0.0349753	0.0953296	0.550489	0.215638	0.0209125	-0.483776	0.403822	0.131926	-0.0103343	-0.207271	-0.288121	0.338006	TC288014	AT3G21770.1	NM_113072	peroxidase 30 (PER30) (P30) (PRXR9)	GO:0004601(peroxidase activity)	GO:0005634(nucleus)	GO:0005737(cytoplasm)	GO:0006118(electron transport)	GO:0006979(response to oxidative stress)	GO:0009505(plant-type cell wall)	GO:0016757(transferase activity, transferring glycosyl groups)
A_84_P18321	0.0878359	-0.277576	-0.0588847	-0.307003	-0.00806359	0.215712	0.28416	0.874308	-0.0165319	-0.197981	-1.01369	-0.758694	TC290327	AT1G53470.1	NM_104225	mechanosensitive ion channel domain-containing protein / MS ion channel domain-containing protein	GO:0016020(membrane)
A_84_P863449	0.241232	-1.57118	0.937236	0.0221455	0.0326612	0.602148	0.473553	1.74858	-0.0561859	-0.18158	-1.43353	-1.31012	TC314293	AT2G47770.1	NM_130344	benzodiazepine receptor-related	GO:0003674(molecular_function)	GO:0008150(biological_process)	GO:0016021(integral to membrane)
A_84_P546443	-0.0376833	1.28967	1.0291	1.25034	-0.0491268	0.817311	0.732596	0.802117	0.00460515	-0.170995	-0.549479	-0.469722	TC299731	AT2G28085.1	NM_128368	auxin-responsive family protein	GO:0003674(molecular_function)	GO:0005575(cellular_component)	GO:0009733(response to auxin stimulus)
A_84_P539392	-0.0128361	0.963865	0.874992	0.92613	0.005578	0.663888	0.794909	0.5279	0.0339887	-0.170831	-0.247577	-0.426042	TC301754	AT2G38465.1	NM_129403	hypothetical protein	GO:0003674(molecular_function)	GO:0005575(cellular_component)	GO:0008150(biological_process)
A_84_P20179	0.0158563	0.379429	-0.122297	0.280643	-0.0377291	0.08222	0.38258	0.275791	0.0454452	-0.160524	-0.479281	-0.878107	TC290263	AT2G40100.1	NM_129568	LHCB4.3 (LIGHT HARVESTING COMPLEX PSII); chlorophyll binding	GO:0009535(chloroplast thylakoid membrane)	GO:0015979(photosynthesis)	GO:0016168(chlorophyll binding)	GO:0030076(light-harvesting complex)
A_84_P109472	0.0678617	-1.43942	1.1219	0.048151	-0.012785	0.92526	0.527187	1.91265	0.0276808	-0.122708	-1.60114	-1.54889	TC311639	AT2G47770.1	NM_130344	benzodiazepine receptor-related	GO:0003674(molecular_function)	GO:0008150(biological_process)	GO:0016021(integral to membrane)
A_84_P256260	-0.159765	-1.03266	0.396435	-0.632125	-0.0233515	-0.559883	-0.276405	0.102258	0.0206781	-0.112923	-0.65874	-1.00145	TC308530	AT2G41190.1	NM_129684	amino acid transporter family protein	GO:0006865(amino acid transport)	GO:0015171(amino acid transmembrane transporter activity)	GO:0016020(membrane)
A_84_P786969	0.0928544	-0.790532	0.279246	0.175009	-0.000292588	0.247293	0.398016	0.932781	0.00300663	-0.0947135	-0.551533	-0.614963		BX813389		ANAC019 (Arabidopsis NAC domain containing protein 19); transcription factor	GO:0003700(transcription factor activity)	GO:0005575(cellular_component)	GO:0007275(multicellular organismal development)	GO:0009414(response to water deprivation)
A_84_P760622	0.00252339	-0.902262	0.694731	-0.551067	-0.0174996	-0.985097	-0.32693	-0.371269	0.0290299	-0.065599	-1.24739	-1.32743	TC295589	AT3G56275.1		pseudo
A_84_P127071	-0.249587	-1.11755	0.760034	0.36608	0.0704033	1.77004	0.456747	1.91939	0.0268652	0.0808267	-1.66034	-1.525	TC298057	AT5G05220.1	NM_120604	hypothetical protein	GO:0003674(molecular_function)	GO:0008150(biological_process)
A_84_P96276	0.0101846	1.04086	0.870711	0.893898	-0.00491497	0.634081	1.03679	0.803327	-0.0258125	0.104383	-0.215346	-0.1971	TC285113	AT5G60100.1	NM_125403	APRR3 (PSEUDO-RESPONSE REGULATOR 3); transcription regulator	GO:0000156(two-component response regulator activity)	GO:0007623(circadian rhythm)	GO:0016310(phosphorylation)	GO:0030528(transcription regulator activity)	GO:0032091(negative regulation of protein binding)	GO:0042752(regulation of circadian rhythm)
A_84_P843011	0.0791735	1.17341	1.33682	1.29825	0.0181725	0.600864	0.967248	0.588089	-0.02987	0.120958	-0.484745	-0.0170187	NP303026	AT1G07050.1	NM_100579	CONSTANS-like protein-related	GO:0003674(molecular_function)	GO:0005575(cellular_component)	GO:0008150(biological_process)
A_84_P515420	-0.0211497	0.532293	0.785947	0.875512	0.0443912	-0.477608	0.206022	0.138573	0.0278826	0.134747	-0.0692158	0.320301	TC299101	AT2G32280.1	NM_128787	hypothetical protein	GO:0003674(molecular_function)	GO:0008150(biological_process)	GO:0012505(endomembrane system)
A_84_P100456	0.0947693	1.07443	1.18479	1.14307	-0.0105009	0.634597	0.917829	0.577988	0.0201679	0.159921	-0.465058	0.0310252	TC292275	AT1G07050.1	NM_100579	CONSTANS-like protein-related	GO:0003674(molecular_function)	GO:0005575(cellular_component)	GO:0008150(biological_process)
A_84_P852577	0.0391735	1.31775	1.64101	1.54296	-0.00502883	0.914515	1.32456	0.990314	-0.0194973	0.180509	-0.587035	-0.560209	TC307658	TC307658			GO:0009648(photoperiodism)	GO:0009909(regulation of flower development)	GO:0042753(positive regulation of circadian rhythm)
A_84_P17380	-0.0185594	0.211115	0.0470174	0.366652	-0.0069524	0.116561	0.393058	0.268068	-0.0205214	0.180578	-0.354037	-0.286228	TC304265	AT3G08720.1	NM_180212	ATPK19 (ARABIDOPSIS THALIANA PROTEIN KINASE 19); kinase	GO:0004672(protein kinase activity)	GO:0005634(nucleus)	GO:0006468(protein amino acid phosphorylation)	GO:0009408(response to heat)	GO:0009409(response to cold)	GO:0009651(response to salt stress)	GO:0016301(kinase activity)	GO:0045727(positive regulation of translation)
A_84_P231269	0.0808098	-0.331906	0.393645	0.226142	0.00787468	0.00724459	0.300742	0.837282	-0.00296057	0.189023	-0.456919	-0.489218	TC304356	AT1G24600.1	NM_102302	hypothetical protein	GO:0003674(molecular_function)	GO:0005575(cellular_component)	GO:0008150(biological_process)
A_84_P211628	-0.00355275	1.29745	1.57942	1.4571	-0.0251306	0.916174	1.26607	0.97139	0.0136872	0.231539	-0.565768	-0.484246	TC296319	AT2G40080.1	NM_129566	ELF4 (EARLY FLOWERING 4)	GO:0003674(molecular_function)	GO:0005634(nucleus)	GO:0009648(photoperiodism)	GO:0009909(regulation of flower development)	GO:0010017(red or far red light signaling pathway)	GO:0010114(response to red light)	GO:0042753(positive regulation of circadian rhythm)
A_84_P18796	-0.161472	0.710929	0.809152	1.08367	-0.00523926	-0.271406	0.113324	-0.134886	0.0408247	0.25936	0.241899	0.26774	TC301779	AT5G54960.1	NM_124878	PDC2 (PYRUVATE DECARBOXYLASE-2); pyruvate decarboxylase	GO:0001666(response to hypoxia)	GO:0004737(pyruvate decarboxylase activity)	GO:0005575(cellular_component)
A_84_P800952	-0.074461	0.800901	1.06952	1.41715	0.0533794	-0.509736	0.242069	-0.134752	-0.0517024	0.328534	0.273797	0.450194	TC301779	AT5G54960.1	NM_124878	PDC2 (PYRUVATE DECARBOXYLASE-2); pyruvate decarboxylase	GO:0001666(response to hypoxia)	GO:0004737(pyruvate decarboxylase activity)	GO:0005575(cellular_component)
A_84_P536936	0.0509914	0.282676	1.11125	0.634535	0.124513	0.521691	0.109157	1.16538	-0.0594207	1.1492	0.381609	-1.28873	TC310597	AT4G01985.1	NM_202770	hypothetical protein	GO:0003674(molecular_function)	GO:0008150(biological_process)	GO:0012505(endomembrane system)
