# Supplementary material for: Characterization of Arabidopsis Transcriptional Responses to Different Aphid Species Reveals Genes that Contribute to Host Susceptibility and Non-host Resistance
Source: PLoS Pathog. 2015 May 20;11(5):e1004918. doi: 10.1371/journal.ppat.1004918 (PMC4439036; doi:10.1371/journal.ppat.1004918)
Supplement: S2 Table — The Gene Ontology (GO) and the Munich Information Center for Protein Sequences (MIPS) annotations and the terms related to these annotations are mentioned in the first and the second column. The frequency of these GO/MIPS in our set and in the whole-annotated genome, p-values and genes mapped in these groups are also given. (XLSX) [file ppat.1004918.s012.xlsx]

## Sheet: legend
Table S2. Gene Ontology enrichment analyses for the 874 genes differentially expressed across aphid interactions
The Gene Ontology (GO) and the Munich Information Center for Protein Sequences (MIPS) annotations and the term related to these annotations are mentioned in the first and the second column.
The frequency of these GO/MIPS in our set and in the whole-annotated genome, p-values and genes mapped in these group are also given.

## Sheet: cluster A
Gene Ontology biological process
	Term	Observed Frequency	Expected Frequency	p-value	Genes
GO:0050896	response to stimulus	0.433	0.148	3.07e-21	AT1G31540|AT1G72920|AT1G27730|AT5G05410|AT3G02480|AT3G48100|AT5G59820|AT5G47230|AT1G80840|AT1G63750|AT4G17490|AT5G41740|AT5G62520|AT5G28540|AT3G49530|AT2G29500|AT5G59310|AT3G12580|AT4G11280|AT1G28370|AT1G66090|AT2G30020|AT3G61060|AT3G23120|AT1G05710|AT4G34410|AT3G61190|AT2G46400|AT1G79900|AT5G66400|AT2G35980|AT3G46620|AT1G72940|AT2G26150|AT5G24780|AT3G09870|AT1G20823|AT2G14560|AT5G41750|AT4G25490…
GO:0006950	response to stress	0.323	0.084	5.92e-21	AT1G31540|AT1G72920|AT1G27730|AT5G05410|AT3G02480|AT5G59820|AT5G47230|AT1G80840|AT1G63750|AT5G41740|AT5G62520|AT5G28540|AT3G49530|AT2G29500|AT5G59310|AT3G12580|AT4G11280|AT1G66090|AT2G30020|AT3G61060|AT3G23120|AT4G34410|AT3G61190|AT1G79900|AT5G66400|AT2G35980|AT1G72940|AT2G26150|AT5G24780|AT2G14560|AT5G41750|AT4G25490|AT5G61600|AT2G25000|AT2G40000|AT1G05680|AT5G24770|AT4G12400|AT3G57530|AT5G52640…
GO:0042221	response to chemical stimulus	0.3	0.076	5.14e-20	AT5G51190|AT2G25000|AT1G27730|AT2G40000|AT2G44840|AT1G05680|AT5G54490|AT5G05410|AT5G24770|AT3G02480|AT3G48100|AT5G59820|AT5G47230|AT1G80840|AT4G17490|AT4G12400|AT3G49530|AT2G29500|AT1G51700|AT3G57530|AT5G52640|AT5G59310|AT4G23260|AT3G12580|AT4G11280|AT5G45340|AT1G28370|AT3G23250|AT2G30020|AT2G40140|AT5G63160|AT1G05710|AT4G23810|AT4G34410|AT3G61190|AT2G35930|AT2G46400|AT2G38470|AT3G24500|AT2G17660…
GO:0065007	biological regulation	0.263	0.147	8.89e-05	AT1G31540|AT1G35710|AT5G05410|AT3G48100|AT5G47230|AT1G80840|AT1G63750|AT4G17490|AT2G40750|AT5G41740|AT4G11280|AT1G28370|AT1G66090|AT2G30020|AT3G23120|AT5G21960|AT1G05710|AT4G34410|AT3G61190|AT2G46400|AT1G72940|AT5G41750|AT1G19210|AT5G22380|AT3G24982|AT5G61600|AT5G51190|AT2G25000|AT2G44840|AT1G05680|AT1G51700|AT3G57530|AT1G72900|AT2G36800|AT3G23250|AT2G40140|AT4G23810|AT1G66400|AT2G38470|AT3G24500…
GO:0050789	regulation of biological process	0.253	0.138	6.4e-05	AT1G31540|AT1G35710|AT5G05410|AT3G48100|AT5G47230|AT1G80840|AT1G63750|AT4G17490|AT2G40750|AT5G41740|AT4G11280|AT1G28370|AT1G66090|AT2G30020|AT3G23120|AT5G21960|AT1G05710|AT4G34410|AT3G61190|AT2G46400|AT1G72940|AT5G41750|AT1G19210|AT5G22380|AT3G24982|AT5G61600|AT5G51190|AT2G25000|AT2G44840|AT1G51700|AT3G57530|AT1G72900|AT3G23250|AT2G40140|AT4G23810|AT1G66400|AT2G38470|AT3G24500|AT1G72910|AT3G56400…
GO:0050794	regulation of cellular process	0.244	0.122	1.2e-05	AT1G31540|AT1G35710|AT5G05410|AT3G48100|AT5G47230|AT1G80840|AT1G63750|AT4G17490|AT2G40750|AT5G41740|AT4G11280|AT1G28370|AT1G66090|AT2G30020|AT3G23120|AT5G21960|AT1G05710|AT4G34410|AT2G46400|AT1G72940|AT5G41750|AT1G19210|AT5G22380|AT3G24982|AT5G61600|AT5G51190|AT2G25000|AT2G44840|AT1G51700|AT3G57530|AT1G72900|AT3G23250|AT2G40140|AT4G23810|AT2G38470|AT3G24500|AT1G72910|AT3G56400|AT1G02450|AT1G74930…
GO:0010033	response to organic substance	0.23	0.046	5.52e-19	AT5G51190|AT2G25000|AT1G27730|AT2G40000|AT2G44840|AT1G05680|AT5G54490|AT5G24770|AT3G48100|AT5G59820|AT5G47230|AT1G80840|AT4G17490|AT3G49530|AT1G51700|AT3G57530|AT5G59310|AT4G23260|AT4G11280|AT1G28370|AT3G23250|AT2G30020|AT2G40140|AT5G63160|AT1G05710|AT4G23810|AT4G34410|AT3G61190|AT2G35930|AT2G46400|AT2G38470|AT3G24500|AT5G66400|AT3G56400|AT3G46620|AT3G19580|AT5G22570|AT2G46680|AT2G26150|AT5G24780…
GO:0009628	response to abiotic stimulus	0.18	0.054	4.17e-09	AT1G27730|AT1G05680|AT5G05410|AT5G24770|AT3G02480|AT3G48100|AT5G59820|AT5G47230|AT4G12400|AT5G62520|AT5G28540|AT3G49530|AT2G29500|AT3G57530|AT5G52640|AT5G59310|AT3G12580|AT4G11280|AT5G45340|AT3G23250|AT3G25780|AT2G40140|AT3G09350|AT5G49480|AT3G61190|AT2G35930|AT4G27280|AT2G38470|AT1G79900|AT3G24500|AT5G66400|AT3G19580|AT2G46680|AT2G26150|AT5G42020|AT3G20310|AT4G25490|AT2G41010|AT5G37770
GO:0019222	regulation of metabolic process	0.161	0.084	0.000995	AT5G05410|AT5G47230|AT1G80840|AT4G17490|AT2G40750|AT1G28370|AT5G21960|AT1G05710|AT4G34410|AT2G46400|AT1G19210|AT5G22380|AT5G61600|AT5G51190|AT2G25000|AT2G44840|AT1G51700|AT3G23250|AT2G40140|AT4G23810|AT1G66400|AT2G38470|AT3G24500|AT3G56400|AT1G02450|AT1G74930|AT5G22570|AT2G46680|AT2G22760|AT1G02230|AT3G55980|AT3G20310|AT5G56840|AT2G41010|AT5G37770
GO:0051171	regulation of nitrogen compound metabolic process	0.157	0.069	8.89e-05	AT5G51190|AT2G25000|AT2G44840|AT5G05410|AT5G47230|AT1G80840|AT4G17490|AT2G40750|AT1G51700|AT1G28370|AT3G23250|AT2G40140|AT5G21960|AT1G05710|AT4G23810|AT4G34410|AT1G66400|AT2G46400|AT2G38470|AT3G24500|AT3G56400|AT1G02450|AT1G74930|AT5G22570|AT2G46680|AT2G22760|AT1G02230|AT3G55980|AT1G19210|AT3G20310|AT5G22380|AT5G56840|AT5G37770|AT5G61600
GO:0006952	defense response	0.152	0.03	2.7e-12	AT1G31540|AT2G35930|AT1G72920|AT1G17420|AT2G25000|AT2G40000|AT2G38470|AT5G24770|AT1G75830|AT1G72910|AT1G80840|AT2G35980|AT1G63750|AT3G56400|AT5G41740|AT1G02450|AT3G49530|AT1G72940|AT5G22570|AT5G52640|AT1G72900|AT1G66090|AT2G30020|AT5G24780|AT2G14560|AT2G40140|AT1G72950|AT5G41750|AT3G23120|AT5G37770|AT4G23810|AT5G61600|AT4G34410
GO:0031323	regulation of cellular metabolic process	0.152	0.074	0.000623	AT5G51190|AT2G25000|AT2G44840|AT5G05410|AT5G47230|AT1G80840|AT4G17490|AT2G40750|AT1G51700|AT1G28370|AT3G23250|AT2G40140|AT5G21960|AT1G05710|AT4G23810|AT4G34410|AT2G46400|AT2G38470|AT3G24500|AT3G56400|AT1G02450|AT1G74930|AT5G22570|AT2G46680|AT2G22760|AT1G02230|AT3G55980|AT1G19210|AT3G20310|AT5G22380|AT5G56840|AT2G41010|AT5G61600
GO:0045449	regulation of transcription	0.147	0.065	0.000139	AT5G51190|AT2G25000|AT2G44840|AT5G05410|AT5G47230|AT1G80840|AT4G17490|AT2G40750|AT1G51700|AT1G28370|AT3G23250|AT2G40140|AT5G21960|AT1G05710|AT4G23810|AT4G34410|AT2G46400|AT2G38470|AT3G24500|AT3G56400|AT1G02450|AT1G74930|AT5G22570|AT2G46680|AT2G22760|AT1G02230|AT3G55980|AT1G19210|AT3G20310|AT5G22380|AT5G56840|AT5G61600
GO:0010556	regulation of macromolecule biosynthetic process	0.147	0.067	0.000221	AT5G51190|AT2G25000|AT2G44840|AT5G05410|AT5G47230|AT1G80840|AT4G17490|AT2G40750|AT1G51700|AT1G28370|AT3G23250|AT2G40140|AT5G21960|AT1G05710|AT4G23810|AT4G34410|AT2G46400|AT2G38470|AT3G24500|AT3G56400|AT1G02450|AT1G74930|AT5G22570|AT2G46680|AT2G22760|AT1G02230|AT3G55980|AT1G19210|AT3G20310|AT5G22380|AT5G56840|AT5G61600
GO:2000112	regulation of cellular macromolecule biosynthetic process	0.147	0.067	0.000221	AT5G51190|AT2G25000|AT2G44840|AT5G05410|AT5G47230|AT1G80840|AT4G17490|AT2G40750|AT1G51700|AT1G28370|AT3G23250|AT2G40140|AT5G21960|AT1G05710|AT4G23810|AT4G34410|AT2G46400|AT2G38470|AT3G24500|AT3G56400|AT1G02450|AT1G74930|AT5G22570|AT2G46680|AT2G22760|AT1G02230|AT3G55980|AT1G19210|AT3G20310|AT5G22380|AT5G56840|AT5G61600
GO:0019219	regulation of nucleobase, nucleoside, nucleotide and nucleic acid metabolic process	0.147	0.068	0.000301	AT5G51190|AT2G25000|AT2G44840|AT5G05410|AT5G47230|AT1G80840|AT4G17490|AT2G40750|AT1G51700|AT1G28370|AT3G23250|AT2G40140|AT5G21960|AT1G05710|AT4G23810|AT4G34410|AT2G46400|AT2G38470|AT3G24500|AT3G56400|AT1G02450|AT1G74930|AT5G22570|AT2G46680|AT2G22760|AT1G02230|AT3G55980|AT1G19210|AT3G20310|AT5G22380|AT5G56840|AT5G61600
GO:0031326	regulation of cellular biosynthetic process	0.147	0.069	0.000338	AT5G51190|AT2G25000|AT2G44840|AT5G05410|AT5G47230|AT1G80840|AT4G17490|AT2G40750|AT1G51700|AT1G28370|AT3G23250|AT2G40140|AT5G21960|AT1G05710|AT4G23810|AT4G34410|AT2G46400|AT2G38470|AT3G24500|AT3G56400|AT1G02450|AT1G74930|AT5G22570|AT2G46680|AT2G22760|AT1G02230|AT3G55980|AT1G19210|AT3G20310|AT5G22380|AT5G56840|AT5G61600
GO:0009889	regulation of biosynthetic process	0.147	0.069	0.000351	AT5G51190|AT2G25000|AT2G44840|AT5G05410|AT5G47230|AT1G80840|AT4G17490|AT2G40750|AT1G51700|AT1G28370|AT3G23250|AT2G40140|AT5G21960|AT1G05710|AT4G23810|AT4G34410|AT2G46400|AT2G38470|AT3G24500|AT3G56400|AT1G02450|AT1G74930|AT5G22570|AT2G46680|AT2G22760|AT1G02230|AT3G55980|AT1G19210|AT3G20310|AT5G22380|AT5G56840|AT5G61600
GO:0080090	regulation of primary metabolic process	0.147	0.072	0.000712	AT5G51190|AT2G25000|AT2G44840|AT5G05410|AT5G47230|AT1G80840|AT4G17490|AT2G40750|AT1G51700|AT1G28370|AT3G23250|AT2G40140|AT5G21960|AT1G05710|AT4G23810|AT4G34410|AT2G46400|AT2G38470|AT3G24500|AT3G56400|AT1G02450|AT1G74930|AT5G22570|AT2G46680|AT2G22760|AT1G02230|AT3G55980|AT1G19210|AT3G20310|AT5G22380|AT5G56840|AT5G61600
GO:0010468	regulation of gene expression	0.147	0.072	0.00073	AT5G51190|AT2G25000|AT2G44840|AT5G05410|AT5G47230|AT1G80840|AT4G17490|AT2G40750|AT1G51700|AT1G28370|AT3G23250|AT2G40140|AT5G21960|AT1G05710|AT4G23810|AT4G34410|AT2G46400|AT2G38470|AT3G24500|AT3G56400|AT1G02450|AT1G74930|AT5G22570|AT2G46680|AT2G22760|AT1G02230|AT3G55980|AT1G19210|AT3G20310|AT5G22380|AT5G56840|AT5G61600
GO:0060255	regulation of macromolecule metabolic process	0.147	0.074	0.00111	AT5G51190|AT2G25000|AT2G44840|AT5G05410|AT5G47230|AT1G80840|AT4G17490|AT2G40750|AT1G51700|AT1G28370|AT3G23250|AT2G40140|AT5G21960|AT1G05710|AT4G23810|AT4G34410|AT2G46400|AT2G38470|AT3G24500|AT3G56400|AT1G02450|AT1G74930|AT5G22570|AT2G46680|AT2G22760|AT1G02230|AT3G55980|AT1G19210|AT3G20310|AT5G22380|AT5G56840|AT5G61600
GO:0009719	response to endogenous stimulus	0.129	0.037	3.96e-07	AT1G27730|AT2G44840|AT1G05680|AT5G54490|AT5G24770|AT3G24500|AT5G66400|AT3G48100|AT5G47230|AT4G17490|AT3G56400|AT3G19580|AT3G57530|AT5G59310|AT2G46680|AT4G23260|AT4G11280|AT1G28370|AT3G23250|AT2G30020|AT5G24780|AT3G09870|AT1G28480|AT5G63160|AT3G20310|AT1G05710|AT5G37770|AT1G01560
GO:0007165	signal transduction	0.124	0.039	4.81e-06	AT1G31540|AT1G35710|AT2G44840|AT3G24500|AT1G72910|AT3G48100|AT5G47230|AT1G63750|AT4G17490|AT3G56400|AT5G41740|AT1G72940|AT5G22570|AT3G57530|AT1G72900|AT2G46680|AT1G28370|AT1G66090|AT2G30020|AT1G28480|AT1G72950|AT5G41750|AT3G23120|AT3G20310|AT3G24982|AT5G37770|AT1G01560
GO:0010200	response to chitin	0.111	0.005	3.07e-21	AT2G40140|AT3G23250|AT5G59820|AT5G47230|AT5G51190|AT3G55980|AT2G35930|AT1G80840|AT4G23810|AT1G66160|AT3G49530|AT2G26150|AT1G20823|AT3G46620|AT1G27730|AT3G19580|AT1G51700|AT2G46400|AT2G44840|AT4G17490|AT5G64660|AT4G34410|AT2G38470|AT3G56400
GO:0009743	response to carbohydrate stimulus	0.111	0.008	2.02e-17	AT2G40140|AT5G59820|AT5G47230|AT5G51190|AT3G55980|AT2G35930|AT1G80840|AT2G26150|AT1G27730|AT2G46400|AT2G44840|AT4G17490|AT2G38470|AT3G56400|AT3G23250|AT4G23810|AT1G66160|AT3G49530|AT1G20823|AT3G46620|AT3G19580|AT1G51700|AT5G64660|AT4G34410
GO:0009607	response to biotic stimulus	0.111	0.024	4.77e-08	AT1G17420|AT2G25000|AT2G40000|AT2G38470|AT5G24770|AT1G80840|AT2G35980|AT3G56400|AT1G02450|AT3G49530|AT1G74930|AT5G22570|AT5G52640|AT2G26150|AT3G12580|AT2G30020|AT3G25780|AT2G14560|AT2G40140|AT3G44260|AT4G23810|AT3G02840|AT5G61600|AT4G34410
GO:0009725	response to hormone stimulus	0.111	0.034	1.17e-05	AT1G27730|AT2G44840|AT1G05680|AT5G54490|AT3G24500|AT5G66400|AT3G48100|AT5G47230|AT4G17490|AT3G19580|AT3G57530|AT5G59310|AT2G46680|AT4G23260|AT4G11280|AT1G28370|AT3G23250|AT2G30020|AT3G09870|AT5G63160|AT3G20310|AT1G05710|AT5G37770|AT1G01560
GO:0006355	regulation of transcription, DNA-dependent	0.101	0.035	0.00013	AT5G51190|AT2G25000|AT2G46400|AT2G44840|AT2G38470|AT5G05410|AT5G47230|AT1G80840|AT4G17490|AT3G56400|AT2G40750|AT1G74930|AT5G22570|AT2G46680|AT1G28370|AT3G23250|AT1G19210|AT3G20310|AT5G21960|AT4G23810|AT5G61600|AT4G34410
GO:0051252	regulation of RNA metabolic process	0.101	0.036	0.000139	AT5G51190|AT2G25000|AT2G46400|AT2G44840|AT2G38470|AT5G05410|AT5G47230|AT1G80840|AT4G17490|AT3G56400|AT2G40750|AT1G74930|AT5G22570|AT2G46680|AT1G28370|AT3G23250|AT1G19210|AT3G20310|AT5G21960|AT4G23810|AT5G61600|AT4G34410
GO:0051707	response to other organism	0.097	0.022	9.18e-07	AT1G17420|AT2G25000|AT2G40000|AT2G38470|AT5G24770|AT1G80840|AT2G35980|AT3G56400|AT1G02450|AT3G49530|AT5G22570|AT5G52640|AT3G12580|AT2G30020|AT3G25780|AT2G14560|AT2G40140|AT4G23810|AT3G02840|AT5G61600|AT4G34410
GO:0051704	multi-organism process	0.097	0.024	2.09e-06	AT1G17420|AT2G25000|AT2G40000|AT2G38470|AT5G24770|AT1G80840|AT2G35980|AT3G56400|AT1G02450|AT3G49530|AT5G22570|AT5G52640|AT3G12580|AT2G30020|AT3G25780|AT2G14560|AT2G40140|AT4G23810|AT3G02840|AT5G61600|AT4G34410
GO:0009266	response to temperature stimulus	0.092	0.016	2.8e-08	AT3G61190|AT5G52640|AT2G26150|AT3G12580|AT1G27730|AT2G38470|AT5G05410|AT3G24500|AT5G66400|AT2G40140|AT5G42020|AT3G09350|AT5G59820|AT5G47230|AT4G12400|AT4G25490|AT5G37770|AT5G28540|AT3G49530|AT2G29500
GO:0051716	cellular response to stimulus	0.083	0.031	0.00118	AT2G44840|AT1G05680|AT3G24500|AT3G48100|AT5G47230|AT4G17490|AT3G56400|AT3G49530|AT5G22570|AT3G57530|AT2G46680|AT1G73010|AT2G26150|AT1G28370|AT2G30020|AT1G28480|AT5G42020|AT3G20310
GO:0002376	immune system process	0.074	0.012	3.66e-07	AT1G31540|AT2G35930|AT1G72900|AT2G40000|AT1G66090|AT1G72910|AT1G72950|AT5G41750|AT2G35980|AT1G63750|AT3G56400|AT5G41740|AT5G37770|AT4G23810|AT3G49530|AT1G72940
GO:0009414	response to water deprivation	0.069	0.008	2.8e-08	AT5G59310|AT2G35930|AT2G46680|AT1G27730|AT5G45340|AT3G20310|AT2G38470|AT1G05680|AT4G25490|AT2G41010|AT5G05410|AT3G24500|AT3G19580|AT3G02480|AT5G66400
GO:0009415	response to water	0.069	0.008	4.48e-08	AT5G59310|AT2G35930|AT2G46680|AT1G27730|AT5G45340|AT3G20310|AT2G38470|AT1G05680|AT4G25490|AT2G41010|AT5G05410|AT3G24500|AT3G19580|AT3G02480|AT5G66400
GO:0071310	cellular response to organic substance	0.069	0.014	9.34e-06	AT2G46680|AT2G26150|AT2G44840|AT1G28370|AT1G05680|AT2G30020|AT3G24500|AT1G28480|AT3G48100|AT5G47230|AT4G17490|AT3G20310|AT3G56400|AT5G22570|AT3G57530
GO:0070887	cellular response to chemical stimulus	0.069	0.015	2.56e-05	AT2G46680|AT2G26150|AT2G44840|AT1G28370|AT1G05680|AT2G30020|AT3G24500|AT1G28480|AT3G48100|AT5G47230|AT4G17490|AT3G20310|AT3G56400|AT5G22570|AT3G57530
GO:0006970	response to osmotic stress	0.069	0.017	8.89e-05	AT5G59310|AT1G27730|AT2G38470|AT1G05680|AT3G23250|AT3G25780|AT5G24770|AT1G79900|AT3G09350|AT5G59820|AT2G41010|AT5G62520|AT5G49480|AT3G19580|AT3G57530
GO:0009611	response to wounding	0.065	0.006	5.69e-09	AT3G61190|AT5G59820|AT1G72920|AT1G80840|AT1G17420|AT1G27730|AT4G11280|AT1G32920|AT2G30020|AT3G44260|AT1G76650|AT5G24770|AT3G61060|AT1G74930
GO:0009408	response to heat	0.065	0.006	6.05e-09	AT5G42020|AT3G61190|AT3G09350|AT5G52640|AT5G59820|AT2G26150|AT3G12580|AT4G12400|AT2G38470|AT5G05410|AT5G37770|AT5G28540|AT3G24500|AT2G29500
GO:0009651	response to salt stress	0.065	0.016	0.000139	AT5G59310|AT1G27730|AT2G38470|AT1G05680|AT3G23250|AT3G25780|AT5G24770|AT3G09350|AT5G59820|AT2G41010|AT5G62520|AT5G49480|AT3G19580|AT3G57530
GO:0045087	innate immune response	0.06	0.01	1.2e-05	AT1G31540|AT1G72900|AT2G40000|AT1G66090|AT1G72910|AT1G72950|AT5G41750|AT1G63750|AT5G41740|AT5G37770|AT4G23810|AT3G49530|AT1G72940
GO:0006955	immune response	0.06	0.01	1.37e-05	AT1G31540|AT1G72900|AT2G40000|AT1G66090|AT1G72910|AT1G72950|AT5G41750|AT1G63750|AT5G41740|AT5G37770|AT4G23810|AT3G49530|AT1G72940
GO:0071495	cellular response to endogenous stimulus	0.06	0.011	1.75e-05	AT2G46680|AT2G44840|AT1G28370|AT1G05680|AT2G30020|AT3G24500|AT1G28480|AT3G48100|AT5G47230|AT4G17490|AT3G20310|AT3G56400|AT3G57530
GO:0009737	response to abscisic acid stimulus	0.06	0.014	0.00013	AT5G59310|AT2G46680|AT4G23260|AT1G27730|AT1G05680|AT2G30020|AT3G24500|AT5G66400|AT3G20310|AT5G37770|AT1G01560|AT3G19580|AT3G57530
GO:0010035	response to inorganic substance	0.06	0.02	0.00379	AT5G52640|AT2G26150|AT3G12580|AT2G01520|AT1G05680|AT3G23250|AT5G05410|AT5G24770|AT2G17660|AT5G42020|AT4G12400|AT5G37770|AT2G29500
GO:0006979	response to oxidative stress	0.055	0.011	9.76e-05	AT2G26150|AT3G12580|AT1G27730|AT2G40000|AT1G05680|AT5G05410|AT5G24770|AT5G16980|AT5G59820|AT4G12400|AT5G37770|AT2G29500
GO:0009620	response to fungus	0.051	0.007	9.34e-06	AT2G40140|AT1G80840|AT1G17420|AT2G25000|AT2G38470|AT3G56400|AT2G30020|AT3G25780|AT5G61600|AT4G34410|AT2G14560
GO:0032870	cellular response to hormone stimulus	0.051	0.01	0.000127	AT5G47230|AT2G46680|AT2G44840|AT4G17490|AT1G28370|AT3G20310|AT1G05680|AT2G30020|AT3G24500|AT3G48100|AT3G57530
GO:0009755	hormone-mediated signaling pathway	0.046	0.009	0.000451	AT5G47230|AT2G46680|AT2G44840|AT4G17490|AT1G28370|AT3G20310|AT2G30020|AT3G24500|AT3G48100|AT3G57530
GO:0009617	response to bacterium	0.046	0.01	0.000767	AT5G52640|AT2G25000|AT3G12580|AT2G40000|AT2G38470|AT1G80840|AT3G56400|AT1G02450|AT4G23810|AT5G22570
GO:0009409	response to cold	0.046	0.011	0.0011	AT3G61190|AT1G27730|AT2G38470|AT5G66400|AT2G40140|AT5G59820|AT5G47230|AT4G25490|AT5G37770|AT3G49530
GO:0050832	defense response to fungus	0.041	0.005	5.47e-05	AT2G40140|AT1G80840|AT2G25000|AT2G38470|AT3G56400|AT2G30020|AT5G61600|AT4G34410|AT2G14560
GO:0009723	response to ethylene stimulus	0.041	0.005	6.3e-05	AT5G47230|AT4G11280|AT2G44840|AT4G17490|AT1G28370|AT3G20310|AT3G23250|AT1G05710|AT3G24500
GO:0006915	apoptosis	0.041	0.006	8.89e-05	AT1G72950|AT1G31540|AT1G72900|AT5G41750|AT1G63750|AT1G66090|AT5G41740|AT1G72910|AT1G72940
GO:0012501	programmed cell death	0.041	0.008	0.0006	AT1G72950|AT1G31540|AT1G72900|AT5G41750|AT1G63750|AT1G66090|AT5G41740|AT1G72910|AT1G72940
GO:0042742	defense response to bacterium	0.041	0.008	0.000671	AT5G52640|AT1G80840|AT2G25000|AT2G40000|AT2G38470|AT3G56400|AT1G02450|AT4G23810|AT5G22570
GO:0008219	cell death	0.041	0.009	0.00172	AT1G72950|AT1G31540|AT1G72900|AT5G41750|AT1G63750|AT1G66090|AT5G41740|AT1G72910|AT1G72940
GO:0016265	death	0.041	0.009	0.00172	AT1G72950|AT1G31540|AT1G72900|AT5G41750|AT1G63750|AT1G66090|AT5G41740|AT1G72910|AT1G72940
GO:0009751	response to salicylic acid stimulus	0.037	0.006	0.000488	AT3G61190|AT1G80840|AT2G25000|AT2G40000|AT3G56400|AT1G28480|AT5G22570|AT2G14560
GO:0042542	response to hydrogen peroxide	0.032	0.002	6.01e-06	AT2G29500|AT2G26150|AT5G05410|AT3G12580|AT5G37770|AT4G12400|AT1G05680
GO:0000302	response to reactive oxygen species	0.032	0.003	5.45e-05	AT5G05410|AT5G37770|AT2G29500|AT2G26150|AT3G12580|AT4G12400|AT1G05680
GO:0031347	regulation of defense response	0.032	0.003	9.17e-05	AT3G61190|AT2G40750|AT1G02450|AT1G80840|AT4G23810|AT2G25000|AT3G56400
GO:0009642	response to light intensity	0.032	0.003	9.76e-05	AT5G59820|AT5G37770|AT2G29500|AT2G26150|AT3G12580|AT1G27730|AT4G12400
GO:0080134	regulation of response to stress	0.032	0.004	0.000208	AT3G61190|AT2G40750|AT1G02450|AT1G80840|AT4G23810|AT2G25000|AT3G56400
GO:0048583	regulation of response to stimulus	0.032	0.007	0.00739	AT3G61190|AT1G80840|AT2G25000|AT3G56400|AT2G40750|AT1G02450|AT4G23810
GO:0009873	ethylene mediated signaling pathway	0.028	0.002	9.17e-05	AT3G24500|AT5G47230|AT2G44840|AT4G17490|AT3G20310|AT1G28370
GO:0071369	cellular response to ethylene stimulus	0.028	0.002	9.76e-05	AT3G24500|AT5G47230|AT2G44840|AT4G17490|AT3G20310|AT1G28370
GO:0006972	hyperosmotic response	0.028	0.002	0.00013	AT1G79900|AT5G59820|AT5G49480|AT3G19580|AT5G24770|AT1G05680
GO:0000160	two-component signal transduction system (phosphorelay)	0.028	0.003	0.000338	AT5G47230|AT3G24500|AT2G44840|AT4G17490|AT1G28370|AT3G20310
GO:0042538	hyperosmotic salinity response	0.023	0.002	0.000595	AT5G59820|AT5G49480|AT3G19580|AT5G24770|AT1G05680
GO:0009644	response to high light intensity	0.023	0.002	0.000671	AT2G29500|AT2G26150|AT3G12580|AT1G27730|AT4G12400
GO:0009631	cold acclimation	0.014	0.001	0.00641	AT4G25490|AT5G59820|AT5G66400
GO:0080164	regulation of nitric oxide metabolic process	0.009	0	0.00272	AT5G37770|AT1G66400
GO:0009961	response to 1-aminocyclopropane-1-carboxylic acid	0.009	0	0.00439	AT5G66400|AT5G37770
GO:0001101	response to acid	0.009	0	0.00629	AT5G66400|AT5G37770
GO:0014075	response to amine stimulus	0.009	0	0.00629	AT5G66400|AT5G37770
GO:0043200	response to amino acid stimulus	0.009	0	0.00629	AT5G66400|AT5G37770
GO:0010243	response to organic nitrogen	0.009	0	0.00843	AT5G66400|AT5G37770
GO Molecular Function assignments
	Term	Observed Frequency	Expected Frequency	p-value	Genes
GO:0003700	sequence-specific DNA binding transcription factor activity	0.173	0.066	5.08e-06	AT5G51190|AT2G25000|AT1G27730|AT2G44840|AT5G05410|AT5G59820|AT5G47230|AT1G80840|AT4G17490|AT2G40750|AT3G49530|AT1G51700|AT1G28370|AT3G23250|AT5G04340|AT2G40140|AT5G21960|AT1G05710|AT4G23810|AT4G34410|AT2G46400|AT2G38470|AT3G24500|AT3G56400|AT3G19580|AT1G74930|AT5G22570|AT2G46680|AT2G26150|AT2G22760|AT1G02230|AT3G55980|AT1G19210|AT3G20310|AT5G22380|AT5G56840|AT4G25490|AT5G61600
GO:0001071	nucleic acid binding transcription factor activity	0.173	0.066	5.08e-06	AT5G51190|AT2G25000|AT1G27730|AT2G44840|AT5G05410|AT5G59820|AT5G47230|AT1G80840|AT4G17490|AT2G40750|AT3G49530|AT1G51700|AT1G28370|AT3G23250|AT5G04340|AT2G40140|AT5G21960|AT1G05710|AT4G23810|AT4G34410|AT2G46400|AT2G38470|AT3G24500|AT3G56400|AT3G19580|AT1G74930|AT5G22570|AT2G46680|AT2G26150|AT2G22760|AT1G02230|AT3G55980|AT1G19210|AT3G20310|AT5G22380|AT5G56840|AT4G25490|AT5G61600
GO:0030528	transcription regulator activity	0.064	0.014	0.000152	AT2G46680|AT2G26150|AT1G27730|AT1G28370|AT5G05410|AT3G48100|AT5G47230|AT5G63160|AT3G20310|AT3G56400|AT4G25490|AT4G23810|AT5G61600|AT3G19580
GO:0005509	calcium ion binding	0.059	0.008	5.08e-06	AT5G39670|AT5G42380|AT1G66400|AT3G10300|AT4G27280|AT5G54490|AT1G76650|AT1G76640|AT5G37770|AT3G01830|AT5G49480|AT3G29000|AT5G66210
GO:0060089	molecular transducer activity	0.055	0.015	0.00241	AT1G31540|AT1G72920|AT1G72900|AT1G66090|AT1G72910|AT3G48100|AT1G72950|AT5G41750|AT1G63750|AT5G41740|AT1G01560|AT1G72940
GO:0004871	signal transducer activity	0.055	0.015	0.00241	AT1G31540|AT1G72920|AT1G72900|AT1G66090|AT1G72910|AT3G48100|AT1G72950|AT5G41750|AT1G63750|AT5G41740|AT1G01560|AT1G72940
GO:0004888	transmembrane receptor activity	0.045	0.006	9.77e-05	AT1G72950|AT1G31540|AT1G72920|AT1G72900|AT5G41750|AT1G63750|AT1G66090|AT5G41740|AT1G72910|AT1G72940
GO:0004872	receptor activity	0.045	0.008	0.000345	AT1G72950|AT1G31540|AT1G72920|AT1G72900|AT5G41750|AT1G63750|AT1G66090|AT5G41740|AT1G72910|AT1G72940
GO:0016563	transcription activator activity	0.032	0.005	0.00241	AT4G25490|AT5G47230|AT5G05410|AT4G23810|AT2G46680|AT5G61600|AT2G26150
GO:0004540	ribonuclease activity	0.027	0.003	0.00222	AT3G44260|AT5G22250|AT1G27890|AT1G27820|AT1G61470|AT5G42965
GO:0016564	transcription repressor activity	0.023	0.002	0.00241	AT1G27730|AT3G19580|AT3G20310|AT1G28370|AT3G56400
Functional classification by the Munich Information Center for Protein Sequences (MIPS)
	Term	Observed Frequency	Expected Frequency	p-value	Genes
10	CELL CYCLE AND DNA PROCESSING	0.104	0.054	0.00989	AT5G51190|AT2G25000|AT2G44840|AT5G05410|AT5G47230|AT1G80840|AT4G17490|AT2G40750|AT1G28370|AT3G23250|AT5G63160|AT5G21960|AT4G23810|AT4G34410|AT2G46400|AT2G38470|AT3G56400|AT1G74930|AT5G22570|AT2G46680|AT1G19210|AT3G20310|AT5G61600
10.01	DNA processing	0.104	0.048	0.00237	AT5G51190|AT2G25000|AT2G44840|AT5G05410|AT5G47230|AT1G80840|AT4G17490|AT2G40750|AT1G28370|AT3G23250|AT5G63160|AT5G21960|AT4G23810|AT4G34410|AT2G46400|AT2G38470|AT3G56400|AT1G74930|AT5G22570|AT2G46680|AT1G19210|AT3G20310|AT5G61600
10.01.09	DNA restriction or modification	0.104	0.038	0.000126	AT5G51190|AT2G25000|AT2G46400|AT2G44840|AT2G38470|AT5G05410|AT5G47230|AT1G80840|AT4G17490|AT3G56400|AT2G40750|AT1G74930|AT5G22570|AT2G46680|AT1G28370|AT3G23250|AT1G19210|AT5G63160|AT3G20310|AT5G21960|AT4G23810|AT5G61600|AT4G34410
10.01.09.05	DNA conformation modification (e.g. chromatin)	0.104	0.037	8.31e-05	AT5G51190|AT2G25000|AT2G46400|AT2G44840|AT2G38470|AT5G05410|AT5G47230|AT1G80840|AT4G17490|AT3G56400|AT2G40750|AT1G74930|AT5G22570|AT2G46680|AT1G28370|AT3G23250|AT1G19210|AT5G63160|AT3G20310|AT5G21960|AT4G23810|AT5G61600|AT4G34410
11	TRANSCRIPTION	0.207	0.098	1.15e-05	AT1G27730|AT5G05410|AT3G48100|AT5G59820|AT5G47230|AT1G80840|AT4G17490|AT2G40750|AT3G49530|AT1G28370|AT5G04340|AT5G21960|AT1G05710|AT4G34410|AT2G46400|AT2G26150|AT1G19210|AT5G22380|AT4G25490|AT5G22250|AT5G61600|AT5G51190|AT2G25000|AT2G44840|AT1G51700|AT3G23250|AT2G40140|AT5G63160|AT4G23810|AT2G38470|AT3G24500|AT3G56400|AT1G02450|AT1G27890|AT3G19580|AT1G74930|AT5G22570|AT2G46680|AT1G61470|AT2G22760…
11.02	RNA synthesis	0.185	0.085	1.92e-05	AT1G27730|AT5G05410|AT3G48100|AT5G59820|AT5G47230|AT1G80840|AT4G17490|AT2G40750|AT3G49530|AT1G28370|AT5G04340|AT5G21960|AT1G05710|AT4G34410|AT2G46400|AT2G26150|AT1G19210|AT5G22380|AT4G25490|AT5G61600|AT5G51190|AT2G25000|AT2G44840|AT1G51700|AT3G23250|AT2G40140|AT5G63160|AT4G23810|AT2G38470|AT3G24500|AT3G56400|AT1G02450|AT3G19580|AT1G74930|AT5G22570|AT2G46680|AT2G22760|AT1G02230|AT3G55980|AT3G20310…
11.02.03	mRNA synthesis	0.185	0.079	4.18e-06	AT1G27730|AT5G05410|AT3G48100|AT5G59820|AT5G47230|AT1G80840|AT4G17490|AT2G40750|AT3G49530|AT1G28370|AT5G04340|AT5G21960|AT1G05710|AT4G34410|AT2G46400|AT2G26150|AT1G19210|AT5G22380|AT4G25490|AT5G61600|AT5G51190|AT2G25000|AT2G44840|AT1G51700|AT3G23250|AT2G40140|AT5G63160|AT4G23810|AT2G38470|AT3G24500|AT3G56400|AT1G02450|AT3G19580|AT1G74930|AT5G22570|AT2G46680|AT2G22760|AT1G02230|AT3G55980|AT3G20310…
11.02.03.04	transcriptional control	0.185	0.078	3.02e-06	AT1G27730|AT5G05410|AT3G48100|AT5G59820|AT5G47230|AT1G80840|AT4G17490|AT2G40750|AT3G49530|AT1G28370|AT5G04340|AT5G21960|AT1G05710|AT4G34410|AT2G46400|AT2G26150|AT1G19210|AT5G22380|AT4G25490|AT5G61600|AT5G51190|AT2G25000|AT2G44840|AT1G51700|AT3G23250|AT2G40140|AT5G63160|AT4G23810|AT2G38470|AT3G24500|AT3G56400|AT1G02450|AT3G19580|AT1G74930|AT5G22570|AT2G46680|AT2G22760|AT1G02230|AT3G55980|AT3G20310…
11.02.03.04.03	transcription repression	0.027	0.002	8.31e-05	AT1G27730|AT3G19580|AT1G02450|AT3G20310|AT1G28370|AT3G56400
16.17	metal binding	0.104	0.048	0.00221	AT1G27730|AT5G54490|AT5G59820|AT5G04340|AT1G24140|AT5G49480|AT3G29000|AT5G39670|AT1G17420|AT1G66400|AT4G27280|AT1G76650|AT3G46620|AT3G19580|AT5G42380|AT5G52760|AT3G10300|AT1G76640|AT5G16980|AT1G20823|AT2G26400|AT5G37770|AT3G01830
16.17.01	calcium binding	0.054	0.006	6.37e-07	AT5G39670|AT5G42380|AT1G66400|AT3G10300|AT4G27280|AT5G54490|AT1G76650|AT1G76640|AT5G37770|AT3G01830|AT5G49480|AT3G29000
30	CELLULAR COMMUNICATION/SIGNAL TRANSDUCTION MECHANISM	0.113	0.046	0.000283	AT1G31540|AT1G72920|AT1G35710|AT2G44840|AT3G48100|AT5G47230|AT1G63750|AT4G17490|AT5G41740|AT3G57530|AT1G72900|AT1G28370|AT1G66090|AT3G23120|AT3G24500|AT1G72910|AT1G72940|AT2G46680|AT5G66210|AT1G72950|AT5G41750|AT3G20310|AT3G24982|AT5G37770|AT1G01560
30.01.09	second messenger mediated signal transduction	0.05	0.012	0.000596	AT2G46680|AT2G44840|AT1G28370|AT3G24500|AT5G66210|AT3G48100|AT5G47230|AT4G17490|AT3G20310|AT5G37770|AT3G57530
30.01.09.08	hormone mediated signal transduction	0.041	0.007	0.000255	AT5G47230|AT2G46680|AT2G44840|AT4G17490|AT1G28370|AT3G20310|AT3G24500|AT3G48100|AT3G57530
30.05	transmembrane signal transduction	0.05	0.012	0.000576	AT1G31540|AT1G72920|AT1G72900|AT1G35710|AT1G66090|AT1G72910|AT1G72950|AT5G41750|AT1G63750|AT5G41740|AT1G72940
30.05.01	receptor enzyme mediated signalling	0.05	0.011	0.000214	AT1G31540|AT1G72920|AT1G72900|AT1G35710|AT1G66090|AT1G72910|AT1G72950|AT5G41750|AT1G63750|AT5G41740|AT1G72940
32	CELL RESCUE, DEFENSE AND VIRULENCE	0.239	0.051	8.09e-19	AT1G31540|AT1G72920|AT2G25000|AT1G27730|AT5G05410|AT5G24770|AT5G59820|AT5G47230|AT1G80840|AT1G63750|AT4G12400|AT5G41740|AT5G62520|AT5G28540|AT2G29500|AT3G57530|AT5G52640|AT1G72900|AT3G12580|AT4G11280|AT5G45340|AT1G66090|AT3G23250|AT2G29470|AT2G40140|AT3G23120|AT5G49480|AT3G61190|AT1G17420|AT2G38470|AT1G75830|AT3G24500|AT1G72910|AT5G66400|AT2G35980|AT3G56400|AT1G02450|AT3G19580|AT1G72940|AT2G29460…
32.01	stress response	0.135	0.03	3.62e-10	AT3G61190|AT1G17420|AT1G27730|AT5G05410|AT5G24770|AT3G24500|AT5G66400|AT5G59820|AT5G47230|AT4G12400|AT5G62520|AT5G28540|AT2G29500|AT3G19580|AT3G57530|AT5G52640|AT2G46680|AT2G26150|AT3G12580|AT4G11280|AT5G45340|AT3G23250|AT5G16980|AT5G42020|AT2G40140|AT3G20310|AT4G25490|AT2G41010|AT5G37770|AT5G49480
32.01.01	oxidative stress response	0.045	0.007	7.29e-05	AT5G59820|AT2G26150|AT3G12580|AT4G12400|AT5G05410|AT5G62520|AT5G24770|AT5G37770|AT2G29500|AT5G16980
32.01.03	osmotic and salt stress response	0.041	0.008	0.000362	AT5G59820|AT1G27730|AT2G41010|AT3G23250|AT5G62520|AT5G24770|AT5G49480|AT3G19580|AT3G57530
32.01.05	heat shock response	0.054	0.003	6.71e-10	AT5G42020|AT3G61190|AT5G52640|AT5G59820|AT5G05410|AT5G37770|AT5G28540|AT3G24500|AT2G29500|AT2G26150|AT3G12580|AT4G12400
32.01.06	cold shock response	0.036	0.006	0.000355	AT2G40140|AT3G61190|AT5G59820|AT5G47230|AT1G27730|AT4G25490|AT5G37770|AT5G66400
32.05	disease, virulence and defense	0.099	0.016	6.71e-10	AT5G52640|AT1G31540|AT1G72920|AT1G72900|AT1G17420|AT2G25000|AT2G38470|AT1G66090|AT5G24780|AT1G75830|AT1G72910|AT2G40140|AT1G72950|AT1G80840|AT5G41750|AT3G23120|AT2G35980|AT1G63750|AT3G56400|AT5G41740|AT1G02450|AT1G72940
34	INTERACTION WITH THE ENVIRONMENT	0.189	0.055	1.04e-10	AT2G25000|AT1G27730|AT5G54490|AT5G05410|AT5G24770|AT3G48100|AT5G59820|AT5G47230|AT1G80840|AT4G12400|AT5G62520|AT5G28540|AT2G29500|AT3G57530|AT5G52640|AT5G59310|AT4G23260|AT3G12580|AT4G11280|AT5G45340|AT3G23250|AT2G40140|AT1G05710|AT5G49480|AT3G61190|AT2G38470|AT3G24500|AT2G17660|AT5G66400|AT3G56400|AT1G02450|AT3G19580|AT2G46680|AT2G26150|AT5G24780|AT3G09870|AT5G42020|AT3G20310|AT4G25490|AT2G41010…
34.11	cellular sensing and response to external stimulus	0.189	0.049	5.64e-12	AT2G25000|AT1G27730|AT5G54490|AT5G05410|AT5G24770|AT3G48100|AT5G59820|AT5G47230|AT1G80840|AT4G12400|AT5G62520|AT5G28540|AT2G29500|AT3G57530|AT5G52640|AT5G59310|AT4G23260|AT3G12580|AT4G11280|AT5G45340|AT3G23250|AT2G40140|AT1G05710|AT5G49480|AT3G61190|AT2G38470|AT3G24500|AT2G17660|AT5G66400|AT3G56400|AT1G02450|AT3G19580|AT2G46680|AT2G26150|AT5G24780|AT3G09870|AT5G42020|AT3G20310|AT4G25490|AT2G41010…
34.11.03	chemoperception and response	0.144	0.029	9.7e-12	AT3G61190|AT2G25000|AT1G27730|AT5G54490|AT5G05410|AT5G24770|AT3G24500|AT2G17660|AT5G66400|AT3G48100|AT5G59820|AT1G80840|AT3G56400|AT5G62520|AT3G19580|AT3G57530|AT5G52640|AT5G59310|AT2G46680|AT4G23260|AT4G11280|AT5G45340|AT3G23250|AT5G24780|AT3G09870|AT3G20310|AT4G25490|AT2G41010|AT1G05710|AT5G37770|AT1G01560|AT5G49480
34.11.03.12	water response	0.045	0.004	1.26e-06	AT2G41010|AT4G25490|AT5G05410|AT2G46680|AT3G24500|AT1G27730|AT3G19580|AT5G45340|AT3G20310|AT5G66400
34.11.03.13	osmosensing and response	0.041	0.008	0.000363	AT5G59820|AT1G27730|AT2G41010|AT3G23250|AT5G62520|AT5G24770|AT5G49480|AT3G19580|AT3G57530
34.11.09	temperature perception and response	0.077	0.009	1.84e-09	AT5G42020|AT2G40140|AT3G61190|AT5G52640|AT5G59820|AT5G47230|AT2G26150|AT3G12580|AT1G27730|AT4G12400|AT4G25490|AT5G05410|AT5G37770|AT5G28540|AT3G24500|AT2G29500|AT5G66400
34.11.10	response to biotic stimulus	0.041	0.008	0.000596	AT2G40140|AT5G52640|AT1G80840|AT2G25000|AT3G12580|AT2G38470|AT3G56400|AT1G02450|AT5G24770
36	SYSTEMIC INTERACTION WITH THE ENVIRONMENT	0.108	0.025	5.46e-08	AT3G61190|AT1G17420|AT2G25000|AT1G27730|AT5G54490|AT5G24770|AT3G24500|AT5G66400|AT3G48100|AT5G59820|AT1G80840|AT3G56400|AT3G19580|AT5G59310|AT2G46680|AT4G23260|AT4G11280|AT3G23250|AT5G24780|AT3G09870|AT3G20310|AT1G05710|AT5G37770|AT1G01560
36.2	plant / fungal specific systemic sensing and response	0.099	0.022	1.77e-07	AT3G61190|AT2G25000|AT1G27730|AT5G54490|AT5G24770|AT3G24500|AT5G66400|AT3G48100|AT1G80840|AT3G56400|AT3G19580|AT5G59310|AT2G46680|AT4G23260|AT4G11280|AT3G23250|AT5G24780|AT3G09870|AT3G20310|AT1G05710|AT5G37770|AT1G01560
36.20.18	plant hormonal regulation	0.099	0.02	3.42e-08	AT3G61190|AT2G25000|AT1G27730|AT5G54490|AT5G24770|AT3G24500|AT5G66400|AT3G48100|AT1G80840|AT3G56400|AT3G19580|AT5G59310|AT2G46680|AT4G23260|AT4G11280|AT3G23250|AT5G24780|AT3G09870|AT3G20310|AT1G05710|AT5G37770|AT1G01560
36.20.18.05	abscisic acid response	0.045	0.006	1.32e-05	AT5G59310|AT2G46680|AT4G23260|AT1G27730|AT3G20310|AT5G37770|AT3G24500|AT1G01560|AT3G19580|AT5G66400
36.20.18.99	other plant signalling molecules response (jasmonic acid, salicylic acid etc.)	0.036	0.006	0.000596	AT3G61190|AT1G80840|AT2G25000|AT4G11280|AT3G56400|AT3G23250|AT5G24780|AT5G24770
36.25	animal specific systemic sensing and response	0.027	0.004	0.00139	AT3G61190|AT5G59820|AT5G24770|AT1G17420|AT1G27730|AT4G11280
36.25.16	immune response	0.027	0.004	0.00106	AT3G61190|AT5G59820|AT5G24770|AT1G17420|AT1G27730|AT4G11280
36.25.16.08	response to wounding	0.027	0.003	0.000382	AT3G61190|AT5G59820|AT5G24770|AT1G17420|AT1G27730|AT4G11280
42	BIOGENESIS OF CELLULAR COMPONENTS	0.108	0.057	0.00826	AT5G51190|AT2G25000|AT2G44840|AT5G05410|AT5G47230|AT1G80840|AT4G17490|AT2G40750|AT2G33580|AT1G28370|AT3G23250|AT5G63160|AT5G21960|AT4G23810|AT4G34410|AT2G46400|AT2G38470|AT3G56400|AT1G74930|AT5G22570|AT2G46680|AT1G19210|AT3G20310|AT5G61600
42.1	nucleus	0.104	0.039	0.000184	AT5G51190|AT2G25000|AT2G44840|AT5G05410|AT5G47230|AT1G80840|AT4G17490|AT2G40750|AT1G28370|AT3G23250|AT5G63160|AT5G21960|AT4G23810|AT4G34410|AT2G46400|AT2G38470|AT3G56400|AT1G74930|AT5G22570|AT2G46680|AT1G19210|AT3G20310|AT5G61600
42.10.03	organization of chromosome structure	0.104	0.039	0.000184	AT5G51190|AT2G25000|AT2G44840|AT5G05410|AT5G47230|AT1G80840|AT4G17490|AT2G40750|AT1G28370|AT3G23250|AT5G63160|AT5G21960|AT4G23810|AT4G34410|AT2G46400|AT2G38470|AT3G56400|AT1G74930|AT5G22570|AT2G46680|AT1G19210|AT3G20310|AT5G61600
70	SUBCELLULAR LOCALIZATION	0.491	0.387	0.00436	AT1G80840|AT4G17490|AT2G40750|AT5G41740|AT1G35210|AT4G01360|AT1G66500|AT1G32928|AT5G66210|AT5G22250|AT4G24000|AT3G23250|AT5G49480|AT2G38470|AT3G24500|AT3G57450|AT2G22760|AT1G66160|AT1G18300|AT5G42020|AT4G10910|AT3G20310|AT5G56840|AT3G44260|AT5G28540|AT4G27652|AT2G35980|AT1G05100|AT1G18740|AT2G26150|AT4G10500|AT5G63160|AT4G24380|AT4G23810|AT1G32350|AT1G13470|AT3G56400|AT1G27730|AT5G05410|AT5G47230…
70.1	nucleus	0.176	0.082	5.57e-05	AT1G27730|AT5G05410|AT5G47230|AT1G80840|AT4G17490|AT2G40750|AT1G28370|AT5G21960|AT1G05710|AT4G34410|AT2G46400|AT2G26150|AT1G19210|AT4G25490|AT5G22250|AT5G61600|AT5G51190|AT2G25000|AT2G44840|AT1G76600|AT3G57530|AT3G23250|AT5G63160|AT4G23810|AT2G38470|AT3G24500|AT3G56400|AT1G27890|AT3G19580|AT1G74930|AT5G22570|AT2G46680|AT1G61470|AT2G22760|AT1G27820|AT3G20310|AT5G56840|AT2G41010|AT3G44260

## Sheet: cluster B
Gene Ontology biological process
	Term	Observed Frequency	Expected Frequency	p-value	Genes
GO:0008152	metabolic process	0.459	0.321	0.000114	AT5G04950|AT2G39710|AT4G12320|AT3G05180|AT5G24150|AT1G45191|AT2G32290|AT2G39800|AT4G18270|AT5G48430|AT3G03780|AT5G37690|AT1G58520|AT5G24530|AT1G48260|AT4G21840|AT5G15950|AT3G26290|AT5G23020|AT4G01070|AT3G30720|AT1G65890|AT2G27420|AT1G55210|AT3G08870|AT5G02230|AT2G43100|AT1G45201|AT4G23990|AT4G23250|AT4G09350|AT1G62560|AT4G21760|AT1G64390|AT1G62710|AT1G78370|AT4G21990|AT2G36880|AT1G65790|AT1G06000…
GO:0050896	response to stimulus	0.298	0.148	9.33e-08	AT1G31540|AT5G54610|AT2G38390|AT2G38380|AT2G40460|AT1G56650|AT2G46440|AT5G07460|AT1G56600|AT5G22300|AT2G39800|AT3G07390|AT5G45830|AT3G03780|AT1G23740|AT2G47180|AT5G59320|AT1G02820|AT1G04980|AT3G17790|AT5G40020|AT5G24530|AT4G26850|AT1G77510|AT4G25480|AT1G73330|AT5G07690|AT1G72930|AT1G75280|AT4G01070|AT3G16450|AT4G16740|AT1G55210|AT3G44450|AT4G25470|AT1G61120|AT2G46450|AT1G09350|AT5G24770|AT5G45820…
GO:0006950	response to stress	0.188	0.084	5.46e-06	AT1G31540|AT2G38390|AT2G38380|AT1G56650|AT5G07460|AT1G56600|AT5G22300|AT2G39800|AT3G03780|AT1G23740|AT2G47180|AT5G59320|AT1G02820|AT1G04980|AT3G17790|AT4G26850|AT1G77510|AT4G25480|AT1G73330|AT5G07690|AT1G72930|AT1G75280|AT4G01070|AT3G16450|AT4G16740|AT1G55210|AT4G25470|AT1G61120|AT1G09350|AT5G24770|AT4G12490|AT3G61220|AT4G37150|AT4G23680|AT1G70850|AT4G12030|AT1G17420|AT4G23130|AT3G02870|AT3G03190…
GO:0042221	response to chemical stimulus	0.153	0.076	0.000644	AT1G61120|AT5G54610|AT5G24770|AT5G45820|AT2G38380|AT1G56650|AT5G18080|AT5G07460|AT4G23260|AT1G56600|AT5G22300|AT2G39800|AT1G80760|AT3G07390|AT5G45830|AT3G03780|AT1G03850|AT5G60660|AT2G47180|AT4G12030|AT5G59320|AT3G17790|AT4G23130|AT2G21330|AT4G26850|AT1G20470|AT3G03190|AT1G77510|AT4G25480|AT1G73330|AT5G07690|AT1G75280|AT4G01070|AT3G16450|AT4G14400|AT5G42020|AT1G61800|AT4G23170|AT2G46830
GO:0009628	response to abiotic stimulus	0.129	0.054	0.00016	AT4G25470|AT1G09350|AT5G24770|AT3G45650|AT2G38390|AT2G38380|AT3G61220|AT1G56650|AT5G07460|AT1G56600|AT2G39800|AT5G59920|AT5G24120|AT2G29090|AT3G03780|AT1G23740|AT2G47180|AT5G59320|AT3G02870|AT4G26850|AT1G77510|AT4G27030|AT4G25480|AT1G73330|AT4G01070|AT5G14200|AT3G16450|AT2G37970|AT5G42020|AT3G44450|AT1G61800|AT3G17800|AT2G46830
GO:0005975	carbohydrate metabolic process	0.114	0.034	7.96e-07	AT4G21760|AT1G64390|AT1G48100|AT1G09350|AT3G02870|AT2G21330|AT1G32900|AT2G22190|AT1G02460|AT1G45191|AT1G60590|AT2G32290|AT5G23020|AT5G14200|AT4G10120|AT3G30720|AT1G56600|AT1G62540|AT4G18270|AT1G16410|AT1G65860|AT3G19710|AT1G10640|AT2G47180|AT2G43570|AT4G12030|AT4G23990|AT1G18590|AT1G62560
GO:0019748	secondary metabolic process	0.09	0.015	6.94e-09	AT1G32100|AT5G17220|AT5G23020|AT5G14200|AT1G61120|AT5G48000|AT3G57020|AT4G16740|AT1G78370|AT5G24530|AT1G62540|AT1G16410|AT1G55210|AT3G03190|AT1G65860|AT2G29090|AT1G56650|AT1G06000|AT3G19710|AT4G23690|AT4G12030|AT1G18590|AT1G62560
GO:0009607	response to biotic stimulus	0.075	0.024	0.000644	AT1G17420|AT5G40020|AT2G46450|AT4G23130|AT5G24770|AT5G24530|AT1G60960|AT4G12490|AT4G26850|AT3G11480|AT2G40460|AT4G36010|AT2G46440|AT4G37150|AT4G23680|AT4G16740|AT4G14400|AT1G70850|AT1G61800
GO:0016051	carbohydrate biosynthetic process	0.067	0.01	9.68e-08	AT1G65860|AT5G23020|AT5G14200|AT3G19710|AT3G30720|AT1G56600|AT2G47180|AT1G09350|AT4G12030|AT4G23990|AT1G18590|AT1G62540|AT1G62560|AT3G02870|AT1G32900|AT1G16410|AT2G22190
GO:0044262	cellular carbohydrate metabolic process	0.067	0.018	0.000189	AT5G23020|AT5G14200|AT4G10120|AT3G30720|AT1G62540|AT4G18270|AT3G02870|AT2G21330|AT1G32900|AT1G16410|AT2G22190|AT1G65860|AT3G19710|AT4G12030|AT4G23990|AT1G18590|AT1G62560
GO:0051707	response to other organism	0.067	0.022	0.00189	AT1G17420|AT5G40020|AT2G46450|AT4G23130|AT5G24770|AT5G24530|AT1G60960|AT4G12490|AT4G26850|AT3G11480|AT2G40460|AT4G36010|AT2G46440|AT4G37150|AT4G16740|AT4G14400|AT1G61800
GO:0051704	multi-organism process	0.067	0.024	0.0032	AT1G17420|AT5G40020|AT2G46450|AT4G23130|AT5G24770|AT5G24530|AT1G60960|AT4G12490|AT4G26850|AT3G11480|AT2G40460|AT4G36010|AT2G46440|AT4G37150|AT4G16740|AT4G14400|AT1G61800
GO:0006790	sulfur compound metabolic process	0.059	0.006	2.3e-08	AT1G65860|AT3G03780|AT5G23020|AT5G14200|AT3G19710|AT1G62180|AT4G12030|AT4G21990|AT1G18590|AT1G62540|AT4G04610|AT1G62560|AT2G36880|AT3G02870|AT1G16410
GO:0034637	cellular carbohydrate biosynthetic process	0.055	0.007	4.45e-07	AT1G65860|AT5G23020|AT5G14200|AT3G19710|AT3G30720|AT4G12030|AT4G23990|AT1G18590|AT1G62540|AT1G62560|AT3G02870|AT1G32900|AT1G16410|AT2G22190
GO:0016053	organic acid biosynthetic process	0.051	0.014	0.00189	AT3G02020|AT5G23020|AT5G04950|AT1G17420|AT5G14200|AT2G39800|AT2G36880|AT3G02870|AT4G26850|AT3G03780|AT2G43100|AT4G27030|AT3G58990
GO:0046394	carboxylic acid biosynthetic process	0.051	0.014	0.00189	AT3G02020|AT5G23020|AT5G04950|AT1G17420|AT5G14200|AT2G39800|AT2G36880|AT3G02870|AT4G26850|AT3G03780|AT2G43100|AT4G27030|AT3G58990
GO:0044272	sulfur compound biosynthetic process	0.043	0.004	2.8e-07	AT1G65860|AT3G03780|AT4G12030|AT5G23020|AT1G18590|AT5G14200|AT1G62540|AT3G19710|AT1G62560|AT2G36880|AT1G16410
GO:0016137	glycoside metabolic process	0.043	0.004	2.88e-07	AT1G65860|AT4G12030|AT5G23020|AT1G18590|AT5G14200|AT1G62540|AT3G19710|AT4G10120|AT1G62560|AT1G16410|AT2G22190
GO:0016138	glycoside biosynthetic process	0.039	0.003	2.13e-07	AT1G62540|AT1G65860|AT3G19710|AT1G62560|AT4G12030|AT5G23020|AT1G16410|AT2G22190|AT1G18590|AT5G14200
GO:0009309	amine biosynthetic process	0.039	0.007	0.000644	AT3G03780|AT3G02020|AT5G23020|AT5G04950|AT2G43100|AT5G14200|AT2G39800|AT2G36880|AT5G15950|AT3G58990
GO:0071702	organic substance transport	0.039	0.01	0.0084	AT2G44290|AT5G02180|AT2G37870|AT5G64080|AT3G47420|AT4G12490|AT1G61800|AT3G22600|AT3G53980|AT5G05960
GO:0016144	S-glycoside biosynthetic process	0.035	0.001	2.3e-08	AT1G62540|AT5G23020|AT1G16410|AT1G65860|AT3G19710|AT1G62560|AT1G18590|AT5G14200|AT4G12030
GO:0019758	glycosinolate biosynthetic process	0.035	0.001	2.3e-08	AT1G62540|AT5G23020|AT1G16410|AT1G65860|AT3G19710|AT1G62560|AT1G18590|AT5G14200|AT4G12030
GO:0019761	glucosinolate biosynthetic process	0.035	0.001	2.3e-08	AT1G62540|AT5G23020|AT1G16410|AT1G65860|AT3G19710|AT1G62560|AT1G18590|AT5G14200|AT4G12030
GO:0016143	S-glycoside metabolic process	0.035	0.002	2.13e-07	AT1G62540|AT1G65860|AT3G19710|AT1G62560|AT4G12030|AT5G23020|AT1G16410|AT1G18590|AT5G14200
GO:0019757	glycosinolate metabolic process	0.035	0.002	2.13e-07	AT1G62540|AT1G65860|AT3G19710|AT1G62560|AT4G12030|AT5G23020|AT1G16410|AT1G18590|AT5G14200
GO:0019760	glucosinolate metabolic process	0.035	0.002	2.13e-07	AT1G62540|AT1G65860|AT3G19710|AT1G62560|AT4G12030|AT5G23020|AT1G16410|AT1G18590|AT5G14200
GO:0008652	cellular amino acid biosynthetic process	0.031	0.007	0.00678	AT3G03780|AT3G02020|AT5G23020|AT2G43100|AT5G14200|AT2G39800|AT2G36880|AT3G58990
GO:0009098	leucine biosynthetic process	0.016	0	0.000196	AT2G43100|AT5G23020|AT5G14200|AT3G58990
GO:0006551	leucine metabolic process	0.016	0.001	0.000644	AT2G43100|AT5G23020|AT5G14200|AT3G58990
GO:0009082	branched chain family amino acid biosynthetic process	0.016	0.001	0.000644	AT2G43100|AT5G23020|AT5G14200|AT3G58990
GO:0009081	branched chain family amino acid metabolic process	0.016	0.001	0.00564	AT5G23020|AT3G58990|AT2G43100|AT5G14200
GO:0034976	response to endoplasmic reticulum stress	0.012	0.001	0.00906	AT5G42020|AT1G04980|AT1G77510
GO Molecular Function assignments
	Term	Observed Frequency	Expected Frequency	p-value	Genes
GO:0003824	catalytic activity	0.553	0.325	3.16e-11	AT5G04950|AT2G38390|AT2G38380|AT1G45191|AT2G32290|AT4G18270|AT5G48430|AT3G03780|AT1G23740|AT1G58520|AT5G24530|AT1G48260|AT1G77510|AT4G21840|AT5G15950|AT1G75280|AT3G26290|AT3G08870|AT4G23990|AT4G23250|AT1G78370|AT2G16890|AT5G17220|AT3G19710|AT2G43570|AT5G60900|AT4G02410|AT4G04610|AT5G58770|AT2G37580|AT1G31540|AT5G48000|AT1G48100|AT5G44400|AT1G01190|AT5G07460|AT2G29350|AT5G19850|AT1G56600|AT5G22300…
GO:0016491	oxidoreductase activity	0.154	0.058	5.56e-06	AT1G32780|AT5G48000|AT4G21990|AT5G25120|AT2G38390|AT4G12320|AT2G38380|AT3G61220|AT5G24150|AT5G44400|AT2G29170|AT1G01190|AT1G64940|AT5G07460|AT2G29350|AT1G32100|AT2G39800|AT4G29740|AT2G45560|AT1G16410|AT1G65860|AT2G29090|AT4G09750|AT1G03850|AT1G23740|AT4G20820|AT1G17420|AT5G24530|AT4G27030|AT4G21840|AT3G61880|AT5G52320|AT1G64500|AT3G26290|AT5G14200|AT1G62180|AT1G62540|AT4G04610|AT1G62560
GO:0004497	monooxygenase activity	0.059	0.012	8.67e-05	AT3G26290|AT5G48000|AT1G62540|AT5G25120|AT2G45560|AT4G12320|AT1G16410|AT1G65860|AT2G29090|AT5G24150|AT3G61880|AT5G52320|AT1G62560|AT1G01190|AT1G64940
GO:0005506	iron ion binding	0.047	0.014	0.00947	AT3G26290|AT2G46650|AT1G17420|AT5G25120|AT2G38390|AT2G45560|AT4G12320|AT2G38380|AT5G59920|AT5G52320|AT1G01190|AT1G64940
GO:0020037	heme binding	0.043	0.012	0.00766	AT3G26290|AT2G46650|AT5G25120|AT2G38390|AT2G45560|AT4G12320|AT2G38380|AT5G59920|AT5G52320|AT1G01190|AT1G64940
GO:0016667	oxidoreductase activity, acting on a sulfur group of donors	0.028	0.004	0.00423	AT4G21840|AT4G21990|AT1G03850|AT4G04610|AT1G62180|AT1G64500|AT5G07460
GO:0016835	carbon-oxygen lyase activity	0.028	0.005	0.00947	AT4G16740|AT1G67750|AT2G43100|AT1G61120|AT3G58990|AT5G22300|AT3G52720
GO:0009973	adenylyl-sulfate reductase activity	0.012	0	0.000931	AT1G62180|AT4G04610|AT4G21990
GO:0080102	3-methylthiopropyl glucosinolate S-oxygenase activity	0.012	0	0.000931	AT1G62560|AT1G65860|AT1G62540
GO:0080104	5-methylthiopropyl glucosinolate S-oxygenase activity	0.012	0	0.000931	AT1G62560|AT1G65860|AT1G62540
GO:0080106	7-methylthiopropyl glucosinolate S-oxygenase activity	0.012	0	0.000931	AT1G62560|AT1G65860|AT1G62540
GO:0080103	4-methylthiopropyl glucosinolate S-oxygenase activity	0.012	0	0.00142	AT1G62560|AT1G65860|AT1G62540
GO:0080107	8-methylthiopropyl glucosinolate S-oxygenase activity	0.012	0	0.002	AT1G62560|AT1G65860|AT1G62540
Functional classification by the Munich Information Center for Protein Sequences (MIPS)
	Term	Observed Frequency	Expected Frequency	p-value	Genes
1	METABOLISM	0.341	0.181	1.21e-07	AT5G04950|AT3G05180|AT5G24150|AT1G45191|AT2G32290|AT2G39800|AT4G18270|AT3G03780|AT5G37690|AT1G57590|AT3G17790|AT5G24530|AT1G48260|AT5G15950|AT5G23020|AT4G01070|AT1G55210|AT3G08870|AT3G28540|AT1G45201|AT3G44990|AT4G23990|AT4G23250|AT4G21760|AT1G64390|AT1G78370|AT4G21990|AT2G36880|AT1G65790|AT1G06000|AT2G16890|AT5G17220|AT4G23260|AT1G26820|AT3G19710|AT1G10640|AT2G43570|AT3G02020|AT1G17420|AT5G60900…
01.02.03	sulfur metabolism	0.019	0.003	0.00863	AT4G21990|AT1G18590|AT4G04610|AT3G02870|AT1G62180
01.02.03.01	sulfate assimilation	0.011	0	0.00479	AT4G04610|AT4G21990|AT1G62180
01.02.03.03	assimilatory reduction of sulfur	0.011	0	0.000541	AT1G62180|AT4G04610|AT4G21990
1.05	C-compound and carbohydrate metabolism	0.155	0.061	5.8e-06	AT4G21760|AT1G64390|AT1G48100|AT1G09350|AT5G24770|AT2G36880|AT1G28600|AT3G05180|AT1G06000|AT2G16890|AT1G45191|AT2G29350|AT5G19850|AT2G32290|AT4G10120|AT1G56600|AT4G29740|AT3G44860|AT3G03780|AT1G10640|AT2G47180|AT2G43570|AT1G57590|AT2G01890|AT1G66700|AT3G17790|AT1G73600|AT4G27560|AT2G21330|AT4G26850|AT1G32900|AT2G22190|AT3G11480|AT1G28610|AT1G02460|AT1G60590|AT4G01070|AT3G44990|AT3G52720|AT4G23990…
01.05.13.01	S-adenosyl-methionine - homocysteine cycle	0.023	0.003	0.00285	AT3G44860|AT3G11480|AT3G03780|AT1G66700|AT1G73600|AT2G36880
1.2	secondary metabolism	0.053	0.015	0.00147	AT5G17220|AT5G23020|AT1G17420|AT3G57020|AT1G78370|AT5G24530|AT4G29740|AT1G16410|AT1G55210|AT3G03190|AT1G56650|AT3G25290|AT3G19710|AT4G23690
01.20.17	metabolism of secondary products derived from primary amino acids	0.015	0.002	0.00878	AT3G19710|AT3G57020|AT5G23020|AT1G16410
01.20.17.07	metabolism of glycosinolates and derivatives	0.011	0	0.00479	AT5G23020|AT1G16410|AT3G19710
16.09	lipid binding	0.034	0.005	0.000541	AT2G44290|AT5G59320|AT2G37870|AT3G22600|AT3G53980|AT5G64080|AT5G05960|AT4G12490|AT5G59920
16.25	oxygen binding	0.034	0.009	0.00623	AT3G26290|AT2G29090|AT5G48000|AT3G61880|AT5G25120|AT5G52320|AT1G01190|AT4G12320|AT1G64940
20	CELLULAR TRANSPORT, TRANSPORT FACILITATION AND TRANSPORT ROUTES	0.178	0.09	0.00029	AT3G05030|AT5G48000|AT5G25120|AT4G12320|AT2G40460|AT2G46440|AT5G44400|AT1G01190|AT1G64940|AT3G01550|AT5G02180|AT4G18270|AT5G64940|AT5G05960|AT4G20820|AT1G04980|AT3G47420|AT5G52320|AT3G59140|AT3G26290|AT1G79520|AT1G62560|AT2G44290|AT2G46450|AT4G12490|AT3G45650|AT3G53980|AT3G51895|AT1G80760|AT2G45560|AT1G65860|AT1G03850|AT5G60660|AT4G12030|AT2G37870|AT5G64080|AT1G60960|AT3G22600|AT1G05300|AT1G64500…
20.01	transported compounds (substrates)	0.163	0.071	2.54e-05	AT2G44290|AT3G05030|AT5G48000|AT2G46450|AT4G12490|AT5G25120|AT3G45650|AT4G12320|AT2G40460|AT2G46440|AT5G44400|AT3G53980|AT3G51895|AT1G01190|AT1G64940|AT3G01550|AT5G02180|AT4G18270|AT2G45560|AT1G65860|AT1G03850|AT4G12030|AT5G05960|AT4G20820|AT1G04980|AT2G37870|AT5G64080|AT3G47420|AT1G60960|AT3G22600|AT1G05300|AT5G52320|AT1G64500|AT3G26290|AT2G46650|AT1G79520|AT1G62540|AT5G26690|AT3G21670|AT5G45380…
20.01.13	lipid/fatty acid transport	0.027	0.005	0.00398	AT5G64080|AT2G44290|AT5G05960|AT4G12490|AT2G37870|AT3G22600|AT3G53980
20.01.15	electron transport	0.064	0.027	0.00866	AT1G04980|AT5G48000|AT5G25120|AT4G12320|AT5G44400|AT5G52320|AT1G01190|AT1G64940|AT1G64500|AT3G26290|AT2G46650|AT1G62540|AT2G45560|AT1G65860|AT1G03850|AT4G20820|AT1G62560
32	CELL RESCUE, DEFENSE AND VIRULENCE	0.129	0.051	4.67e-05	AT1G31540|AT4G25470|AT1G61120|AT1G78370|AT5G24770|AT4G12490|AT2G38390|AT2G38380|AT1G56650|AT5G07460|AT5G17220|AT5G22300|AT2G39800|AT5G59920|AT1G03850|AT2G47180|AT1G17420|AT1G04980|AT3G17790|AT4G26850|AT3G03190|AT3G11480|AT4G25480|AT1G73330|AT1G72930|AT1G64500|AT1G75280|AT4G01070|AT3G16450|AT4G16740|AT1G55210|AT5G42020|AT4G23690|AT2G46830
32.01	stress response	0.08	0.03	0.00126	AT1G17420|AT4G25470|AT1G61120|AT3G17790|AT5G24770|AT2G38390|AT4G26850|AT2G38380|AT3G03190|AT3G11480|AT1G56650|AT4G25480|AT1G73330|AT1G75280|AT3G16450|AT4G16740|AT2G39800|AT5G59920|AT5G42020|AT2G47180|AT2G46830
32.01.01	oxidative stress response	0.03	0.007	0.00863	AT1G75280|AT1G61120|AT3G17790|AT2G47180|AT5G24770|AT2G38390|AT2G38380|AT3G03190
32.07	detoxification	0.042	0.01	0.00147	AT5G17220|AT1G04980|AT5G22300|AT1G78370|AT2G38390|AT2G38380|AT3G03190|AT1G56650|AT1G03850|AT1G64500|AT5G07460
32.07.07	oxygen and radical detoxification	0.038	0.01	0.00398	AT5G17220|AT1G04980|AT1G78370|AT2G38390|AT2G38380|AT3G03190|AT1G56650|AT1G03850|AT1G64500|AT5G07460
34	INTERACTION WITH THE ENVIRONMENT	0.117	0.055	0.00126	AT4G25470|AT2G46450|AT5G54610|AT5G24770|AT5G45820|AT4G12490|AT2G40460|AT1G56650|AT2G46440|AT5G18080|AT4G23260|AT2G39800|AT3G07390|AT5G59920|AT1G03850|AT2G47180|AT5G59320|AT3G17790|AT1G60960|AT4G26850|AT1G20470|AT4G25480|AT1G73330|AT5G07690|AT4G01070|AT3G16450|AT4G14400|AT5G42020|AT3G17800|AT4G23170|AT2G46830
34.11	cellular sensing and response to external stimulus	0.114	0.049	0.000541	AT4G25470|AT2G46450|AT5G54610|AT5G24770|AT5G45820|AT4G12490|AT2G40460|AT1G56650|AT2G46440|AT5G18080|AT4G23260|AT2G39800|AT3G07390|AT5G59920|AT1G03850|AT2G47180|AT5G59320|AT1G60960|AT4G26850|AT1G20470|AT4G25480|AT1G73330|AT5G07690|AT4G01070|AT3G16450|AT4G14400|AT5G42020|AT3G17800|AT4G23170|AT2G46830
34.11.03	chemoperception and response	0.072	0.029	0.00398	AT5G59320|AT5G54610|AT5G24770|AT5G45820|AT4G26850|AT1G20470|AT1G56650|AT4G25480|AT1G73330|AT5G18080|AT5G07690|AT4G01070|AT4G23260|AT2G39800|AT3G07390|AT4G14400|AT1G03850|AT4G23170|AT2G46830
36	SYSTEMIC INTERACTION WITH THE ENVIRONMENT	0.072	0.025	0.00125	AT5G59320|AT1G17420|AT5G54610|AT5G24770|AT5G45820|AT4G26850|AT1G20470|AT3G11480|AT1G56650|AT5G18080|AT5G07690|AT4G23260|AT4G16740|AT2G39800|AT3G07390|AT4G14400|AT1G03850|AT4G23170|AT2G46830
36.2	plant / fungal specific systemic sensing and response	0.061	0.022	0.00469	AT5G59320|AT5G54610|AT5G24770|AT5G45820|AT4G26850|AT1G20470|AT1G56650|AT5G18080|AT5G07690|AT4G23260|AT2G39800|AT3G07390|AT4G14400|AT1G03850|AT4G23170|AT2G46830
36.20.18	plant hormonal regulation	0.061	0.02	0.00211	AT5G59320|AT5G54610|AT5G24770|AT5G45820|AT4G26850|AT1G20470|AT1G56650|AT5G18080|AT5G07690|AT4G23260|AT2G39800|AT3G07390|AT4G14400|AT1G03850|AT4G23170|AT2G46830
36.20.18.99	other plant signalling molecules response (jasmonic acid, salicylic acid etc.)	0.03	0.006	0.00469	AT1G56650|AT5G54610|AT5G24770|AT4G23170|AT5G07690|AT4G26850|AT4G14400|AT2G46830

## Sheet: cluster C
Gene Ontology biological process
	Term	Observed Frequency	Expected Frequency	p-value	Genes
GO:0050896	response to stimulus	0.353	0.148	1.47e-10	AT3G47340|AT2G26560|AT3G51910|AT3G48360|AT4G27260|AT5G20250|AT4G34790|AT2G45170|AT5G01810|AT1G31350|AT3G15356|AT4G33980|AT1G16850|AT2G18050|AT4G35770|AT1G56150|AT3G57520|AT5G21170|AT2G44080|AT3G49620|AT1G43160|AT2G28085|AT4G34770|AT3G08720|AT5G14920|AT4G39070|AT5G51550|AT5G51810|AT2G47770|AT3G20340|AT2G16660|AT4G22212|AT2G06850|AT5G25350|AT1G75750|AT5G64750|AT5G54380|AT5G59220|AT5G42900|AT5G67480…
GO:0042221	response to chemical stimulus	0.222	0.076	4.38e-09	AT3G47340|AT5G67480|AT5G57560|AT5G54960|AT2G26560|AT5G07440|AT3G59900|AT4G37220|AT3G48360|AT3G21770|AT4G27260|AT5G37260|AT3G50970|AT4G34790|AT5G01810|AT1G21910|AT5G03310|AT1G72360|AT2G18050|AT4G35770|AT2G42580|AT1G56150|AT2G18010|AT5G65430|AT2G44080|AT1G43160|AT1G28330|AT3G23050|AT2G40670|AT2G28085|AT1G52890|AT4G34770|AT5G14920|AT4G39070|AT5G51810|AT2G47770|AT3G20340|AT2G06850|AT5G25350|AT1G75750…
GO:0010033	response to organic substance	0.179	0.046	4.36e-10	AT3G47340|AT5G67480|AT5G57560|AT3G59900|AT4G37220|AT3G48360|AT4G27260|AT5G37260|AT3G50970|AT4G34790|AT5G01810|AT1G21910|AT5G03310|AT1G72360|AT4G35770|AT2G42580|AT1G56150|AT2G18010|AT5G65430|AT2G44080|AT1G43160|AT1G28330|AT3G23050|AT2G40670|AT2G28085|AT4G34770|AT5G14920|AT4G39070|AT5G51810|AT2G47770|AT2G06850|AT5G25350|AT1G75750|AT4G08950|AT5G64750|AT5G54380|AT5G59220
GO:0009628	response to abiotic stimulus	0.174	0.054	7.81e-08	AT3G47340|AT5G57560|AT2G40100|AT5G07440|AT3G51910|AT5G20250|AT5G37260|AT3G50970|AT1G03010|AT1G21910|AT1G31350|AT4G33980|AT1G16850|AT2G18050|AT5G52250|AT2G40080|AT3G57520|AT5G15840|AT1G43160|AT3G23050|AT3G49110|AT1G52890|AT3G08720|AT4G39070|AT5G51550|AT5G51810|AT1G30040|AT2G42870|AT2G47770|AT5G53980|AT2G16660|AT2G06850|AT5G64750|AT5G59220|AT5G42900|AT5G02020
GO:0006950	response to stress	0.164	0.084	0.00251	AT3G47340|AT2G26560|AT3G51910|AT5G20250|AT2G45170|AT3G15356|AT1G16850|AT2G18050|AT4G35770|AT3G49620|AT1G43160|AT3G08720|AT2G47770|AT3G20340|AT4G22212|AT5G64750|AT5G59220|AT5G42900|AT5G57560|AT5G54960|AT5G07440|AT4G37220|AT3G21770|AT5G37260|AT3G50970|AT1G21910|AT1G72360|AT1G65390|AT3G23050|AT3G49110|AT1G52890|AT4G24275|AT3G30775|AT5G02020
GO:0009719	response to endogenous stimulus	0.159	0.037	4.36e-10	AT2G18010|AT5G67480|AT5G57560|AT5G65430|AT2G44080|AT3G59900|AT1G43160|AT3G48360|AT4G27260|AT3G23050|AT2G40670|AT5G37260|AT2G28085|AT3G50970|AT4G34790|AT4G34770|AT5G14920|AT5G01810|AT5G51810|AT1G21910|AT2G47770|AT2G06850|AT5G25350|AT5G03310|AT1G75750|AT4G08950|AT1G72360|AT5G64750|AT4G35770|AT5G54380|AT5G59220|AT2G42580|AT1G56150
GO:0009725	response to hormone stimulus	0.15	0.034	1.05e-09	AT2G18010|AT5G67480|AT5G57560|AT5G65430|AT2G44080|AT3G59900|AT1G43160|AT3G48360|AT4G27260|AT3G23050|AT2G40670|AT5G37260|AT2G28085|AT3G50970|AT4G34790|AT4G34770|AT5G14920|AT5G01810|AT5G51810|AT2G47770|AT2G06850|AT5G25350|AT5G03310|AT1G75750|AT4G08950|AT1G72360|AT5G64750|AT5G54380|AT5G59220|AT2G42580|AT1G56150
GO:0051716	cellular response to stimulus	0.077	0.031	0.00884	AT3G47340|AT5G15840|AT5G65430|AT5G21170|AT2G44080|AT2G26560|AT3G49620|AT1G43160|AT2G40670|AT2G45170|AT5G01810|AT1G21910|AT1G72360|AT5G54380|AT2G42580|AT2G40080
GO:0009733	response to auxin stimulus	0.072	0.011	2.39e-06	AT2G18010|AT5G67480|AT5G57560|AT3G59900|AT2G06850|AT5G03310|AT3G48360|AT4G27260|AT3G23050|AT5G37260|AT2G28085|AT4G34790|AT4G34770|AT2G42580|AT1G56150
GO:0009416	response to light stimulus	0.063	0.019	0.00311	AT5G51810|AT1G30040|AT2G42870|AT3G47340|AT5G53980|AT5G15840|AT2G40100|AT2G06850|AT3G51910|AT3G49110|AT1G03010|AT5G52250|AT2G40080
GO:0009314	response to radiation	0.063	0.02	0.00346	AT5G51810|AT1G30040|AT2G42870|AT3G47340|AT5G53980|AT5G15840|AT2G40100|AT2G06850|AT3G51910|AT3G49110|AT1G03010|AT5G52250|AT2G40080
GO:0016049	cell growth	0.053	0.01	0.000484	AT5G51810|AT5G54380|AT3G27960|AT2G44080|AT1G03010|AT3G55500|AT2G06850|AT1G69490|AT1G75750|AT3G49110|AT3G45970
GO:0040007	growth	0.053	0.012	0.00117	AT5G51810|AT2G44080|AT3G55500|AT2G06850|AT1G75750|AT3G49110|AT5G54380|AT3G27960|AT1G03010|AT1G69490|AT3G45970
GO:0080167	response to karrikin	0.048	0.005	1.28e-05	AT3G57520|AT5G51810|AT4G39070|AT5G51550|AT1G31350|AT2G16660|AT5G42900|AT5G20250|AT2G40080|AT4G33980
GO:0009826	unidimensional cell growth	0.043	0.008	0.00106	AT5G51810|AT5G54380|AT3G27960|AT1G03010|AT3G55500|AT2G06850|AT1G75750|AT3G49110|AT3G45970
GO:0060560	developmental growth involved in morphogenesis	0.043	0.008	0.00168	AT5G51810|AT5G54380|AT3G27960|AT1G03010|AT3G55500|AT2G06850|AT1G75750|AT3G49110|AT3G45970
GO:0048589	developmental growth	0.043	0.009	0.00208	AT5G51810|AT5G54380|AT3G27960|AT1G03010|AT3G55500|AT2G06850|AT1G75750|AT3G49110|AT3G45970
GO:0000902	cell morphogenesis	0.043	0.01	0.00329	AT5G51810|AT5G54380|AT3G27960|AT1G03010|AT3G55500|AT2G06850|AT1G75750|AT3G49110|AT3G45970
GO:0032989	cellular component morphogenesis	0.043	0.01	0.00329	AT5G51810|AT5G54380|AT3G27960|AT1G03010|AT3G55500|AT2G06850|AT1G75750|AT3G49110|AT3G45970
GO:0009741	response to brassinosteroid stimulus	0.034	0.002	3.31e-05	AT5G65430|AT2G42580|AT5G54380|AT4G08950|AT2G44080|AT1G75750|AT5G57560
GO:0009639	response to red or far red light	0.034	0.006	0.00379	AT5G51810|AT1G30040|AT2G42870|AT5G15840|AT2G40100|AT5G52250|AT2G40080
GO:0048583	regulation of response to stimulus	0.034	0.007	0.00986	AT3G23150|AT5G64750|AT5G25350|AT3G48360|AT3G07650|AT5G01810|AT2G40940
GO:0007623	circadian rhythm	0.029	0.002	0.000263	AT5G60100|AT5G37260|AT3G48360|AT5G61380|AT3G46640|AT5G15840
GO:0048511	rhythmic process	0.029	0.002	0.000263	AT5G60100|AT5G37260|AT3G48360|AT5G61380|AT3G46640|AT5G15840
GO:0048585	negative regulation of response to stimulus	0.029	0.003	0.00103	AT5G25350|AT3G23150|AT3G07650|AT5G01810|AT5G64750|AT2G40940
GO:0016054	organic acid catabolic process	0.029	0.003	0.00168	AT1G30040|AT3G30775|AT3G47340|AT1G03090|AT1G08630|AT1G64660
GO:0046395	carboxylic acid catabolic process	0.029	0.003	0.00168	AT1G30040|AT3G30775|AT3G47340|AT1G03090|AT1G08630|AT1G64660
GO:0009968	negative regulation of signal transduction	0.024	0.002	0.00097	AT5G25350|AT3G23150|AT2G40940|AT5G01810|AT5G64750
GO:0010648	negative regulation of cell communication	0.024	0.002	0.00097	AT5G25350|AT3G23150|AT2G40940|AT5G01810|AT5G64750
GO:0023057	negative regulation of signaling	0.024	0.002	0.00097	AT5G25350|AT3G23150|AT2G40940|AT5G01810|AT5G64750
GO:0009063	cellular amino acid catabolic process	0.024	0.002	0.00102	AT1G03090|AT1G08630|AT3G30775|AT1G64660|AT3G47340
GO:0009310	amine catabolic process	0.024	0.002	0.00106	AT1G03090|AT1G08630|AT3G30775|AT1G64660|AT3G47340
GO:0010646	regulation of cell communication	0.024	0.003	0.00329	AT5G25350|AT3G23150|AT5G01810|AT5G64750|AT2G40940
GO:0009966	regulation of signal transduction	0.024	0.003	0.00884	AT5G25350|AT3G23150|AT5G01810|AT5G64750|AT2G40940
GO:0023051	regulation of signaling	0.024	0.003	0.00884	AT5G25350|AT3G23150|AT5G01810|AT5G64750|AT2G40940
GO:0009746	response to hexose stimulus	0.019	0.001	0.00168	AT1G28330|AT5G64750|AT3G47340|AT4G37220
GO:0009749	response to glucose stimulus	0.019	0.001	0.00168	AT1G28330|AT5G64750|AT3G47340|AT4G37220
GO:0034284	response to monosaccharide stimulus	0.019	0.001	0.00168	AT1G28330|AT5G64750|AT3G47340|AT4G37220
GO:0009742	brassinosteroid mediated signaling pathway	0.019	0.001	0.00311	AT5G65430|AT2G42580|AT5G54380|AT2G44080
GO:0043401	steroid hormone mediated signaling pathway	0.019	0.001	0.00311	AT5G65430|AT2G42580|AT5G54380|AT2G44080
GO:0048545	response to steroid hormone stimulus	0.019	0.001	0.00311	AT5G65430|AT2G42580|AT5G54380|AT2G44080
GO:0071367	cellular response to brassinosteroid stimulus	0.019	0.001	0.00311	AT5G65430|AT2G42580|AT5G54380|AT2G44080
GO:0071383	cellular response to steroid hormone stimulus	0.019	0.001	0.00311	AT5G65430|AT2G42580|AT5G54380|AT2G44080
GO:0009750	response to fructose stimulus	0.014	0	0.00205	AT3G47340|AT4G37220|AT1G28330
GO:0010105	negative regulation of ethylene mediated signaling pathway	0.014	0	0.00292	AT5G25350|AT3G23150|AT2G40940
GO:0070298	negative regulation of two-component signal transduction system (phosphorelay)	0.014	0	0.00292	AT5G25350|AT3G23150|AT2G40940
GO:0010104	regulation of ethylene mediated signaling pathway	0.014	0.001	0.00329	AT5G25350|AT3G23150|AT2G40940
GO:0070297	regulation of two-component signal transduction system (phosphorelay)	0.014	0.001	0.00329	AT5G25350|AT3G23150|AT2G40940
GO:0009068	aspartate family amino acid catabolic process	0.01	0	0.00986	AT1G64660|AT1G08630
GO Molecular Function assignments
	Term	Observed Frequency	Expected Frequency	p-value	Genes
GO:0016798	hydrolase activity, acting on glycosyl bonds	0.068	0.018	0.00274	AT3G57520|AT5G57560|AT4G14130|AT1G02640|AT2G06850|AT1G32170|AT5G49360|AT5G20250|AT3G23730|AT1G10550|AT4G18340|AT5G57550|AT3G13750|AT5G56870
GO:0016762	xyloglucan:xyloglucosyl transferase activity	0.034	0.001	2.12e-06	AT5G57550|AT3G23730|AT5G57560|AT1G32170|AT1G10550|AT4G14130|AT2G06850
Functional classification by the Munich Information Center for Protein Sequences (MIPS)
	Term	Observed Frequency	Expected Frequency	p-value	Genes
32.01	stress response	0.075	0.03	0.00922	AT5G57560|AT5G54960|AT3G49620|AT4G37220|AT3G51910|AT3G21770|AT3G23050|AT3G49110|AT5G37260|AT3G50970|AT1G52890|AT2G45170|AT3G08720|AT4G24275|AT3G30775|AT5G64750|AT4G35770
34	INTERACTION WITH THE ENVIRONMENT	0.154	0.055	2.04e-06	AT3G47340|AT5G57560|AT3G51910|AT4G27260|AT5G20250|AT3G46640|AT5G37260|AT3G50970|AT4G34790|AT1G03010|AT5G60100|AT5G03310|AT4G35770|AT5G52250|AT1G56150|AT2G40080|AT2G18010|AT5G15840|AT2G44080|AT3G49620|AT3G23050|AT3G49110|AT2G40670|AT2G28085|AT1G52890|AT4G34770|AT3G08720|AT5G14920|AT5G51810|AT2G06850|AT5G25350|AT1G75750|AT5G64750|AT5G59220|AT5G61380
34.11	cellular sensing and response to external stimulus	0.154	0.049	5.08e-07	AT3G47340|AT5G57560|AT3G51910|AT4G27260|AT5G20250|AT3G46640|AT5G37260|AT3G50970|AT4G34790|AT1G03010|AT5G60100|AT5G03310|AT4G35770|AT5G52250|AT1G56150|AT2G40080|AT2G18010|AT5G15840|AT2G44080|AT3G49620|AT3G23050|AT3G49110|AT2G40670|AT2G28085|AT1G52890|AT4G34770|AT3G08720|AT5G14920|AT5G51810|AT2G06850|AT5G25350|AT1G75750|AT5G64750|AT5G59220|AT5G61380
34.11.01	photoperception and response	0.044	0.009	0.00121	AT3G47340|AT4G35770|AT1G03010|AT3G49620|AT2G06850|AT5G52250|AT3G51910|AT5G20250|AT3G49110|AT2G40080
34.11.03	chemoperception and response	0.11	0.029	1.36e-06	AT2G18010|AT3G47340|AT2G44080|AT3G49620|AT4G27260|AT3G23050|AT5G20250|AT2G40670|AT5G37260|AT2G28085|AT3G50970|AT4G34790|AT1G52890|AT4G34770|AT3G08720|AT5G14920|AT5G51810|AT2G06850|AT5G25350|AT5G03310|AT1G75750|AT5G64750|AT4G35770|AT5G59220|AT1G56150
34.11.11	rhythm (e.g. circadian, ultradian)	0.026	0.001	1.68e-05	AT5G60100|AT5G51810|AT5G61380|AT2G40080|AT3G46640|AT5G15840
36	SYSTEMIC INTERACTION WITH THE ENVIRONMENT	0.097	0.025	3.62e-06	AT2G18010|AT2G44080|AT4G27260|AT3G23050|AT2G40670|AT5G37260|AT3G23150|AT2G28085|AT3G50970|AT4G34790|AT4G34770|AT5G14920|AT5G51810|AT2G06850|AT5G25350|AT5G03310|AT1G75750|AT2G40940|AT5G64750|AT4G35770|AT5G59220|AT1G56150
36.2	plant / fungal specific systemic sensing and response	0.097	0.022	1.36e-06	AT2G18010|AT2G44080|AT4G27260|AT3G23050|AT2G40670|AT5G37260|AT3G23150|AT2G28085|AT3G50970|AT4G34790|AT4G34770|AT5G14920|AT5G51810|AT2G06850|AT5G25350|AT5G03310|AT1G75750|AT2G40940|AT5G64750|AT4G35770|AT5G59220|AT1G56150
36.20.18	plant hormonal regulation	0.088	0.02	2.97e-06	AT2G18010|AT2G44080|AT4G27260|AT3G23050|AT2G40670|AT5G37260|AT2G28085|AT3G50970|AT4G34790|AT4G34770|AT5G14920|AT5G51810|AT2G06850|AT5G25350|AT5G03310|AT1G75750|AT5G64750|AT4G35770|AT5G59220|AT1G56150
36.20.18.01	auxin response	0.044	0.009	0.00105	AT2G18010|AT5G37260|AT2G28085|AT4G34790|AT4G34770|AT2G06850|AT5G03310|AT4G27260|AT3G23050|AT1G56150
40	CELL FATE	0.062	0.014	0.000164	AT1G79700|AT2G44080|AT2G26560|AT3G55500|AT3G49620|AT2G06850|AT1G75750|AT3G23050|AT5G20250|AT3G49110|AT2G40670|AT4G35770|AT1G69490|AT3G45970
40.01	cell growth / morphogenesis	0.04	0.008	0.00161	AT1G79700|AT2G44080|AT3G55500|AT2G06850|AT1G69490|AT1G75750|AT3G23050|AT3G49110|AT3G45970
70.01	cell wall	0.075	0.016	8.47e-06	AT5G57560|AT5G65430|AT3G55500|AT2G06850|AT4G16563|AT1G75750|AT3G21770|AT3G49110|AT4G08950|AT4G13340|AT1G62770|AT5G52250|AT1G35140|AT5G51550|AT5G22460|AT5G04310|AT3G45970
