# Supplementary material for: Characterization of Arabidopsis Transcriptional Responses to Different Aphid Species Reveals Genes that Contribute to Host Susceptibility and Non-host Resistance
Source: PLoS Pathog. 2015 May 20;11(5):e1004918. doi: 10.1371/journal.ppat.1004918 (PMC4439036; doi:10.1371/journal.ppat.1004918)
Supplement: S3 Table — The array probe number, normalized expression value (fold changes were log2), TIGR ID number, Arabidopsis thaliana accession number, the gene bank accession are given for each gene that showed a differential expression. Putative function and Gene Ontology (GO) annotations, availabled in the TAIR database, are also detailed for each gene. We marked with a yellow triangle, genes specifically up or down-regulated during the interaction with M. persicae and showing a similar direction of regulation during the interactions with M. cerasi and R. padi by applying a log2 fold change = 0.2 cut off. We marked with a red diamond, genes specifically up or down-regulated during the interaction with M. persicae and showing a similar direction of regulation during the interactions with R. padi by applying a log2 fold change = 0.2 cut off. (XLSX) [file ppat.1004918.s013.xlsx]

## Sheet: Down-Mc3h-10
	without aphid	M. cerasi	M. persicae	R. padi	without aphid	M. cerasi	M. persicae	R. padi	without aphid	M. cerasi	M. persicae	R. padi
Time	3h				6h				24h
Systematic	log2												TIGRID	At accession	GenbankAccession	Gene function	GO
A_84_P20998	0.252685	-0.7476	-0.0613234	-0.374745	-0.00714711	0.118318	0.849327	0.0909955	-0.000680046	-1.25963	-1.5533	-1.52893	TC288775	AT1G35140.1	NM_103210	PHI-1 (PHOSPHATE-INDUCED 1)	GO:0003674(molecular_function)	GO:0008150(biological_process)	GO:0009505(plant-type cell wall)
A_84_P192434	-0.0140083	-0.94584	-0.501859	-0.462194	-0.00731505	-0.92928	0.495998	-0.839889	0.060484	-1.09023	-1.38941	-1.06612	TC288795	AT4G36850.1	NM_119849	PQ-loop repeat family protein / transmembrane family protein	GO:0008150(biological_process)	GO:0016020(membrane)
A_84_P250315	0.0135603	-0.735171	-0.568526	-0.333835	0.00589471	0.208938	-0.0204781	0.00108672	0.017932	0.820478	1.09302	0.652056	TC301672	AT2G18660.1	NM_179648	EXLB3 (EXPANSIN-LIKE B3 PRECURSOR)	GO:0005576(extracellular region)
A_84_P824264	0.0359187	-0.69022	-0.210437	-0.642874	-0.0238676	1.47346	0.958605	1.09505	0.116453	1.04238	1.22918	0.342463		TA39749_3702
A_84_P19923	0.0158446	-0.706665	-0.420467	-0.349777	0.00875875	0.612237	0.820131	0.68426	0.0188463	0.673407	0.736664	0.387467	TC286284	AT1G05680.1	NM_100448	UDP-glucoronosyl/UDP-glucosyl transferase family protein	GO:0005575(cellular_component)	GO:0008152(metabolic process)	GO:0008194(UDP-glycosyltransferase activity)	GO:0016757(transferase activity, transferring glycosyl groups)	GO:0016758(transferase activity, transferring hexosyl groups)
A_84_P824195	-0.0166197	-0.727381	-0.272627	-0.432194	0.032297	-0.231867	0.0920723	-0.222715	0.000205081	-0.794606	-1.09748	-0.643221	NP456155	AT2G23690.1	NM_127932	hypothetical protein	GO:0003674(molecular_function)	GO:0005575(cellular_component)	GO:0006499(N-terminal protein myristoylation)
A_84_P602094	0.0227553	-0.686726	-0.363257	-0.63216	0.0290992	1.32244	1.00136	0.78195	-0.00752741	1.00997	1.16838	0.43441	TC298012	AT5G54720.1	NM_124853	ankyrin repeat family protein	GO:0005515(protein binding)	GO:0005575(cellular_component)	GO:0008150(biological_process)
A_84_P592168	0.0505866	-0.654361	-0.428068	-0.368579	0.0170883	0.812696	0.761176	0.571497	-0.0209834	0.414803	0.900033	0.179122	NP237434	AT5G05300.1	NM_120612	hypothetical protein	GO:0003674(molecular_function)	GO:0008150(biological_process)	GO:0012505(endomembrane system)
A_84_P756652	-0.00389539	-0.751133	0.0350122	-0.603658	0.0734053	1.6652	1.27516	0.881568	0.0499504	1.03702	1.01337	0.335718	TC297539	AT2G35710.3	NM_201879	glycogenin glucosyltransferase (glycogenin)-related	GO:0009058(biosynthetic process)	GO:0012505(endomembrane system)	GO:0016051(carbohydrate biosynthetic process)	GO:0016757(transferase activity, transferring glycosyl groups)	GO:0016758(transferase activity, transferring hexosyl groups)
A_84_P12143	0.13074	-0.599961	0.136407	-0.44604	0.0375713	1.67642	0.672546	1.01257	0.0133993	-0.0803461	0.693755	-0.512615	TC283689	AT5G45340.1	NM_180805	CYP707A3 (cytochrome P450, family 707, subfamily A, polypeptide 3); oxygen binding	GO:0009414(response to water deprivation)	GO:0009639(response to red or far red light)	GO:0010295((+)-abscisic acid 8'-hydroxylase activity)	GO:0012505(endomembrane system)	GO:0019825(oxygen binding)	GO:0046345(abscisic acid catabolic process)

## Sheet: Down-Mp3h-110
	without aphid	M. cerasi	M. persicae	R. padi	without aphid	M. cerasi	M. persicae	R. padi	without aphid	M. cerasi	M. persicae	R. padi
Time	3h				6h				24h
Systematic	log2												TIGRID	At accession	GenbankAccession	Gene function	GO
A_84_P834565	-0.104903	-0.691057	-0.929133	-0.751809	-0.0122529	-0.0893545	-0.868657	-0.24926	-0.0384247	0.561668	0.648034	0.27904	TC292923	AT3G08870.1	NM_111721	lectin protein kinase, putative	GO:0006468(protein amino acid phosphorylation)	GO:0006499(N-terminal protein myristoylation)	GO:0012505(endomembrane system)	GO:0016301(kinase activity)
A_84_P13778	-0.153873	-0.633872	-1.1677	-0.584932	-0.00880795	-0.190046	-2.0999	-0.591702	0.000622074	0.0950222	0.451321	0.49623	TC287971	AT4G03060.1	NM_116540	AOP2 (ALKENYL HYDROXALKYL PRODUCING 2); oxidoreductase, acting on paired donors, with incorporation or reduction of molecular oxygen, 2-oxoglutarate as one donor, and incorporation of one atom each of oxygen into both donors	GO:0003674(molecular_function)	GO:0005575(cellular_component)	GO:0008150(biological_process)	GO:0016706(oxidoreductase activity, acting on paired donors, with incorporation or reduction of molecular oxygen, 2-oxoglutarate as one donor, and incorporation of one atom each of oxygen into both donors)	GO:0019761(glucosinolate biosynthetic process)
A_84_P786411	0.0408348	-0.592383	-1.10858	-0.502535	0.00528548	-0.14392	-2.06548	-0.530023	-0.0129186	0.0763801	0.444103	0.406284	TC287843	AT4G03060.1	NM_116540	AOP2 (ALKENYL HYDROXALKYL PRODUCING 2); oxidoreductase, acting on paired donors, with incorporation or reduction of molecular oxygen, 2-oxoglutarate as one donor, and incorporation of one atom each of oxygen into both donors	GO:0003674(molecular_function)	GO:0005575(cellular_component)	GO:0008150(biological_process)	GO:0016706(oxidoreductase activity, acting on paired donors, with incorporation or reduction of molecular oxygen, 2-oxoglutarate as one donor, and incorporation of one atom each of oxygen into both donors)	GO:0019761(glucosinolate biosynthetic process)
A_84_P848231	-0.00794335	-0.589059	-0.945874	-0.583273	0.0440936	-0.139518	-1.14071	-0.604616	-0.0850198	0.632815	0.616203	0.458069	TC300993	AT1G23740.1	NM_102222	oxidoreductase, zinc-binding dehydrogenase family protein	GO:0008270(zinc ion binding)	GO:0009409(response to cold)	GO:0010319(stromule)
A_84_P600850	-0.0124375	-0.588826	-0.918927	-0.613774	0.0537817	0.403313	-0.531188	0.185802	0.000206551	1.38879	1.63976	1.28881	TC311038	AT3G28540.1	NM_113774	AAA-type ATPase family protein	GO:0005524(ATP binding)	GO:0016887(ATPase activity)
A_84_P19887	-0.0121305	-0.572304	-0.923853	-0.585881	-0.0476067	-0.671694	-1.44786	-0.969445	0.0361259	0.592677	0.770253	0.322787	TC291132	AT1G80760.1	NM_106724	NIP6;1 (NOD26-like intrinsic protein 6;1); water channel	GO:0006810(transport)	GO:0015250(water channel activity)	GO:0016020(membrane)
A_84_P18673	-0.154406	-0.570735	-1.11908	-0.678716	0.0306191	-0.23572	-1.69014	-0.63708	-0.0119783	0.534441	0.817823	0.850939	TC287304	AT5G07690.1	NM_120851	MYB29 (myb domain protein 29); DNA binding / transcription factor	GO:0003677(DNA binding)	GO:0003700(transcription factor activity)	GO:0006355(regulation of transcription, DNA-dependent)	GO:0009739(response to gibberellin stimulus)	GO:0009751(response to salicylic acid stimulus)	GO:0009753(response to jasmonic acid stimulus)	GO:0010438(cellular response to sulfur starvation)	GO:0010439(regulation of glucosinolate biosynthetic process)	GO:0045449(regulation of transcription)
A_84_P17028	-0.0201756	-0.52142	-1.02853	-0.584533	-0.00318888	-0.00647676	-1.6248	-0.402397	-3.07932e-05	0.420752	0.763419	0.852397	TC285735	AT1G62560.1	NM_104934	flavin-containing monooxygenase family protein / FMO family protein	GO:0004497(monooxygenase activity)	GO:0006118(electron transport)
A_84_P15874	-0.183047	-0.516294	-0.910639	-0.511422	0.00871826	0.225339	-0.548268	-0.250649	-0.0519109	1.3266	1.4483	0.955383	TC294763	AT5G24150.1	NM_122320	SQP1 (Squalene monooxygenase 1)	GO:0004506(squalene monooxygenase activity)	GO:0012505(endomembrane system)	GO:0016126(sterol biosynthetic process)
A_84_P13943	-0.11987	-0.507698	-0.869994	-0.492811	-0.0375306	-0.141294	-0.990257	-0.335783	-0.027823	0.158032	0.448106	0.656372	TC304146	AT5G07460.1	NM_120828	PMSR2 (PEPTIDEMETHIONINE SULFOXIDE REDUCTASE 2); peptide-methionine-(S)-S-oxide reductase	GO:0005575(cellular_component)	GO:0006464(protein modification process)	GO:0008113(peptide-methionine-(S)-S-oxide reductase activity)
A_84_P816695	-0.0276958	-0.497063	-0.752345	-0.58247	-0.0212533	0.295476	-0.511054	-0.281808	-0.0745763	0.856774	1.086	0.516029	TC299794	AT2G37970.1	NM_129353	SOUL-1; binding	GO:0005488(binding)	GO:0005575(cellular_component)	GO:0006499(N-terminal protein myristoylation)	GO:0010017(red or far red light signaling pathway)
A_84_P20482	0.134331	-0.49408	-0.812483	-0.369496	0.00550387	0.00129907	-0.843384	-0.0670629	-0.0276464	0.428012	0.352479	0.827993	TC283777	AT4G29740.1	NM_179139	CKX4 (CYTOKININ OXIDASE 4); cytokinin dehydrogenase	GO:0008131(amine oxidase activity)	GO:0009823(cytokinin catabolic process)	GO:0012505(endomembrane system)	GO:0019139(cytokinin dehydrogenase activity)
A_84_P11530	-0.136138	-0.492376	-0.837123	-0.577812	0.0156691	-0.623362	-1.27886	-0.459345	0.0144051	-0.331781	0.0347944	0.543924	TC291446	AT1G78370.1	NM_106484	ATGSTU20 (Arabidopsis thaliana Glutathione S-transferase (class tau) 20); glutathione transferase	GO:0004364(glutathione transferase activity)	GO:0005737(cytoplasm)	GO:0009407(toxin catabolic process)
A_84_P760178	0.131591	-0.491802	-0.923305	-0.517093	0.017603	0.36634	-0.6499	0.0920944	-0.0399207	1.40662	1.53158	1.20016	TC309511	AT3G28540.1	NM_001035712	AAA-type ATPase family protein	GO:0005524(ATP binding)	GO:0016887(ATPase activity)
A_84_P14331	-0.0181312	-0.49136	-0.926547	-0.527525	0.00955736	1.30166	0.800875	0.602059	-0.00576244	0.629524	0.899553	0.435842	TC301640	AT1G76650.1	NM_106315	CML38; calcium ion binding	GO:0005509(calcium ion binding)	GO:0008150(biological_process)
A_84_P50530	-0.14774	-0.472447	-1.75198	-0.829481	-0.037598	-0.286126	-0.440946	0.0800488	-0.00291531	-2.24961	-0.873557	-2.07063	TC298626	AT5G53710.1	NM_124750	hypothetical protein	GO:0003674(molecular_function)	GO:0008150(biological_process)	GO:0012505(endomembrane system)
A_84_P785047	0.147061	-0.472003	-0.654512	-0.370522	-0.00420384	0.508111	0.304991	0.646202	0.0260082	0.470363	0.838429	0.0702605	TC284810	AT2G36780.1	NM_129233	UDP-glucoronosyl/UDP-glucosyl transferase family protein	GO:0005575(cellular_component)	GO:0008152(metabolic process)	GO:0008194(UDP-glycosyltransferase activity)	GO:0016757(transferase activity, transferring glycosyl groups)
A_84_P556002	-0.0510319	-0.463382	-0.864033	-0.609735	0.00965529	-0.0748197	-0.663459	-0.154917	-0.0108323	0.271463	0.488177	0.533184	TC310129	AT1G45191.2	NM_202245	glycosyl hydrolase family 1 protein	GO:0003824(catalytic activity)	GO:0004553(hydrolase activity, hydrolyzing O-glycosyl compounds)	GO:0005975(carbohydrate metabolic process)	GO:0012505(endomembrane system)	GO:0043169(cation binding)
A_84_P821119	0.101069	-0.450971	-0.630128	-0.35031	0.00274867	-0.281462	0.546811	-0.420522	-0.0284823	-0.165958	-0.215182	-0.311813	NP502554	AT3G09350.2	NM_001084657	armadillo/beta-catenin repeat family protein	GO:0005488(binding)	GO:0005575(cellular_component)	GO:0008150(biological_process)
A_84_P550153	-0.107749	-0.442338	-1.3174	-0.456526	-0.0672548	0.257142	-0.0414613	-1.17949	0.0169206	0.633191	-0.494892	0.731868		AT3G30720.1	NM_113975	hypothetical protein	GO:0003674(molecular_function)	GO:0005575(cellular_component)	GO:0008150(biological_process)
A_84_P14255	-0.0126629	-0.433556	-0.735936	-0.54275	-0.0349498	-0.113614	-0.427663	-0.444668	0.0393407	0.87378	0.957623	0.693861	TC286941	AT1G64970.1	NM_105171	G-TMT (GAMMA-TOCOPHEROL METHYLTRANSFERASE)	GO:0009507(chloroplast)	GO:0010189(vitamin E biosynthetic process)	GO:0050342(tocopherol O-methyltransferase activity)
A_84_P21842	-0.0256418	-0.430306	-1.03618	-0.426872	-0.0048893	-0.000308886	-1.64542	-0.279483	-0.00318838	0.353146	0.65138	0.914626	TC285921	AT1G65860.1	NM_105258	flavin-containing monooxygenase family protein / FMO family protein	GO:0004497(monooxygenase activity)	GO:0005575(cellular_component)	GO:0006118(electron transport)
A_84_P752590	0.269068	-0.420475	-1.16648	-0.301197	0.00882051	-0.186133	-1.77144	-0.61062	0.00825722	0.449555	0.885642	1.23886	TC283809	AT1G16410.1	NM_202111	CYP79F1 (SUPERSHOOT 1)	GO:0005783(endoplasmic reticulum)	GO:0016709(oxidoreductase activity, acting on paired donors, with incorporation or reduction of molecular oxygen, NADH or NADPH as one donor, and incorporation of one atom of oxygen)	GO:0019761(glucosinolate biosynthetic process)
A_84_P17031	-0.0182094	-0.41909	-0.918938	-0.509363	0.000826249	-0.0881239	0.429508	-0.279123	0.00480265	0.734854	0.104995	0.726183	TC295579	AT1G03850.2	NM_100265	glutaredoxin family protein	GO:0006118(electron transport)	GO:0009735(response to cytokinin stimulus)	GO:0030508(thiol-disulfide exchange intermediate activity)
A_84_P823929	0.0048405	-0.414079	-0.944483	-0.497139	0.00495438	-0.0486309	0.406255	-0.239001	0.00244437	0.731223	0.102784	0.766296	TC300805	AT1G03850.1	NM_179255	glutaredoxin family protein	GO:0006118(electron transport)	GO:0009735(response to cytokinin stimulus)	GO:0030508(thiol-disulfide exchange intermediate activity)
A_84_P18929	0.026129	-0.413934	-0.994717	-0.632764	-0.0116075	0.533237	-0.729537	-0.114238	-0.0145198	1.2171	1.2547	0.806067	TC284374	AT1G60590.1	NM_104742	polygalacturonase, putative / pectinase, putative	GO:0004650(polygalacturonase activity)	GO:0005975(carbohydrate metabolic process)
A_84_P271340	0.133863	-0.41225	-0.717036	-0.403609	-0.00245268	-0.243036	0.558593	-0.37324	0.000878256	-0.0708572	-0.148841	-0.291244	TC285310	AT3G09350.1	NM_001084657	armadillo/beta-catenin repeat family protein	GO:0005488(binding)	GO:0005575(cellular_component)	GO:0008150(biological_process)
A_84_P237883	-0.13732	-0.411383	-0.911985	-0.486901	-0.0295971	-0.526876	-1.22865	-0.517135	0.0147536	-0.159863	0.112796	0.56254	TC287037	AT5G14200.1	NM_001036803	3-isopropylmalate dehydrogenase, chloroplast, putative	GO:0003862(3-isopropylmalate dehydrogenase activity)	GO:0008152(metabolic process)	GO:0009098(leucine biosynthetic process)	GO:0009536(plastid)
A_84_P23149	0.00384386	-0.400368	-0.849287	-0.212366	0.0070007	1.04167	0.836879	1.7659	0.00185229	-1.25207	-0.434364	-1.39298	TC285267	AT3G46660.1	NM_114533	UDP-glucoronosyl/UDP-glucosyl transferase family protein	GO:0005575(cellular_component)	GO:0008152(metabolic process)	GO:0008194(UDP-glycosyltransferase activity)	GO:0016757(transferase activity, transferring glycosyl groups)
A_84_P224809	0.0135507	-0.395376	-0.689145	-0.259687	0.0378521	0.357418	-0.296526	-0.200205	0.0326702	0.607918	0.881254	0.399286	TC295409	AT2G38790.1	NM_129436	hypothetical protein	GO:0003674(molecular_function)	GO:0005575(cellular_component)	GO:0008150(biological_process)
A_84_P16173	-0.0502123	-0.395122	-1.2051	-0.329819	0.00842671	1.52163	0.295179	1.39653	-0.0020558	1.4056	1.68657	2.05085	TC298595	AT1G28480.1	NM_102616	GRX480; thiol-disulfide exchange intermediate	GO:0005575(cellular_component)	GO:0006118(electron transport)	GO:0009751(response to salicylic acid stimulus)	GO:0009863(salicylic acid mediated signaling pathway)	GO:0009867(jasmonic acid mediated signaling pathway)	GO:0030508(thiol-disulfide exchange intermediate activity)
A_84_P500750	-0.0269188	-0.389053	-0.900386	-0.433478	-0.0213263	-0.458839	-0.823059	-0.720705	-0.0226808	-0.72689	-0.642142	0.545751		AT5G26270.1	NM_122528	hypothetical protein	GO:0003674(molecular_function)	GO:0005575(cellular_component)	GO:0008150(biological_process)
A_84_P825382	0.268735	-0.388717	-0.665885	-0.34954	-0.00599942	-0.0549082	-0.843714	-0.447657	0.0121308	0.988037	1.09005	0.591563	NP042413	AT3G51895.1	NM_115049	SULTR3;1 (SULFATE TRANSPORTER 1); sulfate transmembrane transporter	GO:0008272(sulfate transport)	GO:0015116(sulfate transmembrane transporter activity)	GO:0016020(membrane)	GO:0016021(integral to membrane)
A_84_P90469	-0.101593	-0.385319	-0.880137	-0.43082	-0.0121114	-0.287036	-1.52007	-0.396466	0.0256766	0.171853	0.580208	0.939324	TC283809	AT1G16410.1	NM_101507	CYP79F1 (SUPERSHOOT 1)	GO:0005783(endoplasmic reticulum)	GO:0016709(oxidoreductase activity, acting on paired donors, with incorporation or reduction of molecular oxygen, NADH or NADPH as one donor, and incorporation of one atom of oxygen)	GO:0019761(glucosinolate biosynthetic process)
A_84_P20799	0.171423	-0.374285	-0.555556	-0.398956	0.00779123	0.400257	-0.214522	0.142106	-0.0489969	-0.0868802	0.334323	-0.461568	TC308104	AT1G02390.1	NM_100120	ATGPAT2/GPAT2 (GLYCEROL-3-PHOSPHATE ACYLTRANSFERASE 2); acyltransferase	GO:0008152(metabolic process)	GO:0008415(acyltransferase activity)
A_84_P827553	-0.0711257	-0.366753	-0.869673	-0.576235	0.0546614	0.0026805	-0.755204	-0.476426	0.00911557	0.457437	0.393945	0.487156	TC298377	AT2G39250.1	NM_179982	SNZ (SCHNARCHZAPFEN); DNA binding / transcription factor	GO:0003677(DNA binding)	GO:0003700(transcription factor activity)	GO:0005634(nucleus)	GO:0005730(nucleolus)	GO:0006355(regulation of transcription, DNA-dependent)	GO:0007275(multicellular organismal development)
A_84_P849705	0.0140743	-0.359746	-0.894151	-0.456606	-0.0177459	0.0533686	-0.383961	-0.825733	-0.0221296	0.126955	-0.247104	0.480568	TC303677	BX819228		hypothetical protein	GO:0003674(molecular_function)	GO:0005575(cellular_component)	GO:0008150(biological_process)
A_84_P22256	0.00159408	-0.358364	-0.763059	-0.310163	0.00401014	-0.293562	-1.67338	-0.424833	-0.0128201	0.117266	0.447582	0.765554	TC300460	AT3G58990.1	NM_115761	aconitase C-terminal domain-containing protein	GO:0008152(metabolic process)	GO:0009316(3-isopropylmalate dehydratase complex)	GO:0009507(chloroplast)	GO:0016836(hydro-lyase activity)
A_84_P22572	0.132966	-0.355281	-0.765628	-0.361255	-0.00619113	0.464812	0.764432	0.158289	-0.0627958	0.542856	0.459382	0.0310681	TC281364	AT5G52640.1	NM_124642	HSP81-1 (HEAT SHOCK PROTEIN 81-1); ATP binding / unfolded protein binding	GO:0005524(ATP binding)	GO:0009408(response to heat)	GO:0042742(defense response to bacterium)	GO:0046685(response to arsenic)	GO:0051082(unfolded protein binding)
A_84_P10054	0.0115447	-0.349321	-0.822392	-0.553033	0.008423	-0.202843	-0.90924	-0.41555	0.0195726	0.691006	0.890215	0.463823	NP036808	AT4G23990.1	NM_118531	ATCSLG3 (Cellulose synthase-like G3); transferase/ transferase, transferring glycosyl groups	GO:0000271(polysaccharide biosynthetic process)	GO:0016020(membrane)	GO:0016740(transferase activity)	GO:0016757(transferase activity, transferring glycosyl groups)	GO:0016759(cellulose synthase activity)
A_84_P149978	0.0265325	-0.347007	-0.77369	-0.353568	0.0372684	0.645069	-0.668406	0.938844	0.0377117	1.42236	2.02145	2.2932	TC302619	AT4G01080.1	NM_116338	hypothetical protein	GO:0005575(cellular_component)	GO:0008150(biological_process)
A_84_P54250	-0.0450895	-0.341087	-1.03054	-0.66332	-0.040689	0.0566129	-0.218461	0.0590442	0.0195154	0.931675	1.00276	0.854558	TC312394	AT1G19960.1	NM_101851	hypothetical protein	GO:0003674(molecular_function)	GO:0005575(cellular_component)	GO:0008150(biological_process)
A_84_P219878	-0.0618199	-0.340416	-1.16199	-0.649035	-0.0147763	-0.42804	-0.671684	-0.647386	-0.0417643	-0.775756	-0.60158	-0.121221	TC304651	AT3G16450.2	NM_180265	jacalin lectin family protein	GO:0003674(molecular_function)	GO:0005575(cellular_component)	GO:0009409(response to cold)
A_84_P13407	0.016978	-0.326791	-0.709592	-0.357378	-0.00513936	0.0927092	-0.970048	-0.224785	0.00803243	0.508979	0.922928	0.993994	TC289387	AT1G18590.1	NM_101717	sulfotransferase family protein	GO:0005575(cellular_component)	GO:0008146(sulfotransferase activity)	GO:0008150(biological_process)
A_84_P20210	-0.17059	-0.29825	-1.04513	-0.323476	-0.0319154	-0.383129	-1.8375	-0.575013	0.00133397	0.18344	0.416389	0.706289	TC293280	AT3G03190.1	NM_111189	ATGSTF11 (GLUTATHIONE S-TRANSFERASE F11); glutathione transferase	GO:0004364(glutathione transferase activity)	GO:0005737(cytoplasm)	GO:0006979(response to oxidative stress)	GO:0009407(toxin catabolic process)
A_84_P16114	-0.222643	-0.274301	-1.15839	-0.896291	-0.0111977	-2.21659	-2.6673	-2.2914	0.0291417	-0.367019	-0.371125	-1.03376	TC286932	AT1G09350.1	NM_100805	ATGOLS3 (ARABIDOPSIS THALIANA GALACTINOL SYNTHASE 3); transferase, transferring glycosyl groups / transferase, transferring hexosyl groups	GO:0005575(cellular_component)	GO:0016051(carbohydrate biosynthetic process)	GO:0016757(transferase activity, transferring glycosyl groups)	GO:0016758(transferase activity, transferring hexosyl groups)
A_84_P808177	0.15104	-0.269387	-0.732266	-0.358115	-0.111775	-0.399145	-0.901618	-0.103567	-0.00168976	0.0500952	0.540658	-1.52214	TC303396	AT5G59320.1	NM_125323	LTP3 (LIPID TRANSFER PROTEIN 3); lipid binding	GO:0005618(cell wall)	GO:0008289(lipid binding)	GO:0009737(response to abscisic acid stimulus)
A_84_P832842	0.201669	-0.260195	-0.799415	-0.337541	0.0424957	-0.239726	-1.04511	-1.11232	0.057641	1.72363	1.93835	1.10732	TC293973	AT4G13800.1	NM_117454	permease-related	GO:0008150(biological_process)
A_84_P13969	0.161617	-0.258192	-0.94667	-0.444381	0.0180942	-0.288511	-0.952152	0.202057	-0.00254557	-0.0658278	0.773521	0.835755	TC295445	AT5G17220.1	NM_121728	ATGSTF12 (GLUTATHIONE S-TRANSFERASE 26); glutathione transferase	GO:0004364(glutathione transferase activity)	GO:0005737(cytoplasm)	GO:0009407(toxin catabolic process)
A_84_P16630	-0.0478956	-0.256708	-0.783937	-0.30058	-0.0217649	-0.216383	-0.555287	-0.391674	-0.0129032	0.584336	0.785019	0.495008	TC290525	AT4G09750.1	NM_117043	short-chain dehydrogenase/reductase (SDR) family protein	GO:0008152(metabolic process)	GO:0016491(oxidoreductase activity)
A_84_P846050	0.02247	-0.248758	-0.775746	-0.213416	-0.0132308	-0.266044	-1.45272	-0.499472	-0.0367926	0.025876	0.322863	0.604568	TC295025	AT4G12030.1	NM_117273	bile acid:sodium symporter family protein	GO:0005215(transporter activity)	GO:0006814(sodium ion transport)	GO:0008508(bile acid:sodium symporter activity)	GO:0016020(membrane)
A_84_P822179	-0.0570528	-0.229431	-0.835488	-0.733589	0.00489178	-0.248786	0.280203	-0.226349	-0.0401252	-0.881581	-0.889004	-1.37346	TC296111	AT5G02020.1	NM_120280	hypothetical protein	GO:0003674(molecular_function)	GO:0008150(biological_process)	GO:0009507(chloroplast)
A_84_P829045	0.0499965	-0.209836	-1.14942	-0.618133	0.0422984	-0.10483	-0.908931	-0.199625	-0.0101149	-0.115032	0.209866	0.157853	TC312185	AT1G62540.1	NM_104933	flavin-containing monooxygenase family protein / FMO family protein	GO:0004497(monooxygenase activity)	GO:0006118(electron transport)
A_84_P23846	-0.085161	-0.205605	-1.03635	-0.347597	-0.0164705	-0.31443	-0.693705	-0.387527	0.0410964	0.477473	0.884888	0.583136	TC286595	AT2G47180.1	NM_130286	ATGOLS1 (ARABIDOPSIS THALIANA GALACTINOL SYNTHASE 1); transferase, transferring hexosyl groups	GO:0005575(cellular_component)	GO:0009408(response to heat)	GO:0009644(response to high light intensity)	GO:0016051(carbohydrate biosynthetic process)	GO:0016758(transferase activity, transferring hexosyl groups)	GO:0042542(response to hydrogen peroxide)
A_84_P16919	-0.0491478	-0.202764	-0.911517	-0.453442	-0.0203816	-0.0483847	-1.10804	-0.673827	0.0646686	1.19928	1.37419	1.04233	NP230532	AT5G59130.1	NM_125303	subtilase family protein	GO:0004289(subtilase activity)	GO:0006508(proteolysis)	GO:0012505(endomembrane system)
A_84_P810008	-0.0110439	-0.191938	-1.15053	-0.302357	0.0392855	-0.0207609	-1.18123	-0.40126	-0.028304	0.539113	0.603501	0.720023		TA28336_3702
A_84_P11568	0.0357653	-0.19001	-0.666046	-0.235028	0.0038288	-0.0154915	-0.898892	-0.111664	0.0532746	0.929038	0.923189	0.979595	TC282061	AT2G40460.1	NM_129607	proton-dependent oligopeptide transport (POT) family protein	GO:0005215(transporter activity)	GO:0006857(oligopeptide transport)	GO:0009624(response to nematode)	GO:0016020(membrane)
A_84_P19516	0.0233727	-0.189353	-0.939265	-0.628705	0.00949729	1.23269	-0.137498	-0.329352	0.0218347	1.62231	1.40197	0.706696	TC295294	AT4G25470.1	NM_118679	CBF2 (FREEZING TOLERANCE QTL 4); DNA binding / transcription activator/ transcription factor	GO:0003677(DNA binding)	GO:0003700(transcription factor activity)	GO:0005634(nucleus)	GO:0006355(regulation of transcription, DNA-dependent)	GO:0009409(response to cold)	GO:0009631(cold acclimation)	GO:0016563(transcription activator activity)
A_84_P22425	-0.0103332	-0.173062	-0.834483	-0.471207	-0.0150385	0.109856	-1.22403	-0.885937	0.0156848	1.39452	1.22348	0.988325	TC294608	AT4G16880.1	NM_117791	disease resistance protein-related	GO:0003674(molecular_function)	GO:0005575(cellular_component)	GO:0008150(biological_process)
A_84_P785012	0.0997503	-0.126287	-1.16987	-0.275366	-0.00868824	-0.208099	-0.842089	-0.42399	-0.0430386	0.530726	0.952333	0.741949	TC297913	AT2G47180.1	NM_130286	ATGOLS1 (ARABIDOPSIS THALIANA GALACTINOL SYNTHASE 1); transferase, transferring hexosyl groups	GO:0005575(cellular_component)	GO:0009408(response to heat)	GO:0009644(response to high light intensity)	GO:0016051(carbohydrate biosynthetic process)	GO:0016758(transferase activity, transferring hexosyl groups)	GO:0042542(response to hydrogen peroxide)
A_84_P20899	0.0687343	-0.0968434	-0.748187	-0.401915	-0.0272638	0.441118	-0.666651	-0.0219155	0.00109405	0.858648	0.8225	0.516113	TC306558	AT1G10640.1	NM_100940	polygalacturonase, putative / pectinase, putative	GO:0004650(polygalacturonase activity)	GO:0005575(cellular_component)	GO:0005975(carbohydrate metabolic process)
A_84_P507242	0.0062538	-0.0914346	-0.881649	-0.334945	0.00298886	0.115966	-0.960085	-0.0471312	-0.026188	0.381329	0.583216	0.973994	TC305825	AT1G45201.1	NM_179441	hypothetical protein	GO:0003729(mRNA binding)	GO:0004806(triacylglycerol lipase activity)	GO:0006629(lipid metabolic process)	GO:0012505(endomembrane system)
A_84_P16475	-0.0262537	-0.08659	-0.88955	-0.328318	0.0387762	-0.258421	-1.50481	-1.16654	0.0165158	0.889793	0.864825	0.606429	TC284976	AT3G26290.1	NM_113536	CYP71B26 (cytochrome P450, family 71, subfamily B, polypeptide 26); oxygen binding	GO:0006118(electron transport)	GO:0012505(endomembrane system)	GO:0019825(oxygen binding)
A_84_P808818	-0.360947	-0.0543783	-1.63643	-0.936404	-0.00752568	-0.151903	-0.0174745	0.384048	0.019722	-0.5766	-0.244087	0.592569	TC312910	AT5G24770.2	NM_001036860	VSP2 (VEGETATIVE STORAGE PROTEIN 2); acid phosphatase	GO:0002213(defense response to insect)	GO:0003993(acid phosphatase activity)	GO:0006979(response to oxidative stress)	GO:0009611(response to wounding)	GO:0009625(response to insect)	GO:0009753(response to jasmonic acid stimulus)	GO:0010149(senescence)	GO:0012505(endomembrane system)	GO:0042538(hyperosmotic salinity response)	GO:0046688(response to copper ion)
A_84_P751365	-0.0323448	-0.0487419	-0.889992	-0.276939	0.0223259	0.0962636	-1.01918	-0.0885322	0.00607702	0.40262	0.648461	1.01648	TC285545	AT1G45201.1	NM_202246	hypothetical protein	GO:0003729(mRNA binding)	GO:0004806(triacylglycerol lipase activity)	GO:0006629(lipid metabolic process)	GO:0012505(endomembrane system)
A_84_P21970	0.0413635	-0.027981	-1.02506	-0.341833	-0.0259907	0.185861	-0.601294	-0.262161	0.0770661	0.699326	0.547295	0.90751	TC292891	AT2G22200.1	NM_127788	AP2 domain-containing transcription factor	GO:0003677(DNA binding)	GO:0003700(transcription factor activity)	GO:0005634(nucleus)	GO:0006355(regulation of transcription, DNA-dependent)
A_84_P21485	-0.206986	-0.0244399	-1.31922	-0.80517	0.0166412	-0.407061	-0.898127	0.0171149	-0.00854457	0.749319	1.13179	0.812457	TC293091	AT4G37150.1	NM_119878	esterase, putative	GO:0016788(hydrolase activity, acting on ester bonds)
A_84_P805621	-0.32025	-0.00681046	-1.62998	-0.883463	-0.0219799	-0.122436	-0.048422	0.404653	-0.0145942	-0.667519	-0.301488	0.535645	TC304147	AT5G24780.2	NM_001125801	VSP1 (VEGETATIVE STORAGE PROTEIN 1)	GO:0003993(acid phosphatase activity)	GO:0006952(defense response)	GO:0008134(transcription factor binding)	GO:0009753(response to jasmonic acid stimulus)	GO:0012505(endomembrane system)
A_84_P141439	-0.323497	0.0520553	-1.61999	-0.806071	-0.0244495	-0.224831	-0.286257	0.120166	0.0144169	-0.42216	0.0665895	0.746819	TC312910	AT5G24770.1	NM_122386	VSP2 (VEGETATIVE STORAGE PROTEIN 2); acid phosphatase	GO:0002213(defense response to insect)	GO:0003993(acid phosphatase activity)	GO:0006979(response to oxidative stress)	GO:0009611(response to wounding)	GO:0009625(response to insect)	GO:0009753(response to jasmonic acid stimulus)	GO:0010149(senescence)	GO:0012505(endomembrane system)	GO:0042538(hyperosmotic salinity response)	GO:0046688(response to copper ion)
A_84_P16077	-0.00799585	0.120023	-1.18966	-0.253472	0.00821661	0.710297	1.22843	1.77087	0.00466581	-0.867561	0.403882	-0.821537	TC287922	AT1G05100.1	NM_100389	MAPKKK18 (Mitogen-activated protein kinase kinase kinase 18); kinase	GO:0006468(protein amino acid phosphorylation)	GO:0016301(kinase activity)
A_84_P857762	-0.0655963	0.132568	-1.7305	-0.728621	-0.00868303	-0.105077	-0.267456	0.199518	-0.00285764	-0.317474	0.074138	0.69995	TC311210	U74122
A_84_P10711	-0.0137401	0.151871	-1.10632	-0.362887	-0.0639094	0.559588	-0.389208	0.986903	-0.00470477	0.0790352	0.104415	1.42455	TC284354	AT2G39330.1	NM_129490	jacalin lectin family protein	GO:0003674(molecular_function)	GO:0005575(cellular_component)	GO:0008150(biological_process)
A_84_P16271	0.0564463	0.204023	-0.79386	-0.279191	-0.0480402	-0.122191	-0.88532	-0.459432	0.0156573	0.0831073	0.551803	0.340525	TC306038	AT1G73330.1	NM_105993	ATDR4 (Arabidopsis thaliana drought-repressed 4)	GO:0009414(response to water deprivation)	GO:0009737(response to abscisic acid stimulus)	GO:0012505(endomembrane system)	GO:0030414(protease inhibitor activity)
A_84_P564785	-0.100205	0.255492	-1.07451	-0.251783	-0.0248006	-0.122971	-0.758802	-0.180336	0.0261203	0.516849	0.50918	1.3456	TC282846	AT1G14250.1	NM_101291	nucleoside phosphatase family protein / GDA1/CD39 family protein	GO:0005575(cellular_component)	GO:0008150(biological_process)	GO:0016787(hydrolase activity)
A_84_P97476	-0.195448	0.333178	-1.65339	-0.651435	0.0152211	0.197973	0.0982033	0.935956	0.00695283	-1.06074	-0.963938	0.666579	TC312123	AT5G24780.1	NM_122387	VSP1 (VEGETATIVE STORAGE PROTEIN 1)	GO:0003993(acid phosphatase activity)	GO:0006952(defense response)	GO:0008134(transcription factor binding)	GO:0009753(response to jasmonic acid stimulus)	GO:0012505(endomembrane system)
A_84_P592948	0.0280114	0.375188	-1.97747	-0.333545	0.0467611	-0.172036	-2.09394	0.524241	0.00512303	-1.0874	-1.16058	0.404125	TC285908	AT4G11911.1	NM_001125495	hypothetical protein	GO:0009507(chloroplast)
A_84_P256260	-0.159765	0.396435	-1.03266	-0.632125	-0.0233515	-0.276405	-0.559883	0.102258	0.0206781	-0.65874	-0.112923	-1.00145	TC308530	AT2G41190.1	NM_129684	amino acid transporter family protein	GO:0006865(amino acid transport)	GO:0015171(amino acid transmembrane transporter activity)	GO:0016020(membrane)
A_84_P302850	0.121432	0.411336	-1.07656	-0.297864	-0.00338966	-0.192975	-1.30206	-0.220573	-0.0350541	0.0114971	1.23849	-0.577804	TC297604	AT2G37870.1	NM_129343	protease inhibitor/seed storage/lipid transfer protein (LTP) family protein	GO:0006869(lipid transport)	GO:0008289(lipid binding)	GO:0012505(endomembrane system)
A_84_P764315	0.0177323	0.41344	-0.709895	-0.409149	-0.00120012	-0.12511	-0.933429	-0.49582	0.0414174	-1.0701	-0.837337	-0.0561051	TC300955	AT4G13235.1	NM_117394	EDA21 (embryo sac development arrest 21)	GO:0003674(molecular_function)	GO:0009553(embryo sac development)	GO:0012505(endomembrane system)
A_84_P805566	0.139137	0.469118	-1.80909	-0.539727	-0.00477324	0.240783	-0.117849	0.890359	0.0138173	-0.929528	-0.784268	0.879857		AT5G24780.1	NM_122387	VSP1 (VEGETATIVE STORAGE PROTEIN 1)	GO:0003993(acid phosphatase activity)	GO:0006952(defense response)	GO:0008134(transcription factor binding)	GO:0009753(response to jasmonic acid stimulus)	GO:0012505(endomembrane system)
A_84_P246705	0.297704	0.556194	-1.03509	-0.236337	-0.050729	-0.701442	-1.51851	-0.880902	-0.0270293	-0.560706	0.940491	-0.246478	TC297032	AT3G53980.1	NM_180369	protease inhibitor/seed storage/lipid transfer protein (LTP) family protein	GO:0006869(lipid transport)	GO:0008289(lipid binding)	GO:0012505(endomembrane system)
A_84_P760622	0.00252339	0.694731	-0.902262	-0.551067	-0.0174996	-0.32693	-0.985097	-0.371269	0.0290299	-1.24739	-0.065599	-1.32743	TC295589	AT3G56275.1		pseudo
A_84_P560513	0.307603	0.632266	-0.518281	-0.156062	-0.00236784	-0.120085	-0.99703	-0.441038	-0.00581469	0.120536	0.712083	-0.338613	TC298972	AT1G70640.1	NM_105732	octicosapeptide/Phox/Bem1p (PB1) domain-containing protein	GO:0003674(molecular_function)	GO:0005575(cellular_component)	GO:0008150(biological_process)
A_84_P14635	0.0440437	0.0145258	-0.773941	-0.144562	0.0314294	-0.0182406	-1.1252	-0.0518077	0.0330257	0.398662	0.497641	0.224012	TC285214	AT1G02460.1	NM_100127	glycoside hydrolase family 28 protein / polygalacturonase (pectinase) family protein	GO:0004650(polygalacturonase activity)	GO:0005975(carbohydrate metabolic process)
A_84_P20704	0.15502	-0.159682	-0.695731	-0.140088	-0.0248236	-0.486468	-1.12189	-0.241681	0.0226738	0.0767764	0.67634	-1.45325	TC300021	AT5G59320.1	NM_125323	LTP3 (LIPID TRANSFER PROTEIN 3); lipid binding	GO:0005618(cell wall)	GO:0008289(lipid binding)	GO:0009737(response to abscisic acid stimulus)
A_84_P11143	-0.0141228	0.232189	-1.2331	-0.123577	-0.0226592	1.73731	-0.0347317	1.42637	-0.0157516	1.66911	1.65864	2.07114	TC291364	AT5G22570.1	NM_122163	WRKY38 (WRKY DNA-binding protein 38); transcription factor	GO:0003700(transcription factor activity)	GO:0005634(nucleus)	GO:0006355(regulation of transcription, DNA-dependent)
A_84_P845967	0.00946831	0.24047	-1.00222	-0.0883366	0.0101983	1.73377	-0.0129004	1.43397	0.0395526	1.71282	1.80047	2.09232	TC294674	AT5G22570.1	NM_122163	WRKY38 (WRKY DNA-binding protein 38); transcription factor	GO:0003700(transcription factor activity)	GO:0005634(nucleus)	GO:0006355(regulation of transcription, DNA-dependent)
A_84_P785475	-0.0610774	-0.302674	-0.795663	-0.0756555	-0.00867227	0.385768	-0.672612	0.475695	-0.0167558	-0.171615	0.491649	0.419532	TC280847	AT1G17420.1	NM_101603	LOX3 (Lipoxygenase 3); iron ion binding / lipoxygenase/ metal ion binding / oxidoreductase, acting on single donors with incorporation of molecular oxygen, incorporation of two atoms of oxygen	GO:0005506(iron ion binding)	GO:0006952(defense response)	GO:0009507(chloroplast)	GO:0009611(response to wounding)	GO:0009695(jasmonic acid biosynthetic process)	GO:0016165(lipoxygenase activity)	GO:0016702(oxidoreductase activity, acting on single donors with incorporation of molecular oxygen, incorporation of two atoms of oxygen)	GO:0040007(growth)	GO:0046872(metal ion binding)
A_84_P814616	-0.0727754	0.126518	-0.799549	-0.0717942	0.00544001	-0.248792	-0.995455	-0.0120666	-0.00319698	-1.20564	-1.02481	0.114721	TC308670	AT4G37410.1	NM_119904	CYP81F4 (cytochrome P450, family 81, subfamily F, polypeptide 4); oxygen binding	GO:0005783(endoplasmic reticulum)	GO:0006118(electron transport)	GO:0019825(oxygen binding)
A_84_P563250	0.0807901	-0.194695	-0.736384	-0.069054	-0.00907189	1.15471	0.407321	1.20249	0.0299581	1.41364	0.680177	1.57503	TC296822	AT2G26400.1	NM_128197	ARD/ATARD3 (ACIREDUCTONE DIOXYGENASE); acireductone dioxygenase [iron(II)-requiring]/ heteroglycan binding / metal ion binding	GO:0005575(cellular_component)	GO:0008150(biological_process)	GO:0010297(heteroglycan binding)	GO:0010309(acireductone dioxygenase [iron(II)-requiring] activity)	GO:0046872(metal ion binding)
A_84_P812936	-0.0642124	0.52199	-0.89775	0.0185981	0.0862715	0.17152	-0.991703	-0.174804	-0.00453899	-0.344906	-0.161394	0.480693		TA29885_3702
A_84_P818622	-0.0258758	-0.128533	-0.823626	0.0201213	0.0520639	0.00445768	-0.520967	0.168918	-0.00753145	1.25319	1.29347	1.33378	TC292948	AT3G22600.1	NM_113159	protease inhibitor/seed storage/lipid transfer protein (LTP) family protein	GO:0006869(lipid transport)	GO:0008289(lipid binding)	GO:0031225(anchored to membrane)
A_84_P863449	0.241232	0.937236	-1.57118	0.0221455	0.0326612	0.473553	0.602148	1.74858	-0.0561859	-1.43353	-0.18158	-1.31012	TC314293	AT2G47770.1	NM_130344	benzodiazepine receptor-related	GO:0003674(molecular_function)	GO:0008150(biological_process)	GO:0016021(integral to membrane)
A_84_P859998	0.0867259	0.0594872	-0.610524	0.0431586	0.0326192	0.312624	-1.05807	-0.0553688	-0.0461731	0.621315	0.911665	1.12645	TC312512	AT3G54600.1	NM_115317	DJ-1 family protein	GO:0012505(endomembrane system)
A_84_P18843	-0.124514	0.19425	-0.844707	0.047908	-0.0378817	-0.0305415	-0.0871727	0.144721	-0.0168145	-0.0186719	0.549777	-0.450846	TC313701	AT5G66400.1	NM_126038	RAB18 (RESPONSIVE TO ABA 18)	GO:0003674(molecular_function)	GO:0005575(cellular_component)	GO:0006950(response to stress)	GO:0009414(response to water deprivation)	GO:0009631(cold acclimation)	GO:0009737(response to abscisic acid stimulus)	GO:0009961(response to 1-aminocyclopropane-1-carboxylic acid)
A_84_P109472	0.0678617	1.1219	-1.43942	0.048151	-0.012785	0.527187	0.92526	1.91265	0.0276808	-1.60114	-0.122708	-1.54889	TC311639	AT2G47770.1	NM_130344	benzodiazepine receptor-related	GO:0003674(molecular_function)	GO:0008150(biological_process)	GO:0016021(integral to membrane)
A_84_P857058	0.261099	0.580572	-0.814973	0.083335	0.0488649	-0.0177775	-1.05238	-0.396075	0.012577	0.262832	0.799908	0.624249	TC310828	TC310828
A_84_P11975	0.14022	0.227422	-1.12592	0.0841987	-0.0682699	-0.035849	-1.12983	-0.185443	0.0426091	0.737108	1.20557	0.462509	TC296218	AT4G30460.1	NM_119192	glycine-rich protein	GO:0003674(molecular_function)	GO:0008150(biological_process)	GO:0012505(endomembrane system)
A_84_P856876	0.295791	0.602572	-0.731073	0.11085	-0.0191718	-0.112955	-1.09109	-0.479992	0.0230962	0.28108	0.739937	0.570347	TC310727	AT1G73330.1	NM_105993	ATDR4 (Arabidopsis thaliana drought-repressed 4)	GO:0009414(response to water deprivation)	GO:0009737(response to abscisic acid stimulus)	GO:0012505(endomembrane system)	GO:0030414(protease inhibitor activity)
A_84_P786969	0.0928544	0.279246	-0.790532	0.175009	-0.000292588	0.398016	0.247293	0.932781	0.00300663	-0.551533	-0.0947135	-0.614963		BX813389		ANAC019 (Arabidopsis NAC domain containing protein 19); transcription factor	GO:0003700(transcription factor activity)	GO:0005575(cellular_component)	GO:0007275(multicellular organismal development)	GO:0009414(response to water deprivation)
A_84_P847162	0.331211	0.0347266	-1.52093	0.189144	0.0101395	0.0130561	-2.18751	-0.932198	-0.03157	1.58081	1.60311	1.60621	TC298912	AT4G16740.2	NM_001036574	ATTPS03 (Arabidopsis thaliana terpene synthase 03)	GO:0009611(response to wounding)	GO:0016099(monoterpenoid biosynthetic process)	GO:0042408(myrcene/(E)-beta-ocimene synthase activity)
A_84_P595141	0.152935	-0.0747532	-0.622769	0.242173	0.143034	1.16585	0.672235	1.13649	-0.0897149	0.899356	1.02645	1.14347	TC297853	AT1G30135.1	NM_102753	JAZ8/TIFY5A (JASMONATE-ZIM-DOMAIN PROTEIN 8)	GO:0003674(molecular_function)	GO:0005575(cellular_component)	GO:0008150(biological_process)
A_84_P15194	0.263073	0.664415	-0.73986	0.295941	0.038604	1.18863	-0.123132	1.14067	0.0106173	0.0332189	-0.14707	1.58238	TC299585	AT1G54020.1	NM_179474	myrosinase-associated protein, putative	GO:0004091(carboxylesterase activity)	GO:0006629(lipid metabolic process)	GO:0012505(endomembrane system)
A_84_P17546	-0.234296	-0.171884	-1.3329	0.297002	0.0145113	0.281658	-0.822724	0.597378	-0.0056355	0.86821	1.05535	1.73482	TC289360	AT3G44860.1	NM_114355	FAMT (FARNESOIC ACID CARBOXYL-O-METHYLTRANSFERASE); S-adenosylmethionine-dependent methyltransferase/ farnesoic acid O-methyltransferase	GO:0005575(cellular_component)	GO:0008150(biological_process)	GO:0008757(S-adenosylmethionine-dependent methyltransferase activity)	GO:0019010(farnesoic acid O-methyltransferase activity)
A_84_P18335	0.410985	0.501028	-1.21733	0.319677	0.00831316	0.56604	-0.100144	1.09066	0.00989299	0.1636	1.15894	-0.795292	TC302341	AT3G02480.1	NM_111115	ABA-responsive protein-related	GO:0003674(molecular_function)	GO:0005575(cellular_component)	GO:0008150(biological_process)
A_84_P541401	0.315418	0.181387	-1.24512	0.355642	0.016559	0.522481	-1.8685	0.0954837	-0.101935	0.58441	1.10443	0.956884	TC292644	AT4G18425.1	NM_117955	hypothetical protein	GO:0003674(molecular_function)	GO:0005575(cellular_component)	GO:0008150(biological_process)
A_84_P127071	-0.249587	0.760034	-1.11755	0.36608	0.0704033	0.456747	1.77004	1.91939	0.0268652	-1.66034	0.0808267	-1.525	TC298057	AT5G05220.1	NM_120604	hypothetical protein	GO:0003674(molecular_function)	GO:0008150(biological_process)
A_84_P14274	-0.187554	1.08821	-2.17538	0.709487	-0.0219094	0.428927	1.05444	1.36196	-0.0142419	-0.358652	0.736392	-0.269989	TC292541	AT1G52690.1	NM_202280	late embryogenesis abundant protein, putative / LEA protein, putative	GO:0003674(molecular_function)	GO:0005575(cellular_component)	GO:0009793(embryonic development ending in seed dormancy)
A_84_P22906	0.575214	-0.0330309	-2.88598	0.791332	-0.0730049	0.534324	1.53571	2.16575	-0.0205059	0.220723	2.14086	0.176757	TC282618	AT2G42560.1	NM_129817	late embryogenesis abundant domain-containing protein / LEA domain-containing protein	GO:0003674(molecular_function)	GO:0005575(cellular_component)	GO:0009793(embryonic development ending in seed dormancy)
A_84_P18113	0.252882	0.568725	-0.862	0.897184	0.0274561	1.82181	0.354038	1.88982	0.0181358	0.385944	0.491486	2.29344	TC301077	AT1G76640.1	NM_106314	calmodulin-related protein, putative	GO:0005509(calcium ion binding)	GO:0005575(cellular_component)	GO:0008150(biological_process)

## Sheet: Down-Rp3h-8
	without aphid	M. cerasi	M. persicae	R. padi	without aphid	M. cerasi	M. persicae	R. padi	without aphid	M. cerasi	M. persicae	R. padi
Time	3h				6h				24h
Systematic	log2												TIGRID	At accession	GenbankAccession	Gene function	GO
A_84_P843330	0.345107	-0.218815	0.355674	-0.387444	-0.00220809	1.83103	0.380554	0.880305	0.0115099	1.26683	1.74039	0.229503	NP335312	NP335312
A_84_P573393	0.128027	-0.528334	-0.417852	-0.887349	-0.0124587	2.09263	0.749747	1.06098	-0.0343034	1.09897	1.74737	0.58452	TC300732	AT4G27654.1	NM_118903	hypothetical protein	GO:0003674(molecular_function)	GO:0008150(biological_process)	GO:0012505(endomembrane system)
A_84_P787353	0.13884	-0.50586	-0.200209	-0.740429	-0.023977	2.02064	1.21559	0.972337	0.026164	1.09516	1.35525	0.161872	TC292113	AT5G17350.1	NM_121741	hypothetical protein	GO:0003674(molecular_function)	GO:0005575(cellular_component)	GO:0006499(N-terminal protein myristoylation)
A_84_P567134	0.0213973	-0.520579	-0.316022	-0.803885	-0.0705996	1.52207	0.749987	0.717422	0.00307818	1.03035	1.54205	0.293734	TC301238	AT4G27657.1	NM_118904	hypothetical protein	GO:0003674(molecular_function)	GO:0008150(biological_process)	GO:0012505(endomembrane system)
A_84_P166733	0.0505958	-0.48446	-0.150259	-0.757051	-0.0244335	2.18841	1.31611	1.22048	-0.0218817	1.14498	1.424	0.180463	TC292113	AT5G17350.1	NM_121741	hypothetical protein	GO:0003674(molecular_function)	GO:0005575(cellular_component)	GO:0006499(N-terminal protein myristoylation)
A_84_P15740	0.00137723	-0.685552	-0.635638	-0.770821	-0.0383216	0.10898	-0.46816	-0.41904	-0.0152239	0.970585	1.14159	0.625887		AT4G27030.1	NM_118837	small conjugating protein ligase	GO:0009507(chloroplast)	GO:0019787(small conjugating protein ligase activity)	GO:0043687(post-translational protein modification)	GO:0051246(regulation of protein metabolic process)
A_84_P712672	0.0340954	-0.0223501	-0.312912	-0.726938	-0.0262023	3.05342	1.26624	1.53461	0.0318784	3.1124	3.48657	1.65829		BX824487		ATERF-4/ATERF4/ERF4/RAP2.5 (ETHYLENE RESPONSIVE ELEMENT BINDING FACTOR 4); DNA binding / protein binding / transcription factor/ transcription repressor
A_84_P579612	-0.00904033	-0.536702	-0.433463	-0.767984	-0.0142246	1.72164	0.786363	0.811341	0.0393976	1.29997	1.6	0.730251	TC299058	AT4G27652.1	NM_118902	hypothetical protein	GO:0003674(molecular_function)	GO:0008150(biological_process)

## Sheet: Down-Mc6h-3
	without aphid	M. cerasi	M. persicae	R. padi	without aphid	M. cerasi	M. persicae	R. padi	without aphid	M. cerasi	M. persicae	R. padi
Time	3h				6h				24h
Systematic	log2												TIGRID	At accession	GenbankAccession	Gene function	GO
A_84_P803506	-0.00235812	-0.423892	0.513251	0.537242	0.0363735	-0.750395	0.529045	-0.631821	-0.135409	-2.10183	-2.18357	-1.46522	TC305173	AT3G30775.1	NM_113981	ERD5 (EARLY RESPONSIVE TO DEHYDRATION 5); proline dehydrogenase	GO:0004657(proline dehydrogenase activity)	GO:0005739(mitochondrion)	GO:0006537(glutamate biosynthetic process)	GO:0006562(proline catabolic process)	GO:0006979(response to oxidative stress)
A_84_P22153	-0.186465	-0.372931	0.744836	0.582707	0.0127723	-0.730236	0.747245	-0.384817	0.00362731	-2.01305	-2.14509	-1.55854	TC301987	AT3G30775.1	NM_113981	ERD5 (EARLY RESPONSIVE TO DEHYDRATION 5); proline dehydrogenase	GO:0004657(proline dehydrogenase activity)	GO:0005739(mitochondrion)	GO:0006537(glutamate biosynthetic process)	GO:0006562(proline catabolic process)	GO:0006979(response to oxidative stress)
A_84_P812380	0.149738	-0.292088	0.626722	0.670928	0.0262522	-0.697957	0.517972	-0.596786	-0.0173372	-1.64878	-2.18927	-1.42777	TC301987	AT3G30775.1	NM_113981	ERD5 (EARLY RESPONSIVE TO DEHYDRATION 5); proline dehydrogenase	GO:0004657(proline dehydrogenase activity)	GO:0005739(mitochondrion)	GO:0006537(glutamate biosynthetic process)	GO:0006562(proline catabolic process)	GO:0006979(response to oxidative stress)

## Sheet: legend
Table S3. Genes differentially up- and down-regulated per aphid treatment and timepoint.
The array probe number, normalized expression value (fold changes were log2), TIGR ID number, Arabidopsis thaliana accession number, the gene bank accession are given for each gene that showed a differential expression.
Putative function and Gene Ontology (GO) annotations, availabled in the TAIR database, are also detailed for each gene.
We highlighted with a yellow triangle, genes specifically up or down-regulated during the interaction with M. persicae and showing a similar direction of regulation during the interactions with M.cerasi and R. padi by applying a log2 fold change =0.2 cut off.
We highlighted with a red diamond, genes specifically up or down-regulated during the interaction with M. persicae and showing a similar direction of regulation during the interactions R. padi by applying a log2 fold change =0.2 cut off.

## Sheet: Down-Mp6h-134
	without aphid	M. cerasi	M. persicae	R. padi	without aphid	M. cerasi	M. persicae	R. padi	without aphid	M. cerasi	M. persicae	R. padi
Time	3h				6h				24h
Systematic	log2												TIGRID	At accession	GenbankAccession	Gene function	GO
A_84_P11530	-0.136138	-0.492376	-0.837123	-0.577812	0.0156691	-0.623362	-1.27886	-0.459345	0.0144051	-0.331781	0.0347944	0.543924	TC291446	AT1G78370.1	NM_106484	ATGSTU20 (Arabidopsis thaliana Glutathione S-transferase (class tau) 20); glutathione transferase	GO:0004364(glutathione transferase activity)	GO:0005737(cytoplasm)	GO:0009407(toxin catabolic process)
A_84_P23973	-0.186304	-0.887715	-1.22955	-0.942432	-0.0552158	-0.566374	-1.48608	-0.615454	-0.00435901	0.387428	0.752076	0.928526	TC307964	AT3G03780.2	NM_111249	AtMS2 (Arabidopsis thaliana methionine synthase 2); 5-methyltetrahydropteroyltriglutamate-homocysteine S-methyltransferase	GO:0003871(5-methyltetrahydropteroyltriglutamate-homocysteine S-methyltransferase activity)	GO:0005829(cytosol)	GO:0008705(methionine synthase activity)	GO:0009086(methionine biosynthetic process)
A_84_P19508	-0.0239669	-1.14441	-1.75411	-1.19285	-0.0743364	-0.564433	-1.2713	-0.441353	-0.0369199	-0.258872	0.00881276	-0.481631	TC299672	AT4G23680.1	NM_118499	major latex protein-related / MLP-related	GO:0003674(molecular_function)	GO:0005575(cellular_component)	GO:0006952(defense response)	GO:0009607(response to biotic stimulus)
A_84_P237883	-0.13732	-0.411383	-0.911985	-0.486901	-0.0295971	-0.526876	-1.22865	-0.517135	0.0147536	-0.159863	0.112796	0.56254	TC287037	AT5G14200.1	NM_001036803	3-isopropylmalate dehydrogenase, chloroplast, putative	GO:0003862(3-isopropylmalate dehydrogenase activity)	GO:0008152(metabolic process)	GO:0009098(leucine biosynthetic process)	GO:0009536(plastid)
A_84_P20704	0.15502	-0.159682	-0.695731	-0.140088	-0.0248236	-0.486468	-1.12189	-0.241681	0.0226738	0.0767764	0.67634	-1.45325	TC300021	AT5G59320.1	NM_125323	LTP3 (LIPID TRANSFER PROTEIN 3); lipid binding	GO:0005618(cell wall)	GO:0008289(lipid binding)	GO:0009737(response to abscisic acid stimulus)
A_84_P15627	0.017055	-0.621876	-1.28954	-0.798513	0.000305119	-0.450556	-0.868757	-0.584605	0.039548	0.626889	0.671522	0.493572	TC287734	AT3G57020.1	NM_115561	strictosidine synthase family protein	GO:0005783(endoplasmic reticulum)	GO:0009821(alkaloid biosynthetic process)	GO:0016844(strictosidine synthase activity)
A_84_P221276	-0.0198227	-1.07667	-1.18325	-1.22276	0.073555	-0.436088	-0.721145	-0.434718	-0.000683347	0.499591	0.366503	0.6885	TC292921	AT5G22390.1	NM_122144	hypothetical protein
A_84_P816137	0.0202448	0.0950743	-0.436247	0.0425482	0.00905399	-0.393705	-1.28617	-0.281449	0.015822	-0.153597	-0.0954257	0.462383	NP237696	AT5G64080.2	NM_203260	protease inhibitor/seed storage/lipid transfer protein (LTP) family protein	GO:0006869(lipid transport)	GO:0008289(lipid binding)	GO:0031225(anchored to membrane)
A_84_P57310	0.203851	-0.344917	-0.772321	-0.658448	-0.0564557	-0.38463	-1.28513	-0.662449	-0.0167436	0.359189	0.543658	0.716342	NP188132	AT4G28250.1	NM_118965	ATEXPB3 (ARABIDOPSIS THALIANA EXPANSIN B3)	GO:0003674(molecular_function)	GO:0005576(extracellular region)	GO:0006949(syncytium formation)	GO:0009664(plant-type cell wall organization and biogenesis)	GO:0009826(unidimensional cell growth)	GO:0009828(plant-type cell wall loosening)	GO:0012505(endomembrane system)
A_84_P20210	-0.17059	-0.29825	-1.04513	-0.323476	-0.0319154	-0.383129	-1.8375	-0.575013	0.00133397	0.18344	0.416389	0.706289	TC293280	AT3G03190.1	NM_111189	ATGSTF11 (GLUTATHIONE S-TRANSFERASE F11); glutathione transferase	GO:0004364(glutathione transferase activity)	GO:0005737(cytoplasm)	GO:0006979(response to oxidative stress)	GO:0009407(toxin catabolic process)
A_84_P17435	0.0597767	0.0229165	-0.612282	-0.0563078	-0.006153	-0.365597	-1.32838	-0.514212	0.0147611	0.0731585	0.275485	0.695937	TC304231	AT3G19710.1	NM_112861	BCAT4 (BRANCHED-CHAIN AMINOTRANSFERASE4); catalytic/ methionine-oxo-acid transaminase	GO:0003824(catalytic activity)	GO:0005829(cytosol)	GO:0010326(methionine-oxo-acid transaminase activity)	GO:0019761(glucosinolate biosynthetic process)
A_84_P824563	-0.0776724	-0.205174	-0.740883	-0.170392	-0.00937161	-0.355891	-1.52813	-0.574627	-0.0148101	0.0288686	0.298338	0.579748	TC288636	AT4G12030.1	NM_117273	bile acid:sodium symporter family protein	GO:0005215(transporter activity)	GO:0006814(sodium ion transport)	GO:0008508(bile acid:sodium symporter activity)	GO:0016020(membrane)
A_84_P14423	-0.0616503	-0.217141	-0.669778	-0.226581	0.00134103	-0.334848	-1.28736	-0.409697	-0.00990035	-0.0135497	0.321615	0.690765	TC293089	AT2G43100.1	NM_129871	aconitase C-terminal domain-containing protein	GO:0008152(metabolic process)	GO:0009316(3-isopropylmalate dehydratase complex)	GO:0009507(chloroplast)	GO:0016836(hydro-lyase activity)
A_84_P21186	0.033853	-0.910912	-1.86163	-1.26566	0.0168237	-0.330275	-0.973061	-0.469023	-0.00969861	1.19877	1.05831	0.898566	TC282193	AT3G21670.1	NM_113062	nitrate transporter (NTP3)	GO:0005215(transporter activity)	GO:0006857(oligopeptide transport)	GO:0016020(membrane)
A_84_P760622	0.00252339	0.694731	-0.902262	-0.551067	-0.0174996	-0.32693	-0.985097	-0.371269	0.0290299	-1.24739	-0.065599	-1.32743	TC295589	AT3G56275.1		pseudo
A_84_P17111	0.336474	-0.942982	-1.32359	-0.782204	-0.062162	-0.316536	-0.963339	-0.61672	0.0204559	1.26077	1.59737	0.802486	TC296923	AT1G02820.1	NM_100163	late embryogenesis abundant 3 family protein / LEA3 family protein	GO:0003674(molecular_function)	GO:0009790(embryonic development)
A_84_P20155	0.00238096	-0.858121	-0.811432	-0.7328	0.00484271	-0.3107	-0.806301	-0.499984	0.00832328	0.513054	0.433432	0.287095	TC290958	AT2G46450.1	NM_180123	ATCNGC12 (cyclic nucleotide gated channel 12); cyclic nucleotide binding / ion channel	GO:0005216(ion channel activity)	GO:0005261(cation channel activity)	GO:0009620(response to fungus)	GO:0016020(membrane)	GO:0030551(cyclic nucleotide binding)
A_84_P18655	0.264513	-0.289329	-1.15044	-0.86728	-0.0436887	-0.300851	-0.810561	-0.202567	0.0639935	0.64228	1.03637	0.465791	NP173293	AT1G62710.1	NM_104948	BETA-VPE (vacuolar processing enzyme beta); cysteine-type endopeptidase	GO:0004197(cysteine-type endopeptidase activity)	GO:0006508(proteolysis)	GO:0006624(vacuolar protein processing)	GO:0012505(endomembrane system)
A_84_P22256	0.00159408	-0.358364	-0.763059	-0.310163	0.00401014	-0.293562	-1.67338	-0.424833	-0.0128201	0.117266	0.447582	0.765554	TC300460	AT3G58990.1	NM_115761	aconitase C-terminal domain-containing protein	GO:0008152(metabolic process)	GO:0009316(3-isopropylmalate dehydratase complex)	GO:0009507(chloroplast)	GO:0016836(hydro-lyase activity)
A_84_P23174	-0.00442946	-1.20692	-0.635397	-1.10511	-0.0236873	-0.288388	-0.788664	-0.549052	-0.0670888	0.403195	0.657027	0.33478	TC291909	AT3G52720.1	NM_115132	carbonic anhydrase family protein	GO:0004089(carbonate dehydratase activity)	GO:0006730(one-carbon compound metabolic process)	GO:0008270(zinc ion binding)	GO:0012505(endomembrane system)
A_84_P90469	-0.101593	-0.385319	-0.880137	-0.43082	-0.0121114	-0.287036	-1.52007	-0.396466	0.0256766	0.171853	0.580208	0.939324	TC283809	AT1G16410.1	NM_101507	CYP79F1 (SUPERSHOOT 1)	GO:0005783(endoplasmic reticulum)	GO:0016709(oxidoreductase activity, acting on paired donors, with incorporation or reduction of molecular oxygen, NADH or NADPH as one donor, and incorporation of one atom of oxygen)	GO:0019761(glucosinolate biosynthetic process)
A_84_P23582	0.0119268	-0.833726	-0.948415	-1.01025	-0.0263438	-0.278007	-1.12595	-0.49096	0.00680237	0.0178483	0.345973	-0.518177	TC304672	AT5G15950.1	NM_121600	adenosylmethionine decarboxylase family protein	GO:0004014(adenosylmethionine decarboxylase activity)	GO:0005575(cellular_component)	GO:0006596(polyamine biosynthetic process)	GO:0006597(spermine biosynthetic process)	GO:0008295(spermidine biosynthetic process)
A_84_P846050	0.02247	-0.248758	-0.775746	-0.213416	-0.0132308	-0.266044	-1.45272	-0.499472	-0.0367926	0.025876	0.322863	0.604568	TC295025	AT4G12030.1	NM_117273	bile acid:sodium symporter family protein	GO:0005215(transporter activity)	GO:0006814(sodium ion transport)	GO:0008508(bile acid:sodium symporter activity)	GO:0016020(membrane)
A_84_P18673	-0.154406	-0.570735	-1.11908	-0.678716	0.0306191	-0.23572	-1.69014	-0.63708	-0.0119783	0.534441	0.817823	0.850939	TC287304	AT5G07690.1	NM_120851	MYB29 (myb domain protein 29); DNA binding / transcription factor	GO:0003677(DNA binding)	GO:0003700(transcription factor activity)	GO:0006355(regulation of transcription, DNA-dependent)	GO:0009739(response to gibberellin stimulus)	GO:0009751(response to salicylic acid stimulus)	GO:0009753(response to jasmonic acid stimulus)	GO:0010438(cellular response to sulfur starvation)	GO:0010439(regulation of glucosinolate biosynthetic process)	GO:0045449(regulation of transcription)
A_84_P19255	-0.10087	-0.124138	-0.450225	-0.231621	0.0113619	-0.234786	-1.02474	-0.4943	-0.0343019	0.369599	0.768518	0.854278	NP184432	AT1G01190.1	NM_100001	CYP78A8 (cytochrome P450, family 78, subfamily A, polypeptide 8); oxygen binding	GO:0006118(electron transport)	GO:0012505(endomembrane system)	GO:0019825(oxygen binding)
A_84_P19573	0.0383313	-0.749106	-1.30544	-1.20248	0.0158764	-0.212522	-0.684171	-0.334982	-0.0176342	0.46234	0.839323	0.231754	NP221691	AT1G48100.1	NM_103706	glycoside hydrolase family 28 protein / polygalacturonase (pectinase) family protein	GO:0004650(polygalacturonase activity)	GO:0005975(carbohydrate metabolic process)
A_84_P785012	0.0997503	-0.126287	-1.16987	-0.275366	-0.00868824	-0.208099	-0.842089	-0.42399	-0.0430386	0.530726	0.952333	0.741949	TC297913	AT2G47180.1	NM_130286	ATGOLS1 (ARABIDOPSIS THALIANA GALACTINOL SYNTHASE 1); transferase, transferring hexosyl groups	GO:0005575(cellular_component)	GO:0009408(response to heat)	GO:0009644(response to high light intensity)	GO:0016051(carbohydrate biosynthetic process)	GO:0016758(transferase activity, transferring hexosyl groups)	GO:0042542(response to hydrogen peroxide)
A_84_P831167	0.113316	-1.02275	-1.06696	-0.99398	0.0279632	-0.207567	-0.749097	-0.378748	0.063488	0.679026	0.797834	0.478164	TC294131	AT1G69730.1	NM_105641	protein kinase family protein	GO:0006468(protein amino acid phosphorylation)	GO:0012505(endomembrane system)	GO:0016301(kinase activity)
A_84_P10054	0.0115447	-0.349321	-0.822392	-0.553033	0.008423	-0.202843	-0.90924	-0.41555	0.0195726	0.691006	0.890215	0.463823	NP036808	AT4G23990.1	NM_118531	ATCSLG3 (Cellulose synthase-like G3); transferase/ transferase, transferring glycosyl groups	GO:0000271(polysaccharide biosynthetic process)	GO:0016020(membrane)	GO:0016740(transferase activity)	GO:0016757(transferase activity, transferring glycosyl groups)	GO:0016759(cellulose synthase activity)
A_84_P761052	-0.0310297	-0.953397	-0.539618	-0.81575	0.00181579	-0.19596	-0.790573	-0.449515	-0.00652277	0.591995	0.823302	0.565906	TC298947	AT3G52720.2	NM_180354	carbonic anhydrase family protein	GO:0004089(carbonate dehydratase activity)	GO:0006730(one-carbon compound metabolic process)	GO:0008270(zinc ion binding)	GO:0012505(endomembrane system)
A_84_P302850	0.121432	0.411336	-1.07656	-0.297864	-0.00338966	-0.192975	-1.30206	-0.220573	-0.0350541	0.0114971	1.23849	-0.577804	TC297604	AT2G37870.1	NM_129343	protease inhibitor/seed storage/lipid transfer protein (LTP) family protein	GO:0006869(lipid transport)	GO:0008289(lipid binding)	GO:0012505(endomembrane system)
A_84_P13778	-0.153873	-0.633872	-1.1677	-0.584932	-0.00880795	-0.190046	-2.0999	-0.591702	0.000622074	0.0950222	0.451321	0.49623	TC287971	AT4G03060.1	NM_116540	AOP2 (ALKENYL HYDROXALKYL PRODUCING 2); oxidoreductase, acting on paired donors, with incorporation or reduction of molecular oxygen, 2-oxoglutarate as one donor, and incorporation of one atom each of oxygen into both donors	GO:0003674(molecular_function)	GO:0005575(cellular_component)	GO:0008150(biological_process)	GO:0016706(oxidoreductase activity, acting on paired donors, with incorporation or reduction of molecular oxygen, 2-oxoglutarate as one donor, and incorporation of one atom each of oxygen into both donors)	GO:0019761(glucosinolate biosynthetic process)
A_84_P752590	0.269068	-0.420475	-1.16648	-0.301197	0.00882051	-0.186133	-1.77144	-0.61062	0.00825722	0.449555	0.885642	1.23886	TC283809	AT1G16410.1	NM_202111	CYP79F1 (SUPERSHOOT 1)	GO:0005783(endoplasmic reticulum)	GO:0016709(oxidoreductase activity, acting on paired donors, with incorporation or reduction of molecular oxygen, NADH or NADPH as one donor, and incorporation of one atom of oxygen)	GO:0019761(glucosinolate biosynthetic process)
A_84_P588557	0.045886	0.100254	-0.408364	-0.0611637	-0.0653921	-0.175347	-0.872118	-0.324825	-0.000493191	0.367803	0.750296	0.456156	TC291702	AT4G36830.1	NM_119847	GNS1/SUR4 membrane family protein	GO:0003674(molecular_function)	GO:0008150(biological_process)	GO:0016021(integral to membrane)
A_84_P57860	-0.226629	-1.20714	-1.13855	-1.19966	0.00124671	-0.157562	-0.761182	-0.377749	0.00275523	0.737016	1.14046	0.383737	TC309241	AT1G65490.1	NM_105223	hypothetical protein	GO:0003674(molecular_function)	GO:0008150(biological_process)	GO:0012505(endomembrane system)
A_84_P786411	0.0408348	-0.592383	-1.10858	-0.502535	0.00528548	-0.14392	-2.06548	-0.530023	-0.0129186	0.0763801	0.444103	0.406284	TC287843	AT4G03060.1	NM_116540	AOP2 (ALKENYL HYDROXALKYL PRODUCING 2); oxidoreductase, acting on paired donors, with incorporation or reduction of molecular oxygen, 2-oxoglutarate as one donor, and incorporation of one atom each of oxygen into both donors	GO:0003674(molecular_function)	GO:0005575(cellular_component)	GO:0008150(biological_process)	GO:0016706(oxidoreductase activity, acting on paired donors, with incorporation or reduction of molecular oxygen, 2-oxoglutarate as one donor, and incorporation of one atom each of oxygen into both donors)	GO:0019761(glucosinolate biosynthetic process)
A_84_P13943	-0.11987	-0.507698	-0.869994	-0.492811	-0.0375306	-0.141294	-0.990257	-0.335783	-0.027823	0.158032	0.448106	0.656372	TC304146	AT5G07460.1	NM_120828	PMSR2 (PEPTIDEMETHIONINE SULFOXIDE REDUCTASE 2); peptide-methionine-(S)-S-oxide reductase	GO:0005575(cellular_component)	GO:0006464(protein modification process)	GO:0008113(peptide-methionine-(S)-S-oxide reductase activity)
A_84_P848231	-0.00794335	-0.589059	-0.945874	-0.583273	0.0440936	-0.139518	-1.14071	-0.604616	-0.0850198	0.632815	0.616203	0.458069	TC300993	AT1G23740.1	NM_102222	oxidoreductase, zinc-binding dehydrogenase family protein	GO:0008270(zinc ion binding)	GO:0009409(response to cold)	GO:0010319(stromule)
A_84_P764315	0.0177323	0.41344	-0.709895	-0.409149	-0.00120012	-0.12511	-0.933429	-0.49582	0.0414174	-1.0701	-0.837337	-0.0561051	TC300955	AT4G13235.1	NM_117394	EDA21 (embryo sac development arrest 21)	GO:0003674(molecular_function)	GO:0009553(embryo sac development)	GO:0012505(endomembrane system)
A_84_P18312	-0.138649	-0.168907	-0.698468	-0.253146	0.0136184	-0.122542	-1.50108	-0.365903	0.0196862	0.056974	0.390517	0.510661	TC281817	AT3G02020.1	NM_111068	aspartate kinase, lysine-sensitive, putative	GO:0004072(aspartate kinase activity)	GO:0009067(aspartate family amino acid biosynthetic process)
A_84_P16271	0.0564463	0.204023	-0.79386	-0.279191	-0.0480402	-0.122191	-0.88532	-0.459432	0.0156573	0.0831073	0.551803	0.340525	TC306038	AT1G73330.1	NM_105993	ATDR4 (Arabidopsis thaliana drought-repressed 4)	GO:0009414(response to water deprivation)	GO:0009737(response to abscisic acid stimulus)	GO:0012505(endomembrane system)	GO:0030414(protease inhibitor activity)
A_84_P560513	0.307603	0.632266	-0.518281	-0.156062	-0.00236784	-0.120085	-0.99703	-0.441038	-0.00581469	0.120536	0.712083	-0.338613	TC298972	AT1G70640.1	NM_105732	octicosapeptide/Phox/Bem1p (PB1) domain-containing protein	GO:0003674(molecular_function)	GO:0005575(cellular_component)	GO:0008150(biological_process)
A_84_P23545	0.0200536	-0.45061	-0.632286	-0.394723	-0.010452	-0.118732	-0.880903	-0.301764	0.0258708	0.391447	0.436307	0.175197	NP413321	AT5G59920.1	NM_125385	ULI3 (UV-B light insensitive 3)	GO:0005737(cytoplasm)	GO:0009411(response to UV)	GO:0010224(response to UV-B)	GO:0019992(diacylglycerol binding)	GO:0020037(heme binding)
A_84_P14510	-0.0356746	-0.368416	-0.478831	-0.388977	0.0659429	-0.117229	-1.12076	-0.264908	0.0207063	0.134216	0.406366	0.585261	TC292775	AT2G03090.1	NM_126361	ATEXPA15 (ARABIDOPSIS THALIANA EXPANSIN A15)	GO:0003674(molecular_function)	GO:0005576(extracellular region)	GO:0006949(syncytium formation)	GO:0009826(unidimensional cell growth)	GO:0009828(plant-type cell wall loosening)	GO:0009831(plant-type cell wall modification during multidimensional cell growth)	GO:0012505(endomembrane system)
A_84_P856876	0.295791	0.602572	-0.731073	0.11085	-0.0191718	-0.112955	-1.09109	-0.479992	0.0230962	0.28108	0.739937	0.570347	TC310727	AT1G73330.1	NM_105993	ATDR4 (Arabidopsis thaliana drought-repressed 4)	GO:0009414(response to water deprivation)	GO:0009737(response to abscisic acid stimulus)	GO:0012505(endomembrane system)	GO:0030414(protease inhibitor activity)
A_84_P22952	-0.163683	-0.14191	-0.667124	-0.14138	-0.0458788	-0.108892	-1.28691	-0.261277	-0.0180281	0.286747	0.560475	0.89722	TC293367	AT2G46650.1	NM_130230	B5 #1 (cytochrome b5 family protein #1); heme binding / transition metal ion binding	GO:0005575(cellular_component)	GO:0006118(electron transport)	GO:0020037(heme binding)	GO:0046914(transition metal ion binding)
A_84_P12573	-0.0863625	-0.315244	-0.484764	-0.262295	0.0079318	-0.0917868	-1.09817	-0.50805	-0.00823246	0.261212	0.271332	-0.144744	TC288495	AT2G44940.1	NM_130059	AP2 domain-containing transcription factor TINY, putative	GO:0003677(DNA binding)	GO:0003700(transcription factor activity)	GO:0005634(nucleus)	GO:0006355(regulation of transcription, DNA-dependent)
A_84_P97886	-0.135155	0.0682069	0.127684	0.00146042	0.0355476	-0.0913428	-0.863002	-0.362565	-0.0198915	-0.211343	0.146975	-0.0899944	NP1098415	AT2G40130.1	NM_201917	heat shock protein-related	GO:0003674(molecular_function)	GO:0008150(biological_process)
A_84_P834565	-0.104903	-0.691057	-0.929133	-0.751809	-0.0122529	-0.0893545	-0.868657	-0.24926	-0.0384247	0.561668	0.648034	0.27904	TC292923	AT3G08870.1	NM_111721	lectin protein kinase, putative	GO:0006468(protein amino acid phosphorylation)	GO:0006499(N-terminal protein myristoylation)	GO:0012505(endomembrane system)	GO:0016301(kinase activity)
A_84_P22977	0.250844	-0.585304	-1.358	-0.742931	0.0923939	-0.0857433	-1.33612	-0.489286	-0.00492696	1.12864	1.15801	1.23623	TC284970	AT2G23000.1	NM_127865	SCPL10 (serine carboxypeptidase-like 10); serine carboxypeptidase	GO:0004185(serine carboxypeptidase activity)	GO:0006508(proteolysis)	GO:0012505(endomembrane system)
A_84_P851416	-0.080443	-0.748451	-0.714655	-0.631342	-0.0346396	-0.0842861	-0.826582	-0.314715	0.0271374	0.614195	0.673789	0.445048	TC306366	TA36920_3702
A_84_P87419	0.0577264	-0.297109	-0.501515	-0.372428	0.00672608	-0.0814655	-1.08958	-0.358385	-0.0153415	-0.000872582	0.349577	0.278469	TC288177	AT3G25290.1	NM_001035687	auxin-responsive family protein	GO:0005886(plasma membrane)	GO:0007275(multicellular organismal development)	GO:0016020(membrane)
A_84_P10947	-0.0948673	0.162584	-0.146396	0.180959	-0.00637494	-0.0596001	-0.892484	-0.216468	0.0198782	0.64852	0.930832	1.06637	TC297924	AT4G04610.1	NM_116699	APR1 (PAPS REDUCTASE HOMOLOG 19)	GO:0000103(sulfate assimilation)	GO:0009507(chloroplast)	GO:0009536(plastid)	GO:0009973(adenylyl-sulfate reductase activity)	GO:0019421(sulfate reduction, APS pathway)
A_84_P825382	0.268735	-0.388717	-0.665885	-0.34954	-0.00599942	-0.0549082	-0.843714	-0.447657	0.0121308	0.988037	1.09005	0.591563	NP042413	AT3G51895.1	NM_115049	SULTR3;1 (SULFATE TRANSPORTER 1); sulfate transmembrane transporter	GO:0008272(sulfate transport)	GO:0015116(sulfate transmembrane transporter activity)	GO:0016020(membrane)	GO:0016021(integral to membrane)
A_84_P13826	-0.00543006	-1.13756	-1.11826	-0.980847	0.00094624	-0.0517792	-1.25436	-0.254417	0.0395201	0.227463	0.828966	0.624894	TC284469	AT4G21760.1	NM_118296	BGLU47 (Beta-glucosidase 47); hydrolase, hydrolyzing O-glycosyl compounds	GO:0004553(hydrolase activity, hydrolyzing O-glycosyl compounds)	GO:0005975(carbohydrate metabolic process)	GO:0012505(endomembrane system)
A_84_P14954	-0.173267	-0.91162	-1.4292	-1.15211	-0.000590127	-0.0493391	-0.831984	-0.466853	-0.0198264	1.4383	1.87527	1.48686	TC298622	AT1G73600.1	NM_001124125	phosphoethanolamine N-methyltransferase	GO:0000234(phosphoethanolamine N-methyltransferase activity)	GO:0008152(metabolic process)
A_84_P16919	-0.0491478	-0.202764	-0.911517	-0.453442	-0.0203816	-0.0483847	-1.10804	-0.673827	0.0646686	1.19928	1.37419	1.04233	NP230532	AT5G59130.1	NM_125303	subtilase family protein	GO:0004289(subtilase activity)	GO:0006508(proteolysis)	GO:0012505(endomembrane system)
A_84_P841901	-0.183023	-0.504886	-0.711867	-0.60394	-0.0235369	-0.0415005	-0.888241	-0.652673	0.034388	0.8824	0.667687	0.819193	NP230706	AT5G35490.1	NM_122940	hypothetical protein	GO:0003674(molecular_function)	GO:0008150(biological_process)
A_84_P182054	0.100589	0.720555	-0.14436	0.0395252	-0.0411382	-0.0363127	-1.39079	-0.489992	0.0139219	-0.676893	-0.138059	0.27478	TC286070	AT5G37690.1	NM_123128	GDSL-motif lipase/hydrolase family protein	GO:0006629(lipid metabolic process)	GO:0012505(endomembrane system)	GO:0016298(lipase activity)
A_84_P506004	-0.0454241	0.365054	-0.0538014	0.233502	-0.0164232	-0.027407	-0.931849	-0.464602	0.0199276	0.73177	0.94576	0.64189	TC296045	AT5G01790.1	NM_120257	hypothetical protein	GO:0003674(molecular_function)	GO:0008150(biological_process)	GO:0009507(chloroplast)
A_84_P12228	-0.136867	-0.16573	-0.44557	-0.251836	-0.031944	-0.0270455	-0.991115	-0.423356	0.00041189	0.549599	0.6579	0.438833	TC281598	AT5G67280.1	NM_126128	RLK (RECEPTOR-LIKE KINASE); ATP binding / kinase/ protein serine/threonine kinase	GO:0004674(protein serine/threonine kinase activity)	GO:0005524(ATP binding)	GO:0006468(protein amino acid phosphorylation)	GO:0007169(transmembrane receptor protein tyrosine kinase signaling pathway)	GO:0009751(response to salicylic acid stimulus)	GO:0012505(endomembrane system)	GO:0016301(kinase activity)
A_84_P810008	-0.0110439	-0.191938	-1.15053	-0.302357	0.0392855	-0.0207609	-1.18123	-0.40126	-0.028304	0.539113	0.603501	0.720023		TA28336_3702
A_84_P857058	0.261099	0.580572	-0.814973	0.083335	0.0488649	-0.0177775	-1.05238	-0.396075	0.012577	0.262832	0.799908	0.624249	TC310828	TC310828
A_84_P766211	-0.110826	-0.470994	-0.711104	-0.648752	-0.0234693	-0.0130678	-0.92752	-0.581576	-0.00913475	0.811411	0.611709	0.729928	TC311736	AT5G35490.1	NM_122940	hypothetical protein	GO:0003674(molecular_function)	GO:0008150(biological_process)
A_84_P17028	-0.0201756	-0.52142	-1.02853	-0.584533	-0.00318888	-0.00647676	-1.6248	-0.402397	-3.07932e-05	0.420752	0.763419	0.852397	TC285735	AT1G62560.1	NM_104934	flavin-containing monooxygenase family protein / FMO family protein	GO:0004497(monooxygenase activity)	GO:0006118(electron transport)
A_84_P21842	-0.0256418	-0.430306	-1.03618	-0.426872	-0.0048893	-0.000308886	-1.64542	-0.279483	-0.00318838	0.353146	0.65138	0.914626	TC285921	AT1G65860.1	NM_105258	flavin-containing monooxygenase family protein / FMO family protein	GO:0004497(monooxygenase activity)	GO:0005575(cellular_component)	GO:0006118(electron transport)
A_84_P827553	-0.0711257	-0.366753	-0.869673	-0.576235	0.0546614	0.0026805	-0.755204	-0.476426	0.00911557	0.457437	0.393945	0.487156	TC298377	AT2G39250.1	NM_179982	SNZ (SCHNARCHZAPFEN); DNA binding / transcription factor	GO:0003677(DNA binding)	GO:0003700(transcription factor activity)	GO:0005634(nucleus)	GO:0005730(nucleolus)	GO:0006355(regulation of transcription, DNA-dependent)	GO:0007275(multicellular organismal development)
A_84_P10977	-0.112519	-0.0620835	-0.424654	-0.338418	0.0261035	0.00524286	-0.759367	-0.382736	-0.0117747	0.550037	0.593387	0.428936	NP189147	AT4G18270.1	NM_117937	ATTRANS11 (Arabidopsis thaliana translocase 11); catalytic	GO:0003824(catalytic activity)	GO:0006486(protein amino acid glycosylation)	GO:0006629(lipid metabolic process)	GO:0015450(P-P-bond-hydrolysis-driven protein transmembrane transporter activity)	GO:0016020(membrane)
A_84_P11805	-0.138369	-0.434708	-0.667158	-0.297216	0.0035237	0.0117751	-0.88507	-0.434458	0.00783473	0.947464	1.41078	0.589473	TC304958	AT3G47420.1	NM_114610	glycerol-3-phosphate transporter, putative / glycerol 3-phosphate permease, putative	GO:0005351(sugar:hydrogen symporter activity)	GO:0008643(carbohydrate transport)	GO:0016021(integral to membrane)
A_84_P276620	-0.00151736	0.222906	0.126334	0.497505	0.00123873	0.0165124	-0.96731	-0.208735	-0.029743	-0.227512	0.0288397	0.26952	TC292191	AT3G26960.1	NM_113610	hypothetical protein	GO:0003674(molecular_function)	GO:0008150(biological_process)	GO:0012505(endomembrane system)
A_84_P811148	0.0391614	0.367158	0.114904	0.376943	-0.046307	0.0495801	-1.18667	-0.364505	-0.0802361	0.424557	0.528208	0.819986	TC305172	AT1G64390.1	NM_105114	ATGH9C2 (ARABIDOPSIS THALIANA GLYCOSYL HYDROLASE 9C2); hydrolase, hydrolyzing O-glycosyl compounds	GO:0004553(hydrolase activity, hydrolyzing O-glycosyl compounds)	GO:0005975(carbohydrate metabolic process)	GO:0012505(endomembrane system)
A_84_P15304	-0.0429482	-0.0777285	0.267926	0.283836	-0.00359639	0.0525706	-1.04034	-0.637566	0.0315999	-1.35232	-0.482616	-1.48248	NP302771	AT1G65390.1	NM_202365	ATPP2-A5; carbohydrate binding	GO:0006952(defense response)	GO:0009507(chloroplast)	GO:0030246(carbohydrate binding)	GO:0031224(intrinsic to membrane)
A_84_P17864	0.0176613	0.854165	0.0273426	0.139731	-0.0117417	0.0716509	-1.22777	-0.583678	-0.00262556	-0.799194	-0.368141	0.0506536	TC283458	AT5G58860.1	NM_125276	CYP86A1 (cytochrome P450, family 86, subfamily A, polypeptide 1); oxygen binding	GO:0006631(fatty acid metabolic process)	GO:0008393(fatty acid (omega-1)-hydroxylase activity)	GO:0010345(suberin biosynthetic process)	GO:0012505(endomembrane system)	GO:0019825(oxygen binding)
A_84_P13407	0.016978	-0.326791	-0.709592	-0.357378	-0.00513936	0.0927092	-0.970048	-0.224785	0.00803243	0.508979	0.922928	0.993994	TC289387	AT1G18590.1	NM_101717	sulfotransferase family protein	GO:0005575(cellular_component)	GO:0008146(sulfotransferase activity)	GO:0008150(biological_process)
A_84_P21109	0.0383199	0.519915	-0.627803	-0.152833	-0.0251396	0.0939285	-1.32272	-0.559571	-0.0360017	0.339844	0.339789	1.00546	TC288200	AT2G38390.1	NM_129395	peroxidase, putative	GO:0004601(peroxidase activity)	GO:0006118(electron transport)	GO:0006979(response to oxidative stress)	GO:0012505(endomembrane system)
A_84_P255680	-0.0985261	-0.141022	-0.358217	-0.407784	-0.0441338	0.123135	-0.770164	-0.234477	0.0214331	-0.160659	0.355981	0.392056	TC308674	AT5G05960.1	NM_120678	protease inhibitor/seed storage/lipid transfer protein (LTP) family protein	GO:0006869(lipid transport)	GO:0008289(lipid binding)	GO:0012505(endomembrane system)
A_84_P846960	0.133071	0.511432	-0.472594	-0.212613	0.0469339	0.131568	-1.27808	-0.549872	-0.0358973	-1.03402	-0.747371	-0.197202	TC298293	TC298293
A_84_P20957	-0.083462	0.0811524	0.00770945	0.146409	0.0263889	0.152432	-0.975137	-0.262872	-0.0514162	0.417172	0.536693	0.730445	TC304799	AT1G64390.1	NM_105114	ATGH9C2 (ARABIDOPSIS THALIANA GLYCOSYL HYDROLASE 9C2); hydrolase, hydrolyzing O-glycosyl compounds	GO:0004553(hydrolase activity, hydrolyzing O-glycosyl compounds)	GO:0005975(carbohydrate metabolic process)	GO:0012505(endomembrane system)
A_84_P23021	0.243154	-0.644856	-1.40697	-1.17076	0.129721	0.159927	-0.920608	-0.206078	0.0159726	0.827091	1.17071	0.524057	TC312054	AT2G29090.1	NM_128466	CYP707A2 (cytochrome P450, family 707, subfamily A, polypeptide 2); oxygen binding	GO:0009639(response to red or far red light)	GO:0009687(abscisic acid metabolic process)	GO:0010114(response to red light)	GO:0010295((+)-abscisic acid 8'-hydroxylase activity)	GO:0012505(endomembrane system)	GO:0019825(oxygen binding)	GO:0048838(release of seed from dormancy)
A_84_P20454	-0.0222021	0.00476061	-0.544808	-0.17161	-0.00851176	0.159933	-1.04693	-0.229322	-0.0483563	0.11821	0.241505	0.358501	TC293787	AT4G23690.1	NM_118500	disease resistance-responsive family protein / dirigent family protein	GO:0003674(molecular_function)	GO:0006952(defense response)	GO:0009807(lignan biosynthetic process)	GO:0012505(endomembrane system)
A_84_P69244	0.0507116	0.188109	-0.444296	-0.0602128	0.0955706	0.262443	-0.635526	-0.500902	-0.0272597	0.902361	0.921444	0.725007	TC290112	AT2G45560.2	NM_180109	CYP76C1 (cytochrome P450, family 76, subfamily C, polypeptide 1); heme binding / iron ion binding / monooxygenase	GO:0004497(monooxygenase activity)	GO:0005506(iron ion binding)	GO:0006118(electron transport)	GO:0012505(endomembrane system)	GO:0020037(heme binding)
A_84_P867244	0.103771	0.524107	-0.0910505	-0.0451605	0.0177116	0.277329	-0.724569	-0.217977	0.00562776	-0.531327	-0.310666	0.157944	TC291959	AT5G44550.1	NM_123822	integral membrane family protein	GO:0003674(molecular_function)	GO:0008150(biological_process)	GO:0012505(endomembrane system)
A_84_P286080	0.0662462	0.906697	0.28413	0.180341	0.0364735	0.294141	-1.23145	-0.653733	-0.0268354	-1.05676	-0.536346	-0.0292244		AT5G19410.1	NM_121946	ABC transporter family protein	GO:0009507(chloroplast)	GO:0042626(ATPase activity, coupled to transmembrane movement of substances)
A_84_P305680	0.0188605	0.356593	-0.120301	-0.203081	0.0454189	0.311945	-0.746362	-0.235166	-0.0122981	-0.635123	-0.263287	-0.188189	TC306308	AT4G20390.1	NM_118158	integral membrane family protein	GO:0003674(molecular_function)	GO:0008150(biological_process)
A_84_P764402	0.360826	-0.547274	-1.98391	-0.198881	0.0466164	0.353311	-1.55504	-0.292589	0.0575221	1.41462	1.53825	1.84106	TC301005	AT4G16740.1	NM_001036574	ATTPS03 (Arabidopsis thaliana terpene synthase 03)	GO:0009611(response to wounding)	GO:0016099(monoterpenoid biosynthetic process)	GO:0042408(myrcene/(E)-beta-ocimene synthase activity)
A_84_P11609	-0.0213565	0.17743	-0.397438	-0.0240577	-0.0251496	0.384402	-0.846346	-0.539449	-0.00975398	1.16699	0.971178	0.411033	NP456080	NP456080
A_84_P19357	-0.147596	-0.719553	-1.18754	-0.953706	0.00402467	0.43227	-1.96357	-0.320402	0.0294289	1.3922	2.01567	1.58176	TC287351	AT3G44990.1	NM_114368	XTR8 (xyloglucan:xyloglucosyl transferase 8); hydrolase, acting on glycosyl bonds	GO:0005618(cell wall)	GO:0016762(xyloglucan:xyloglucosyl transferase activity)	GO:0016798(hydrolase activity, acting on glycosyl bonds)	GO:0042546(cell wall biogenesis)	GO:0048046(apoplast)
A_84_P829045	0.0499965	-0.209836	-1.14942	-0.618133	0.0422984	-0.10483	-0.908931	-0.199625	-0.0101149	-0.115032	0.209866	0.157853	TC312185	AT1G62540.1	NM_104933	flavin-containing monooxygenase family protein / FMO family protein	GO:0004497(monooxygenase activity)	GO:0006118(electron transport)
A_84_P11975	0.14022	0.227422	-1.12592	0.0841987	-0.0682699	-0.035849	-1.12983	-0.185443	0.0426091	0.737108	1.20557	0.462509	TC296218	AT4G30460.1	NM_119192	glycine-rich protein	GO:0003674(molecular_function)	GO:0008150(biological_process)	GO:0012505(endomembrane system)
A_84_P191534	0.0205892	-0.104482	-0.145091	-0.00330984	0.00870023	0.00743118	-0.821278	-0.180992	0.0342245	0.372903	0.626592	0.508716	TC292310	AT2G37580.1	NM_129313	zinc finger (C3HC4-type RING finger) family protein	GO:0005515(protein binding)	GO:0008270(zinc ion binding)	GO:0016757(transferase activity, transferring glycosyl groups)
A_84_P564785	-0.100205	0.255492	-1.07451	-0.251783	-0.0248006	-0.122971	-0.758802	-0.180336	0.0261203	0.516849	0.50918	1.3456	TC282846	AT1G14250.1	NM_101291	nucleoside phosphatase family protein / GDA1/CD39 family protein	GO:0005575(cellular_component)	GO:0008150(biological_process)	GO:0016787(hydrolase activity)
A_84_P812936	-0.0642124	0.52199	-0.89775	0.0185981	0.0862715	0.17152	-0.991703	-0.174804	-0.00453899	-0.344906	-0.161394	0.480693		TA29885_3702
A_84_P16903	0.1394	-1.47832	-2.2541	-1.66535	-0.0424249	0.0101989	-1.14518	-0.154048	-0.0205537	1.404	1.53838	1.16729	TC295859	AT5G54610.1	NM_124842	ANK (ANKYRIN); protein binding	GO:0005515(protein binding)	GO:0005575(cellular_component)	GO:0009751(response to salicylic acid stimulus)
A_84_P856227	-0.0393391	-0.103368	-0.196905	0.0301736	0.0420321	0.240683	-0.89694	-0.147288	0.0421144	0.473865	0.550953	0.648913	TC310331	BE039478
A_84_P21370	0.058138	0.267075	0.0717099	0.19797	0.0267524	0.547313	-0.759552	-0.144515	-0.021085	1.16933	1.41735	0.993117	TC286490	AT4G12320.1	NM_117302	CYP706A6 (cytochrome P450, family 706, subfamily A, polypeptide 6); oxygen binding	GO:0005575(cellular_component)	GO:0006118(electron transport)	GO:0019825(oxygen binding)
A_84_P22055	-0.0301011	0.931839	-0.13066	0.418152	0.0200952	0.132781	-1.05005	-0.14024	-0.0464833	-0.245271	0.129692	0.63865	TC299729	AT2G38380.1	NM_129394	peroxidase 22 (PER22) (P22) (PRXEA) / basic peroxidase E	GO:0004601(peroxidase activity)	GO:0006118(electron transport)	GO:0006979(response to oxidative stress)	GO:0012505(endomembrane system)
A_84_P23347	-0.0529014	0.221651	-0.398397	0.282564	-0.0082974	0.103812	-0.726187	-0.129195	0.00175232	0.273678	1.04902	0.42481	TC290889	AT4G36010.1	NM_001036715	pathogenesis-related thaumatin family protein	GO:0003674(molecular_function)	GO:0031225(anchored to membrane)	GO:0051707(response to other organism)
A_84_P18929	0.026129	-0.413934	-0.994717	-0.632764	-0.0116075	0.533237	-0.729537	-0.114238	-0.0145198	1.2171	1.2547	0.806067	TC284374	AT1G60590.1	NM_104742	polygalacturonase, putative / pectinase, putative	GO:0004650(polygalacturonase activity)	GO:0005975(carbohydrate metabolic process)
A_84_P11568	0.0357653	-0.19001	-0.666046	-0.235028	0.0038288	-0.0154915	-0.898892	-0.111664	0.0532746	0.929038	0.923189	0.979595	TC282061	AT2G40460.1	NM_129607	proton-dependent oligopeptide transport (POT) family protein	GO:0005215(transporter activity)	GO:0006857(oligopeptide transport)	GO:0009624(response to nematode)	GO:0016020(membrane)
A_84_P808177	0.15104	-0.269387	-0.732266	-0.358115	-0.111775	-0.399145	-0.901618	-0.103567	-0.00168976	0.0500952	0.540658	-1.52214	TC303396	AT5G59320.1	NM_125323	LTP3 (LIPID TRANSFER PROTEIN 3); lipid binding	GO:0005618(cell wall)	GO:0008289(lipid binding)	GO:0009737(response to abscisic acid stimulus)
A_84_P818318	-0.0594035	0.303244	-0.220425	0.265981	-0.00893755	-0.165375	-0.872796	-0.098419	0.0124138	-0.151081	0.202471	0.555597	TC297641	AT4G27560.1	NM_118891	glycosyltransferase family protein	GO:0005575(cellular_component)	GO:0006499(N-terminal protein myristoylation)	GO:0016757(transferase activity, transferring glycosyl groups)
A_84_P751365	-0.0323448	-0.0487419	-0.889992	-0.276939	0.0223259	0.0962636	-1.01918	-0.0885322	0.00607702	0.40262	0.648461	1.01648	TC285545	AT1G45201.1	NM_202246	hypothetical protein	GO:0003729(mRNA binding)	GO:0004806(triacylglycerol lipase activity)	GO:0006629(lipid metabolic process)	GO:0012505(endomembrane system)
A_84_P558829	-0.291093	-0.44819	-0.371152	-0.0946813	-0.0335303	-0.583656	-0.928798	-0.0744462	-0.0279209	0.63277	1.29826	0.503691	TC297998	AT2G29350.2	NM_201829	SAG13 (Senescence-associated gene 13); oxidoreductase	GO:0004022(alcohol dehydrogenase activity)	GO:0007568(aging)	GO:0016491(oxidoreductase activity)
A_84_P12139	0.143163	0.289529	-0.203839	0.0833104	-0.0411915	0.304785	-0.954096	-0.0686041	0.0186622	0.434382	0.657262	0.820702	TC297895	AT5G44400.1	NM_123807	FAD-binding domain-containing protein	GO:0009055(electron carrier activity)	GO:0012505(endomembrane system)
A_84_P20482	0.134331	-0.49408	-0.812483	-0.369496	0.00550387	0.00129907	-0.843384	-0.0670629	-0.0276464	0.428012	0.352479	0.827993	TC283777	AT4G29740.1	NM_179139	CKX4 (CYTOKININ OXIDASE 4); cytokinin dehydrogenase	GO:0008131(amine oxidase activity)	GO:0009823(cytokinin catabolic process)	GO:0012505(endomembrane system)	GO:0019139(cytokinin dehydrogenase activity)
A_84_P859998	0.0867259	0.0594872	-0.610524	0.0431586	0.0326192	0.312624	-1.05807	-0.0553688	-0.0461731	0.621315	0.911665	1.12645	TC312512	AT3G54600.1	NM_115317	DJ-1 family protein	GO:0012505(endomembrane system)
A_84_P756427	0.558758	-0.886325	-1.35573	-0.21449	0.0353775	1.03248	-0.860574	-0.0544207	-0.0252085	3.12112	3.59135	2.26877	TC289330	AT2G27420.1	NM_128302	cysteine proteinase, putative	GO:0006508(proteolysis)	GO:0008234(cysteine-type peptidase activity)	GO:0012505(endomembrane system)
A_84_P14635	0.0440437	0.0145258	-0.773941	-0.144562	0.0314294	-0.0182406	-1.1252	-0.0518077	0.0330257	0.398662	0.497641	0.224012	TC285214	AT1G02460.1	NM_100127	glycoside hydrolase family 28 protein / polygalacturonase (pectinase) family protein	GO:0004650(polygalacturonase activity)	GO:0005975(carbohydrate metabolic process)
A_84_P507242	0.0062538	-0.0914346	-0.881649	-0.334945	0.00298886	0.115966	-0.960085	-0.0471312	-0.026188	0.381329	0.583216	0.973994	TC305825	AT1G45201.1	NM_179441	hypothetical protein	GO:0003729(mRNA binding)	GO:0004806(triacylglycerol lipase activity)	GO:0006629(lipid metabolic process)	GO:0012505(endomembrane system)
A_84_P20605	-0.0508836	-0.807239	-1.17799	-0.608466	-0.047739	-0.127325	-0.778473	-0.0170009	0.0274429	0.59641	0.775192	0.711357	TC286904	AT5G24530.1	NM_122361	oxidoreductase, 2OG-Fe(II) oxygenase family protein	GO:0005575(cellular_component)	GO:0009813(flavonoid biosynthetic process)	GO:0016706(oxidoreductase activity, acting on paired donors, with incorporation or reduction of molecular oxygen, 2-oxoglutarate as one donor, and incorporation of one atom each of oxygen into both donors)
A_84_P22755	0.167409	0.872411	-0.429369	1.10232	-0.0556473	0.540738	-1.41735	-0.0126821	-0.0451186	0.395766	0.883004	0.967149	TC296863	AT1G26820.1	NM_102446	RNS3 (RIBONUCLEASE 3); endoribonuclease	GO:0004521(endoribonuclease activity)	GO:0007568(aging)	GO:0012505(endomembrane system)
A_84_P814616	-0.0727754	0.126518	-0.799549	-0.0717942	0.00544001	-0.248792	-0.995455	-0.0120666	-0.00319698	-1.20564	-1.02481	0.114721	TC308670	AT4G37410.1	NM_119904	CYP81F4 (cytochrome P450, family 81, subfamily F, polypeptide 4); oxygen binding	GO:0005783(endoplasmic reticulum)	GO:0006118(electron transport)	GO:0019825(oxygen binding)
A_84_P156615	-0.0368666	0.0890532	-0.132921	0.27675	0.0114473	-0.444203	-1.41841	0.00138219	0.0219091	1.76402	1.07485	2.28731	TC295694	AT4G12490.1	NM_117319	protease inhibitor/seed storage/lipid transfer protein (LTP) family protein	GO:0006869(lipid transport)	GO:0008289(lipid binding)	GO:0050832(defense response to fungus)
A_84_P21485	-0.206986	-0.0244399	-1.31922	-0.80517	0.0166412	-0.407061	-0.898127	0.0171149	-0.00854457	0.749319	1.13179	0.812457	TC293091	AT4G37150.1	NM_119878	esterase, putative	GO:0016788(hydrolase activity, acting on ester bonds)
A_84_P863159	-0.0245615	0.432321	-0.0117321	0.535155	0.0386666	0.385764	-0.707533	0.0356598	-0.0105351	0.66824	0.896701	1.03692	TC314193	AT2G36880.2	NM_001124986	MAT3 (METHIONINE ADENOSYLTRANSFERASE 3); methionine adenosyltransferase	GO:0004478(methionine adenosyltransferase activity)	GO:0005575(cellular_component)	GO:0006556(S-adenosylmethionine biosynthetic process)
A_84_P16850	-0.00528992	0.576435	-0.482677	0.546559	-0.014816	0.740946	-0.967538	0.0408932	-0.0230845	0.646041	1.08075	0.985217	TC293094	AT5G40020.1	NM_123365	pathogenesis-related thaumatin family protein	GO:0003674(molecular_function)	GO:0012505(endomembrane system)	GO:0051707(response to other organism)
A_84_P22916	0.0339789	0.216998	-0.149004	0.102275	0.0479681	0.4388	-0.702292	0.0435148	0.00551305	0.648784	0.835511	0.479301	TC292536	AT2G22190.1	NM_127787	trehalose-phosphatase	GO:0004805(trehalose-phosphatase activity)	GO:0005575(cellular_component)	GO:0005992(trehalose biosynthetic process)
A_84_P23517	0.0873478	0.230283	-0.0986221	0.398239	0.0237992	0.298307	-1.00746	0.0457044	-0.0206437	0.712186	1.08347	1.17091	TC284954	AT5G52320.1	NM_124611	CYP96A4 (cytochrome P450, family 96, subfamily A, polypeptide 4); oxygen binding	GO:0006118(electron transport)	GO:0012505(endomembrane system)	GO:0019825(oxygen binding)
A_84_P95079	0.0436692	0.578748	-0.168744	0.821564	0.0160339	0.480394	-0.85927	0.0672358	0.0449852	0.213451	0.441808	0.606225	TC295572	AT5G38610.1	NM_123222	invertase/pectin methylesterase inhibitor family protein	GO:0008150(biological_process)	GO:0012505(endomembrane system)	GO:0046910(pectinesterase inhibitor activity)
A_84_P541401	0.315418	0.181387	-1.24512	0.355642	0.016559	0.522481	-1.8685	0.0954837	-0.101935	0.58441	1.10443	0.956884	TC292644	AT4G18425.1	NM_117955	hypothetical protein	GO:0003674(molecular_function)	GO:0005575(cellular_component)	GO:0008150(biological_process)
A_84_P848817	0.0503252	-0.22126	-0.388835	-0.129017	0.0879051	0.440462	-0.662997	0.0959703	0.0846563	1.3479	1.81005	1.505	TC301999	AT5G10760.1	NM_121114	aspartyl protease family protein	GO:0004194(pepsin A activity)	GO:0006508(proteolysis)	GO:0012505(endomembrane system)
A_84_P750624	-0.00142097	0.82261	-0.0678379	0.625043	-0.0402872	0.0675566	-0.798355	0.104899	-0.0473193	-0.0757729	0.0528218	0.590758	TC307700	AT1G11580.1	NM_101031	ATPMEPCRA; pectinesterase	GO:0009505(plant-type cell wall)	GO:0030599(pectinesterase activity)	GO:0042545(cell wall modification)
A_84_P103716	-0.138355	-0.856468	-1.32598	-0.915789	-0.0332979	-0.167592	-0.834761	0.162301	0.0281487	1.19318	1.2002	1.64864	TC292333	AT5G03350.1	NM_120414	legume lectin family protein	GO:0008150(biological_process)	GO:0012505(endomembrane system)	GO:0030246(carbohydrate binding)
A_84_P240515	0.124996	0.418268	0.427232	0.599388	0.0626988	0.370623	-0.642639	0.170044	-0.00977646	0.469344	0.882134	0.188416	TC302005	AT5G24660.1	NM_122375	hypothetical protein	GO:0003674(molecular_function)	GO:0005575(cellular_component)	GO:0008150(biological_process)
A_84_P13969	0.161617	-0.258192	-0.94667	-0.444381	0.0180942	-0.288511	-0.952152	0.202057	-0.00254557	-0.0658278	0.773521	0.835755	TC295445	AT5G17220.1	NM_121728	ATGSTF12 (GLUTATHIONE S-TRANSFERASE 26); glutathione transferase	GO:0004364(glutathione transferase activity)	GO:0005737(cytoplasm)	GO:0009407(toxin catabolic process)
A_84_P861193	-0.105664	0.0275564	-0.473623	-0.0740443	0.000550268	0.204179	-0.740273	0.240854	0.0135563	0.461514	0.791714	1.05598	TC313242	AT1G06000.1	NM_100480	UDP-glucoronosyl/UDP-glucosyl transferase family protein	GO:0005575(cellular_component)	GO:0008194(UDP-glycosyltransferase activity)	GO:0016757(transferase activity, transferring glycosyl groups)	GO:0051555(flavonol biosynthetic process)
A_84_P186914	0.547502	-0.768875	-2.72615	0.121402	0.0154602	0.470391	-0.722816	0.265655	-0.0089893	1.74887	2.0105	1.88959	TC286860	AT3G11480.1	NM_111981	BSMT1; S-adenosylmethionine-dependent methyltransferase	GO:0005575(cellular_component)	GO:0006952(defense response)	GO:0008757(S-adenosylmethionine-dependent methyltransferase activity)	GO:0009611(response to wounding)	GO:0051707(response to other organism)
A_84_P515014	0.280324	0.995094	-0.270913	1.17542	0.0541702	0.793243	-0.958581	0.288202	0.0281484	0.61653	0.822268	0.983792	TC296298	AT5G48920.1	NM_124269	hydroxyproline-rich glycoprotein family protein	GO:0003674(molecular_function)	GO:0008150(biological_process)
A_84_P863140	-0.0811181	-0.0364715	-0.306347	0.148792	0.104674	0.522145	-0.729016	0.302481	-0.00543363	0.817966	1.23036	1.32667	TC314188	AT5G42020.2	NM_123567	BIP (LUMINAL BINDING PROTEIN); ATP binding	GO:0005524(ATP binding)	GO:0005783(endoplasmic reticulum)	GO:0005788(endoplasmic reticulum lumen)	GO:0006457(protein folding)	GO:0009408(response to heat)
A_84_P10495	0.108183	0.495545	-0.296179	0.251803	-0.00665502	0.277036	-1.03486	0.341161	-0.014284	-0.597462	-0.138118	0.51372	TC283339	AT1G65890.1	NM_105261	acyl-activating enzyme 12 (AAE12)	GO:0003824(catalytic activity)	GO:0008152(metabolic process)
A_84_P846684	0.0295656	0.418116	0.0371462	0.514402	0.0377999	0.622183	-0.711801	0.413494	-0.10329	0.648026	0.823377	0.774327	TC297663	AT4G01070.1	NM_116337	GT72B1; UDP-glucosyltransferase/ UDP-glycosyltransferase/ transferase, transferring glycosyl groups	GO:0006805(xenobiotic metabolic process)	GO:0008194(UDP-glycosyltransferase activity)	GO:0009636(response to toxin)	GO:0016757(transferase activity, transferring glycosyl groups)	GO:0035251(UDP-glucosyltransferase activity)	GO:0042178(xenobiotic catabolic process)
A_84_P592948	0.0280114	0.375188	-1.97747	-0.333545	0.0467611	-0.172036	-2.09394	0.524241	0.00512303	-1.0874	-1.16058	0.404125	TC285908	AT4G11911.1	NM_001125495	hypothetical protein	GO:0009507(chloroplast)
A_84_P17546	-0.234296	-0.171884	-1.3329	0.297002	0.0145113	0.281658	-0.822724	0.597378	-0.0056355	0.86821	1.05535	1.73482	TC289360	AT3G44860.1	NM_114355	FAMT (FARNESOIC ACID CARBOXYL-O-METHYLTRANSFERASE); S-adenosylmethionine-dependent methyltransferase/ farnesoic acid O-methyltransferase	GO:0005575(cellular_component)	GO:0008150(biological_process)	GO:0008757(S-adenosylmethionine-dependent methyltransferase activity)	GO:0019010(farnesoic acid O-methyltransferase activity)
A_84_P149978	0.0265325	-0.347007	-0.77369	-0.353568	0.0372684	0.645069	-0.668406	0.938844	0.0377117	1.42236	2.02145	2.2932	TC302619	AT4G01080.1	NM_116338	hypothetical protein	GO:0005575(cellular_component)	GO:0008150(biological_process)

## Sheet: Down-Rp6h-8
	without aphid	M. cerasi	M. persicae	R. padi	without aphid	M. cerasi	M. persicae	R. padi	without aphid	M. cerasi	M. persicae	R. padi
Time	3h				6h				24h
Systematic	log2												TIGRID	At accession	GenbankAccession	Gene function	GO
A_84_P550153	-0.107749	-0.442338	-1.3174	-0.456526	-0.0672548	0.257142	-0.0414613	-1.17949	0.0169206	0.633191	-0.494892	0.731868		AT3G30720.1	NM_113975	hypothetical protein	GO:0003674(molecular_function)	GO:0005575(cellular_component)	GO:0008150(biological_process)
A_84_P18401	0.0445309	-1.4277	-1.84511	-1.17249	-0.0333127	-0.695686	0.335116	-1.10851	-0.0260529	-0.288093	-0.227118	-0.750427	TC281774	AT3G12580.1	NM_112093	HSP70 (heat shock protein 70); ATP binding	GO:0005524(ATP binding)	GO:0005829(cytosol)	GO:0006457(protein folding)	GO:0009408(response to heat)	GO:0009615(response to virus)	GO:0009617(response to bacterium)	GO:0009644(response to high light intensity)	GO:0042542(response to hydrogen peroxide)
A_84_P849705	0.0140743	-0.359746	-0.894151	-0.456606	-0.0177459	0.0533686	-0.383961	-0.825733	-0.0221296	0.126955	-0.247104	0.480568	TC303677	BX819228		hypothetical protein	GO:0003674(molecular_function)	GO:0005575(cellular_component)	GO:0008150(biological_process)
A_84_P15703	-0.0847307	0.39236	-0.0101971	0.187464	0.00691802	-0.484483	-0.311671	-0.790152	-0.00797312	-0.821865	-1.13598	-0.709517	TC288516	AT4G18340.1	NM_117944	glycosyl hydrolase family 17 protein	GO:0004553(hydrolase activity, hydrolyzing O-glycosyl compounds)	GO:0005975(carbohydrate metabolic process)	GO:0012505(endomembrane system)
A_84_P795530	0.0196414	-1.02254	-1.22571	-0.962054	0.0113539	-0.625796	-0.635104	-0.717509	-0.0378582	0.445912	0.0388675	0.668721	TC292921	AT5G22390.1	NM_122144	hypothetical protein
A_84_P809928	0.0391318	0.223286	0.224773	0.542746	0.0974195	-0.538375	0.0305948	-0.624158	0.0258076	-1.14208	-1.13357	-0.355967	TC305574	AT5G07440.3	NM_001125712	GDH2 (GLUTAMATE DEHYDROGENASE 2); oxidoreductase	GO:0005739(mitochondrion)	GO:0006520(amino acid metabolic process)	GO:0008152(metabolic process)	GO:0016491(oxidoreductase activity)
A_84_P558998	-0.0771176	0.263543	-0.00127838	0.0973673	-0.0121825	-0.54189	-0.409629	-0.72542	-0.0363341	-0.807471	-1.1476	-0.664225	TC288671	AT3G42800.1	NM_114148	hypothetical protein	GO:0003674(molecular_function)	GO:0008150(biological_process)
A_84_P199584	-0.0859252	0.148433	-0.247031	0.154548	0.0297925	0.147222	0.177727	-0.668336	0.0107521	0.620021	0.834175	0.128378	TC293797	AT3G14200.1	NM_112276	DNAJ heat shock N-terminal domain-containing protein	GO:0005575(cellular_component)	GO:0006457(protein folding)	GO:0031072(heat shock protein binding)

## Sheet: Down-Mc24h-13
	without aphid	M. cerasi	M. persicae	R. padi	without aphid	M. cerasi	M. persicae	R. padi	without aphid	M. cerasi	M. persicae	R. padi
Time	3h				6h				24h
Systematic	log2												TIGRID	At accession	GenbankAccession	Gene function	GO
A_84_P19718	0.0285663	-0.512602	-1.32702	-0.886274	-0.00528069	-1.32124	-1.80989	-1.15281	-0.0340675	-1.44612	-0.605414	-0.162626	TC306548	AT5G48000.1	NM_001125923	CYP708A2 (cytochrome P450, family 708, subfamily A, polypeptide 2); oxygen binding	GO:0005783(endoplasmic reticulum)	GO:0019825(oxygen binding)	GO:0048364(root development)
A_84_P23284	0.216384	1.07925	1.03485	1.71251	0.0334749	0.265882	0.228785	0.750197	-0.0357848	-1.1125	-0.619764	-0.627737	TC283380	AT4G21680.1	NM_118288	proton-dependent oligopeptide transport (POT) family protein	GO:0005215(transporter activity)	GO:0006857(oligopeptide transport)	GO:0016020(membrane)
A_84_P286080	0.0662462	0.906697	0.28413	0.180341	0.0364735	0.294141	-1.23145	-0.653733	-0.0268354	-1.05676	-0.536346	-0.0292244		AT5G19410.1	NM_121946	ABC transporter family protein	GO:0009507(chloroplast)	GO:0042626(ATPase activity, coupled to transmembrane movement of substances)
A_84_P91299	0.0348577	0.703415	0.574316	0.598005	0.0171467	0.43554	1.05591	0.140699	-0.00771125	-1.01425	-0.549604	-0.611906	TC289993	AT4G33980.1	NM_119559	hypothetical protein	GO:0003674(molecular_function)	GO:0005575(cellular_component)	GO:0008150(biological_process)
A_84_P827473	0.0151434	0.655225	0.615151	0.590048	-0.0359026	0.43445	0.998201	0.147808	0.00884954	-0.896169	-0.361824	-0.550342	TC293493	AT4G33980.1	NM_119559	hypothetical protein	GO:0003674(molecular_function)	GO:0005575(cellular_component)	GO:0008150(biological_process)
A_84_P612892	0.167673	0.82209	0.962371	0.982456	0.0368642	0.686086	0.60291	0.477507	-0.0096646	-0.901205	-0.262622	-0.554745	TC306347	AT1G17665.1	NM_101629	hypothetical protein	GO:0003674(molecular_function)	GO:0008150(biological_process)	GO:0012505(endomembrane system)
A_84_P555590	-0.0147208	1.5403	-0.233866	0.456102	-0.043077	0.134612	-0.39964	0.133504	0.0613368	-0.760592	-0.24915	0.193105	TC297376	AT4G22212.1	NM_118344	hypothetical protein	GO:0006952(defense response)	GO:0012505(endomembrane system)
A_84_P22015	-0.00943725	0.319208	0.332944	0.264633	-0.000738932	0.424202	0.0871319	0.202381	0.0117581	-0.788742	-0.62413	-0.428986	TC287931	AT1G30040.1	NM_102743	ATGA2OX2; gibberellin 2-beta-dioxygenase	GO:0009639(response to red or far red light)	GO:0010114(response to red light)	GO:0045487(gibberellin catabolic process)	GO:0045543(gibberellin 2-beta-dioxygenase activity)
A_84_P17864	0.0176613	0.854165	0.0273426	0.139731	-0.0117417	0.0716509	-1.22777	-0.583678	-0.00262556	-0.799194	-0.368141	0.0506536	TC283458	AT5G58860.1	NM_125276	CYP86A1 (cytochrome P450, family 86, subfamily A, polypeptide 1); oxygen binding	GO:0006631(fatty acid metabolic process)	GO:0008393(fatty acid (omega-1)-hydroxylase activity)	GO:0010345(suberin biosynthetic process)	GO:0012505(endomembrane system)	GO:0019825(oxygen binding)
A_84_P13746	-0.0263888	0.599303	0.751273	0.772671	0.0249392	0.19715	0.341763	0.0515939	0.0176926	-0.733742	-0.519422	-0.596275	TC288175	AT3G59350.1	NM_001035816	serine/threonine protein kinase, putative	GO:0005575(cellular_component)	GO:0006468(protein amino acid phosphorylation)	GO:0016301(kinase activity)
A_84_P20450	-0.060354	0.582376	0.833265	0.811699	-0.101003	0.426877	0.269	0.419782	0.0469559	-0.699586	-0.498409	-0.497824	TC286031	AT4G22770.1	NM_118406	DNA-binding family protein	GO:0003677(DNA binding)
A_84_P219878	-0.0618199	-0.340416	-1.16199	-0.649035	-0.0147763	-0.42804	-0.671684	-0.647386	-0.0417643	-0.775756	-0.60158	-0.121221	TC304651	AT3G16450.2	NM_180265	jacalin lectin family protein	GO:0003674(molecular_function)	GO:0005575(cellular_component)	GO:0009409(response to cold)
A_84_P500750	-0.0269188	-0.389053	-0.900386	-0.433478	-0.0213263	-0.458839	-0.823059	-0.720705	-0.0226808	-0.72689	-0.642142	0.545751		AT5G26270.1	NM_122528	hypothetical protein	GO:0003674(molecular_function)	GO:0005575(cellular_component)	GO:0008150(biological_process)

## Sheet: Down-Mp24h-56
	without aphid	M. cerasi	M. persicae	R. padi	without aphid	M. cerasi	M. persicae	R. padi	without aphid	M. cerasi	M. persicae	R. padi
Time	3h				6h				24h
Systematic	log2												TIGRID	At accession	GenbankAccession	Gene function	GO
A_84_P18198	-0.0448376	0.33992	0.489405	0.482214	0.00582215	0.342511	0.155564	0.185842	-0.0257318	-0.686493	-0.756325	-0.625961	TC282684	AT2G16660.1	NM_127218	nodulin family protein	GO:0012505(endomembrane system)
A_84_P20800	-0.132633	0.109199	0.0336934	0.186826	-0.0860699	-0.301628	-0.353537	-0.44398	-0.0382872	-0.682903	-1.02491	-0.619258	TC297184	AT1G17700.1	NM_101632	prenylated rab acceptor (PRA1) family protein	GO:0003674(molecular_function)	GO:0005575(cellular_component)	GO:0008150(biological_process)
A_84_P12501	0.0405021	-0.344805	-0.314474	-0.41609	0.00878425	0.154306	0.647045	0.156475	-0.0169489	-0.670185	-0.962027	-0.69935	TC289463	AT2G28200.1	NM_128380	nucleic acid binding / transcription factor/ zinc ion binding	GO:0003676(nucleic acid binding)	GO:0003700(transcription factor activity)	GO:0005622(intracellular)	GO:0008270(zinc ion binding)	GO:0045449(regulation of transcription)
A_84_P859689	-0.200279	0.717513	1.4629	1.24973	0.0234624	0.892851	1.23407	1.03758	-0.0123087	-0.652766	-1.10269	-0.460226	TC312327	AT1G75750.1	NM_106225	GASA1 (GAST1 PROTEIN HOMOLOG 1)	GO:0003674(molecular_function)	GO:0009505(plant-type cell wall)	GO:0009737(response to abscisic acid stimulus)	GO:0009739(response to gibberellin stimulus)	GO:0009741(response to brassinosteroid stimulus)	GO:0009826(unidimensional cell growth)
A_84_P12570	0.0165129	0.0702761	0.0295052	0.151888	0.0282311	-0.186176	0.481762	-0.0693636	0.0178385	-0.641017	-1.14882	-0.460402	TC282498	AT2G28120.1	NM_128372	nodulin family protein	GO:0006499(N-terminal protein myristoylation)	GO:0012505(endomembrane system)
A_84_P830293	-0.0297326	-0.295615	0.0257633	-0.0828303	0.121546	-0.0483816	0.712147	-0.169329	-0.100431	-0.623773	-1.15277	-0.716991		TA47612_3702
A_84_P175171	0.000384213	-0.218481	-0.228073	-0.146109	0.0286239	-0.135816	0.490163	-0.178117	-0.0128783	-0.615406	-0.849013	-0.423231	TC304006	AT5G51550.1	NM_124534	phosphate-responsive 1 family protein	GO:0003674(molecular_function)	GO:0008150(biological_process)	GO:0009505(plant-type cell wall)
A_84_P263710	-0.0293564	0.092408	0.327579	0.221278	-0.0226465	0.284931	0.239605	0.357368	0.0349379	-0.611356	-0.750467	-0.525337	TC282282	AT3G27960.1	NM_113713	kinesin light chain-related	GO:0005488(binding)	GO:0005575(cellular_component)	GO:0008150(biological_process)
A_84_P21875	-0.122456	0.210297	0.207646	0.202785	-0.00183033	0.277918	0.419247	0.11759	0.00309	-0.60749	-0.947794	-0.669328	NP305758	AT1G63180.1	NM_104996	UGE3 (UDP-D-GLUCOSE/UDP-D-GALACTOSE 4-EPIMERASE 3); UDP-glucose 4-epimerase/ protein dimerization	GO:0003978(UDP-glucose 4-epimerase activity)	GO:0009555(pollen development)	GO:0046983(protein dimerization activity)
A_84_P811412	-0.0864744	-0.324457	-0.205964	-0.0806616	0.0905885	-0.174681	0.574237	-0.390161	0.0399383	-0.60263	-1.40517	-0.527819	TC300650	AT5G20250.2	NM_122032	DIN10 (DARK INDUCIBLE 10); hydrolase, hydrolyzing O-glycosyl compounds	GO:0004553(hydrolase activity, hydrolyzing O-glycosyl compounds)	GO:0007568(aging)	GO:0009416(response to light stimulus)	GO:0009744(response to sucrose stimulus)
A_84_P16913	-0.0517686	-0.393069	-0.220301	-0.0244719	-0.0417456	-0.483428	0.258901	-0.174209	-0.0249412	-0.598113	-1.67983	-0.503202	TC290192	AT5G57550.1	NM_125136	XTR3 (XYLOGLUCAN ENDOTRANSGLYCOSYLASE 3); hydrolase, acting on glycosyl bonds	GO:0005618(cell wall)	GO:0009832(plant-type cell wall biogenesis)	GO:0012505(endomembrane system)	GO:0016762(xyloglucan:xyloglucosyl transferase activity)	GO:0016798(hydrolase activity, acting on glycosyl bonds)	GO:0048046(apoplast)
A_84_P844671	-0.122187	-0.0822158	0.0126442	-0.0781218	-0.036354	-0.350358	0.572705	-0.342337	0.026886	-0.593341	-1.09926	-0.274382	TC283876	AT4G38470.1	NM_120008	protein kinase family protein	GO:0004672(protein kinase activity)	GO:0004712(protein serine/threonine/tyrosine kinase activity)	GO:0006468(protein amino acid phosphorylation)	GO:0008152(metabolic process)
A_84_P13577	-0.105257	0.227022	0.641478	0.399329	-0.0140487	0.131478	0.107861	-0.0132134	-0.0014393	-0.592768	-0.991644	-0.555158	TC298242	AT1G36940.1	NM_103350	hypothetical protein	GO:0003674(molecular_function)	GO:0005575(cellular_component)	GO:0008150(biological_process)
A_84_P136115	-0.18511	0.724211	1.46293	1.23224	0.00826733	0.873214	1.25953	1.00816	0.061806	-0.59263	-0.984702	-0.363855	TC295977	AT1G75750.1	NM_106225	GASA1 (GAST1 PROTEIN HOMOLOG 1)	GO:0003674(molecular_function)	GO:0009505(plant-type cell wall)	GO:0009737(response to abscisic acid stimulus)	GO:0009739(response to gibberellin stimulus)	GO:0009741(response to brassinosteroid stimulus)	GO:0009826(unidimensional cell growth)
A_84_P18376	0.00101634	0.238958	0.226307	0.583303	0.0179686	0.0325492	-0.152747	0.0515187	-0.00589613	-0.579746	-0.965817	-0.309403	TC289368	AT3G23730.1	NM_113277	xyloglucan:xyloglucosyl transferase, putative / xyloglucan endotransglycosylase, putative / endo-xyloglucan transferase, putative	GO:0005618(cell wall)	GO:0005975(carbohydrate metabolic process)	GO:0006073(glucan metabolic process)	GO:0012505(endomembrane system)	GO:0016798(hydrolase activity, acting on glycosyl bonds)	GO:0048046(apoplast)
A_84_P826049	0.134552	0.405919	0.816932	0.52578	-0.0578624	-0.796457	-0.539965	-0.853627	0.0118717	-0.548809	-0.838853	-0.53685	TC291440	AT2G41990.1	NM_129763	hypothetical protein	GO:0003674(molecular_function)	GO:0005575(cellular_component)	GO:0008150(biological_process)
A_84_P81409	-0.280995	0.293095	0.372893	0.210595	0.010774	0.256668	0.848453	0.180159	-0.0276911	-0.546931	-1.12105	-0.437891	TC298954	AT3G15630.1	NM_112433	hypothetical protein	GO:0003674(molecular_function)	GO:0008150(biological_process)	GO:0009507(chloroplast)
A_84_P307290	0.0280262	-0.251881	0.101526	-0.0677808	0.0233872	-0.102367	0.75144	-0.195782	-0.0217919	-0.542923	-1.08628	-0.712359	TC307772	AT1G54740.1	NM_104350	hypothetical protein	GO:0003674(molecular_function)	GO:0008150(biological_process)
A_84_P728206	-0.0415601	-0.0237052	0.174557	0.294674	-0.0424252	-0.449834	0.78298	-0.390359	0.0284299	-0.538388	-2.01343	-0.616824	TC298881	DR368472
A_84_P23294	-0.239334	-0.119749	-0.10422	-0.117477	0.00405809	-0.110216	0.662207	-0.263091	1.20588e-05	-0.535343	-1.07773	-0.554125	TC289214	AT4G24230.1	NM_001084972	ACBP3 (ACYL-COA-BINDING DOMAIN 3); acyl-CoA binding	GO:0000062(acyl-CoA binding)	GO:0005576(extracellular region)	GO:0015908(fatty acid transport)
A_84_P815743	0.0566915	0.536395	0.49079	0.554927	-0.0168277	0.182928	0.3414	-0.0685613	0.00245155	-0.522427	-1.24324	-0.532037	TC301804	AT5G21170.2	NM_001036841	5'-AMP-activated protein kinase beta-2 subunit, putative	GO:0004679(AMP-activated protein kinase activity)	GO:0006499(N-terminal protein myristoylation)	GO:0009507(chloroplast)
A_84_P851410	-0.336693	0.372603	0.0308173	0.269558	0.0158845	0.0295593	0.506569	-0.134532	0.00919144	-0.521275	-1.36076	-0.448265	TC306364	BE039144
A_84_P18081	-0.108096	-0.0298184	-0.42377	0.110266	-0.0166265	-0.269578	-0.179948	-0.452697	-0.00642107	-0.513964	-1.08316	-0.305777	TC292689	AT1G76410.1	NM_106291	ATL8; protein binding / zinc ion binding	GO:0005515(protein binding)	GO:0008270(zinc ion binding)
A_84_P855440	-0.308237	0.25164	-0.03396	0.137993	0.0208914	0.0548983	0.582193	-0.0944504	-0.00798903	-0.50731	-1.32131	-0.516447	TC309846	AT3G15450.3	NM_001035625	hypothetical protein	GO:0003674(molecular_function)
A_84_P805118	-0.325871	0.531056	0.0777719	0.46937	0.00510306	-0.0371423	0.303934	-0.19686	-0.00490973	-0.50254	-1.33976	-0.346708	TC311392	AT3G15450.3	NM_001035625	hypothetical protein	GO:0003674(molecular_function)
A_84_P857167	-0.233138	0.903994	1.00165	1.40181	-0.0795427	0.386028	1.12812	0.365545	-0.0117111	-0.480124	-1.36745	-0.301375	TC310880	AT4G35770.1	NM_119743	SEN1 (DARK INDUCIBLE 1)	GO:0003674(molecular_function)	GO:0006979(response to oxidative stress)	GO:0007568(aging)	GO:0009416(response to light stimulus)	GO:0009507(chloroplast)	GO:0009611(response to wounding)	GO:0009744(response to sucrose stimulus)	GO:0009753(response to jasmonic acid stimulus)
A_84_P851531	-0.160237	-0.0893562	-0.176476	-0.0850421	0.0120034	-0.022741	0.612534	-0.243279	0.00265056	-0.480001	-1.07614	-0.496808	TC306482	AT4G24230.5	NM_001084972	ACBP3 (ACYL-COA-BINDING DOMAIN 3); acyl-CoA binding	GO:0000062(acyl-CoA binding)	GO:0005576(extracellular region)	GO:0015908(fatty acid transport)
A_84_P12978	-0.00193727	-0.498709	0.0371163	-0.197015	0.0159836	-0.0694586	0.858779	0.000594264	0.0189769	-0.457365	-0.68294	-0.525151	TC287254	AT5G01810.1	NM_001036743	CIPK15 (CBL-INTERACTING PROTEIN KINASE 15); kinase	GO:0004672(protein kinase activity)	GO:0009738(abscisic acid mediated signaling)	GO:0009788(negative regulation of abscisic acid mediated signaling)	GO:0016301(kinase activity)
A_84_P22400	-0.411909	0.6363	0.789493	1.03903	-0.015832	0.504268	1.24529	0.601398	-0.00015778	-0.438661	-1.37475	-0.313048	TC306897	AT4G35770.1	NM_119743	SEN1 (DARK INDUCIBLE 1)	GO:0003674(molecular_function)	GO:0006979(response to oxidative stress)	GO:0007568(aging)	GO:0009416(response to light stimulus)	GO:0009507(chloroplast)	GO:0009611(response to wounding)	GO:0009744(response to sucrose stimulus)	GO:0009753(response to jasmonic acid stimulus)
A_84_P11478	-0.0475785	0.156895	0.401258	0.318844	-0.00235612	0.121688	0.183352	0.0169236	-0.0150077	-0.431723	-0.895877	-0.656176	TC293564	AT1G05810.1	NM_100462	ARA/Ara-1/AtRABA5e/AtRab11D (Arabidopsis Rab GTPase homolog A5e); GTP binding	GO:0005525(GTP binding)	GO:0007264(small GTPase mediated signal transduction)	GO:0009507(chloroplast)	GO:0015031(protein transport)
A_84_P812554	-0.242636	0.751839	0.840942	1.20348	-0.0581076	0.481083	1.19405	0.520198	-0.00187904	-0.431119	-1.37035	-0.263198		TA29648_3702
A_84_P160205	0.0189051	0.264699	0.264052	0.285058	0.0456193	0.327595	0.295133	0.126635	0.0421782	-0.429843	-0.777713	-0.549783	TC291256	AT4G00950.1	NM_116322	MEE47 (maternal effect embryo arrest 47); transcription factor	GO:0003700(transcription factor activity)	GO:0005575(cellular_component)	GO:0009793(embryonic development ending in seed dormancy)	GO:0045449(regulation of transcription)
A_84_P20163	-0.214845	0.631142	0.817936	0.833165	0.000915669	0.610577	0.819005	0.690369	-0.0460801	-0.42409	-0.762496	-0.431963	TC304175	AT2G38400.1	NM_129396	AGT3 (ALANINE:GLYOXYLATE AMINOTRANSFERASE 3); alanine-glyoxylate transaminase	GO:0008453(alanine-glyoxylate transaminase activity)
A_84_P18787	-0.0727824	-0.207796	-0.0877346	-0.0733628	-0.05966	-0.245447	0.482494	-0.263005	0.0420282	-0.41718	-0.73018	-0.443732	TC305590	AT5G52250.1	NM_124604	transducin family protein / WD-40 repeat family protein	GO:0000166(nucleotide binding)	GO:0005834(heterotrimeric G-protein complex)	GO:0010114(response to red light)	GO:0010218(response to far red light)	GO:0010224(response to UV-B)
A_84_P863235	-0.244064	0.71452	0.681283	1.20254	-0.0295594	0.555085	1.33891	0.684765	0.0476504	-0.359297	-1.35798	-0.329793	TC314219	BP667596
A_84_P753024	-0.00592846	0.330455	0.410209	0.275035	-0.078281	-0.0685353	0.297495	-0.397676	-0.0243548	-0.335218	-0.985405	-0.49982		AT1G67265.1	NM_001084313	DVL3/RTFL21 (ROTUNDIFOLIA LIKE 21)	GO:0048367(shoot development)
A_84_P15309	-0.139516	0.0719936	0.337784	0.336234	-0.00665088	0.00873045	0.182726	0.00737229	0.0275639	-0.328754	-0.80191	-0.308831	TC287723	AT1G76090.1	NM_106258	SMT3 (S-adenosyl-methionine-sterol-C-methyltransferase 3); S-adenosylmethionine-dependent methyltransferase	GO:0003838(sterol 24-C-methyltransferase activity)	GO:0005783(endoplasmic reticulum)	GO:0008757(S-adenosylmethionine-dependent methyltransferase activity)	GO:0016126(sterol biosynthetic process)
A_84_P812545	0.00523269	0.635276	0.513073	1.10589	0.0102419	0.567948	1.27406	0.559778	0.0672178	-0.32363	-1.29017	-0.277065	TC306897	TA29646_3702
A_84_P14249	0.0506406	-0.384083	-0.275886	-0.177677	-0.0306238	0.0451794	0.267272	-0.179895	-0.0148366	-0.30755	-1.31706	-0.378123	TC290413	AT1G36060.1	NM_103302	AP2 domain-containing transcription factor, putative	GO:0003677(DNA binding)	GO:0003700(transcription factor activity)	GO:0005634(nucleus)	GO:0006355(regulation of transcription, DNA-dependent)
A_84_P859794	-0.00769544	0.324449	0.205843	0.426733	-0.0218313	0.131415	0.467097	0.0142093	-0.0311539	-0.245766	-0.884256	-0.350109	TC312398	AT2G45170.2	NM_180100	AtATG8e (AUTOPHAGY 8E); microtubule binding	GO:0005737(cytoplasm)	GO:0005776(autophagic vacuole)	GO:0006914(autophagy)	GO:0008017(microtubule binding)	GO:0009267(cellular response to starvation)	GO:0016020(membrane)
A_84_P751955	-0.0224964	0.335506	0.395196	0.309732	-0.0373012	0.0717496	0.187604	-0.156273	0.0356833	-0.23525	-0.974824	-0.551092	TC298603	AT1G12080.1	NM_101080	hypothetical protein	GO:0003674(molecular_function)	GO:0005575(cellular_component)	GO:0008150(biological_process)
A_84_P20655	-0.123279	-0.868516	-1.26739	-0.915771	0.00817092	-0.921981	-1.40493	-2.08768	-0.00325013	0.0338368	-0.796661	-0.333938	TC311156	AT5G45830.1	NM_123951	DOG1 (DELAY OF GERMINATION 1)	GO:0003674(molecular_function)	GO:0005575(cellular_component)	GO:0010162(seed dormancy)
A_84_P517001	-0.20507	0.116254	-0.133179	-0.00550433	-0.00743178	0.0068689	0.466899	-0.318692	0.0114673	0.0730848	-0.910459	-0.261579	TC308606	AT1G33055.1	NM_103039	hypothetical protein	GO:0003674(molecular_function)	GO:0008150(biological_process)	GO:0012505(endomembrane system)
A_84_P850547	-0.0413566	0.406309	-0.075278	0.231225	0.0633841	-0.0722448	0.887255	-0.393705	0.0561004	-0.0383835	-0.870059	-0.198787	TC305216	TA29936_3702
A_84_P18069	-0.0224016	0.327577	0.354651	0.251984	-0.0209708	0.295824	0.7276	0.128356	0.0206255	-0.425086	-0.869775	-0.186384	TC313301	AT1G49130.1	NM_001036083	zinc finger (B-box type) family protein	GO:0003700(transcription factor activity)	GO:0005622(intracellular)	GO:0008270(zinc ion binding)	GO:0045449(regulation of transcription)
A_84_P10198	-0.330646	-0.143617	-0.0696151	-0.232496	-0.0211849	-0.336796	0.701507	-0.492752	0.0301105	-0.317698	-1.10921	-0.0954897	TC288594	AT5G22920.1	NM_122198	zinc finger (C3HC4-type RING finger) family protein	GO:0008270(zinc ion binding)
A_84_P851517	0.0226259	0.07943	0.131428	0.40105	0.0352257	0.34365	0.830047	0.0812603	-0.0622858	-0.0672041	-1.08699	-0.0814171	TC306473	AT5G56870.1	NM_125070	BGAL4 (beta-galactosidase 4); beta-galactosidase	GO:0004565(beta-galactosidase activity)	GO:0005975(carbohydrate metabolic process)	GO:0005990(lactose catabolic process)	GO:0009341(beta-galactosidase complex)	GO:0012505(endomembrane system)	GO:0019513(lactose catabolic process, using glucoside 3-dehydrogenase)	GO:0019515(lactose catabolic process via UDP-galactose)
A_84_P14226	-0.217362	1.02526	1.47336	1.56385	0.0150772	0.548288	1.3292	0.774977	-0.0167652	-0.387847	-0.746788	-0.075348	TC308032	AT1G10070.1	NM_001035939	ATBCAT-2; branched-chain-amino-acid transaminase/ catalytic	GO:0003824(catalytic activity)	GO:0004084(branched-chain-amino-acid transaminase activity)	GO:0008152(metabolic process)	GO:0009081(branched chain family amino acid metabolic process)	GO:0009507(chloroplast)
A_84_P814618	-0.143172	-0.0144031	-0.00107038	-0.0377438	0.00389203	-0.314918	0.606977	-0.548204	-0.0315564	-0.461521	-1.3135	-0.0557999	TC288594	AT5G22920.1	NM_122198	zinc finger (C3HC4-type RING finger) family protein	GO:0008270(zinc ion binding)
A_84_P728892	0.0232046	0.173938	0.150207	0.324811	0.0285332	0.59469	1.73298	0.906935	0.0456644	0.0837718	-1.00833	0.120358		AT3G45300.1	NM_114399	IVD (ISOVALERYL-COA-DEHYDROGENASE)	GO:0005739(mitochondrion)	GO:0005759(mitochondrial matrix)	GO:0006552(leucine catabolic process)	GO:0008470(isovaleryl-CoA dehydrogenase activity)
A_84_P16802	0.0327144	-0.376758	-0.0336182	0.0352242	-0.0225953	-0.144839	0.76094	-0.335827	0.00424649	-0.198398	-0.746484	0.158199	TC289325	AT5G14470.1	NM_121451	GHMP kinase-related	GO:0004335(galactokinase activity)	GO:0005524(ATP binding)	GO:0005737(cytoplasm)	GO:0008152(metabolic process)	GO:0016310(phosphorylation)
A_84_P17045	-0.0173909	0.610066	1.10881	1.11092	-0.0303828	0.260415	1.27334	0.245464	-0.0430222	-0.374866	-1.30024	0.253874	TC309279	AT1G08630.1	NM_100736	THA1 (THREONINE ALDOLASE 1); aldehyde-lyase	GO:0004793(threonine aldolase activity)	GO:0005575(cellular_component)	GO:0006567(threonine catabolic process)	GO:0016832(aldehyde-lyase activity)
A_84_P816193	0.348937	0.697926	1.03567	1.11547	-0.0570873	0.295196	1.25427	0.174828	-0.0503147	-0.335522	-1.23371	0.375913	TC309279	AT1G08630.1	NM_100736	THA1 (THREONINE ALDOLASE 1); aldehyde-lyase	GO:0004793(threonine aldolase activity)	GO:0005575(cellular_component)	GO:0006567(threonine catabolic process)	GO:0016832(aldehyde-lyase activity)
A_84_P811808	-0.0756945	0.51882	-0.0526323	0.474012	0.00469198	-0.04232	-0.547023	0.093047	0.000436442	-0.642799	-0.759842	0.443219	TC288273	AT3G12145.1	NM_202562	FLR1 (FLOR1); enzyme inhibitor	GO:0004857(enzyme inhibitor activity)	GO:0005575(cellular_component)	GO:0008134(transcription factor binding)	GO:0008150(biological_process)
A_84_P20176	-0.0596521	1.28432	1.04334	1.42905	-0.0379773	0.278328	0.0925327	0.185197	-0.00202347	-0.191491	-0.718565	0.46577	TC296562	AT2G44790.1	NM_130043	UCC2 (UCLACYANIN 2); copper ion binding	GO:0005507(copper ion binding)	GO:0006118(electron transport)	GO:0031225(anchored to membrane)
A_84_P542646	0.0895468	-0.36082	0.377766	0.825601	0.00889834	0.46197	1.4993	0.405216	-3.18121e-05	-0.00629243	-0.91033	1.52832	TC288936	AT1G15040.1	NM_101374	glutamine amidotransferase-related	GO:0003824(catalytic activity)	GO:0005575(cellular_component)	GO:0006541(glutamine metabolic process)	GO:0016787(hydrolase activity)

## Sheet: Down-Rp24h-16
	without aphid	M. cerasi	M. persicae	R. padi	without aphid	M. cerasi	M. persicae	R. padi	without aphid	M. cerasi	M. persicae	R. padi
Time	3h				6h				24h
Systematic	log2												TIGRID	At accession	GenbankAccession	Gene function	GO
A_84_P808177	0.15104	-0.269387	-0.732266	-0.358115	-0.111775	-0.399145	-0.901618	-0.103567	-0.00168976	0.0500952	0.540658	-1.52214	TC303396	AT5G59320.1	NM_125323	LTP3 (LIPID TRANSFER PROTEIN 3); lipid binding	GO:0005618(cell wall)	GO:0008289(lipid binding)	GO:0009737(response to abscisic acid stimulus)
A_84_P20704	0.15502	-0.159682	-0.695731	-0.140088	-0.0248236	-0.486468	-1.12189	-0.241681	0.0226738	0.0767764	0.67634	-1.45325	TC300021	AT5G59320.1	NM_125323	LTP3 (LIPID TRANSFER PROTEIN 3); lipid binding	GO:0005618(cell wall)	GO:0008289(lipid binding)	GO:0009737(response to abscisic acid stimulus)
A_84_P536936	0.0509914	1.11125	0.282676	0.634535	0.124513	0.109157	0.521691	1.16538	-0.0594207	0.381609	1.1492	-1.28873	TC310597	AT4G01985.1	NM_202770	hypothetical protein	GO:0003674(molecular_function)	GO:0008150(biological_process)	GO:0012505(endomembrane system)
A_84_P820158	-0.0540418	-0.170665	-0.685299	-0.577968	-0.00698325	-0.388166	-0.450681	-0.66582	-0.00852387	-0.634134	-0.342441	-1.21701	TC293473	AT2G18050.1	NM_127361	HIS1-3 (HISTONE H1-3); DNA binding	GO:0000786(nucleosome)	GO:0003677(DNA binding)	GO:0006334(nucleosome assembly)	GO:0031492(nucleosomal DNA binding)
A_84_P16114	-0.222643	-0.274301	-1.15839	-0.896291	-0.0111977	-2.21659	-2.6673	-2.2914	0.0291417	-0.367019	-0.371125	-1.03376	TC286932	AT1G09350.1	NM_100805	ATGOLS3 (ARABIDOPSIS THALIANA GALACTINOL SYNTHASE 3); transferase, transferring glycosyl groups / transferase, transferring hexosyl groups	GO:0005575(cellular_component)	GO:0016051(carbohydrate biosynthetic process)	GO:0016757(transferase activity, transferring glycosyl groups)	GO:0016758(transferase activity, transferring hexosyl groups)
A_84_P256260	-0.159765	0.396435	-1.03266	-0.632125	-0.0233515	-0.276405	-0.559883	0.102258	0.0206781	-0.65874	-0.112923	-1.00145	TC308530	AT2G41190.1	NM_129684	amino acid transporter family protein	GO:0006865(amino acid transport)	GO:0015171(amino acid transmembrane transporter activity)	GO:0016020(membrane)
A_84_P20179	0.0158563	-0.122297	0.379429	0.280643	-0.0377291	0.38258	0.08222	0.275791	0.0454452	-0.479281	-0.160524	-0.878107	TC290263	AT2G40100.1	NM_129568	LHCB4.3 (LIGHT HARVESTING COMPLEX PSII); chlorophyll binding	GO:0009535(chloroplast thylakoid membrane)	GO:0015979(photosynthesis)	GO:0016168(chlorophyll binding)	GO:0030076(light-harvesting complex)
A_84_P297634	0.216417	-0.25675	-0.715937	-0.762557	0.0151549	0.0759794	-0.324788	-0.0317538	0.00211199	-0.240878	0.734561	-0.908523	TC286160	AT5G15500.1	NM_180494	ankyrin repeat family protein	GO:0005515(protein binding)	GO:0008150(biological_process)	GO:0012505(endomembrane system)
A_84_P19758	0.28225	0.339021	0.0791804	0.233595	0.0132368	0.448149	-0.364861	0.64548	-0.0460297	0.792616	0.985334	-0.922637	TC299264	AT5G59310.1	NM_125322	LTP4 (LIPID TRANSFER PROTEIN 4); lipid binding	GO:0006869(lipid transport)	GO:0008289(lipid binding)	GO:0009737(response to abscisic acid stimulus)	GO:0012505(endomembrane system)
A_84_P175491	0.312363	-0.571209	-0.643372	-0.19235	0.0229312	0.5566	0.319753	0.836455	0.00421764	-0.586906	0.212608	-0.86426		AT5G62520.1	NM_203252	SRO5 (SIMILAR TO RCD ONE 5); NAD+ ADP-ribosyltransferase	GO:0003950(NAD+ ADP-ribosyltransferase activity)	GO:0005739(mitochondrion)	GO:0006800(oxygen and reactive oxygen species metabolic process)	GO:0009651(response to salt stress)
A_84_P715317	0.019777	-0.362482	-0.120409	-0.148763	0.0176757	-0.0862002	0.541477	-0.259193	0.0411611	-0.635034	-0.534341	-0.776439		AT1G72416.3	NM_001124117	heat shock protein binding	GO:0031072(heat shock protein binding)
A_84_P18335	0.410985	0.501028	-1.21733	0.319677	0.00831316	0.56604	-0.100144	1.09066	0.00989299	0.1636	1.15894	-0.795292	TC302341	AT3G02480.1	NM_111115	ABA-responsive protein-related	GO:0003674(molecular_function)	GO:0005575(cellular_component)	GO:0008150(biological_process)
A_84_P17859	0.113385	-0.222266	0.0576212	-0.131363	0.0161039	0.616714	0.929021	0.187021	-0.00649736	-0.354138	-0.456153	-0.765059	TC290098	AT5G57560.1	NM_125137	TCH4 (TOUCH 4); hydrolase, acting on glycosyl bonds / xyloglucan:xyloglucosyl transferase	GO:0005618(cell wall)	GO:0009408(response to heat)	GO:0009409(response to cold)	GO:0009612(response to mechanical stimulus)	GO:0009664(plant-type cell wall organization and biogenesis)	GO:0009733(response to auxin stimulus)	GO:0009741(response to brassinosteroid stimulus)	GO:0016762(xyloglucan:xyloglucosyl transferase activity)	GO:0016798(hydrolase activity, acting on glycosyl bonds)
A_84_P569772	-0.147123	0.386348	0.53908	0.460108	-0.0372996	0.478841	0.202277	0.341949	-0.00907905	-0.486244	-0.503328	-0.748551	TC297223	AT4G16447.1	NM_117742	hypothetical protein	GO:0003674(molecular_function)	GO:0008150(biological_process)
A_84_P18401	0.0445309	-1.4277	-1.84511	-1.17249	-0.0333127	-0.695686	0.335116	-1.10851	-0.0260529	-0.288093	-0.227118	-0.750427	TC281774	AT3G12580.1	NM_112093	HSP70 (heat shock protein 70); ATP binding	GO:0005524(ATP binding)	GO:0005829(cytosol)	GO:0006457(protein folding)	GO:0009408(response to heat)	GO:0009615(response to virus)	GO:0009617(response to bacterium)	GO:0009644(response to high light intensity)	GO:0042542(response to hydrogen peroxide)
A_84_P17929	-0.202158	-0.181324	-0.664787	-0.658222	0.00636777	-1.09971	-1.3904	-1.57675	0.0483815	-0.0559389	0.508353	-0.658214	TC286182	AT1G56600.1	NM_104537	ATGOLS2 (ARABIDOPSIS THALIANA GALACTINOL SYNTHASE 2); transferase, transferring glycosyl groups / transferase, transferring hexosyl groups	GO:0005575(cellular_component)	GO:0016051(carbohydrate biosynthetic process)	GO:0016757(transferase activity, transferring glycosyl groups)	GO:0016758(transferase activity, transferring hexosyl groups)

[truncated: 9 more sheets: Up-Mc3h-18, UpMp3h-17, UpRp3h-17, Up-Mc6h-74, UpMp6h-60, UpRp6h-26, Up-Mc24h-3, UpMp24h-96, UpRp24h-29]
