# Supplementary material for: Characterization of Arabidopsis Transcriptional Responses to Different Aphid Species Reveals Genes that Contribute to Host Susceptibility and Non-host Resistance
Source: PLoS Pathog. 2015 May 20;11(5):e1004918. doi: 10.1371/journal.ppat.1004918 (PMC4439036; doi:10.1371/journal.ppat.1004918)
Supplement: S4 Table — The array probe number, normalized expression value (fold changes were log2), TIGR ID number, Arabidopsis thaliana accession number, and the gene bank accessions are given for each gene that showed a differential expression. (XLSX) [file ppat.1004918.s014.xlsx]

## Sheet: Down-Mc3h_Rp3h_Mp3h-84
	without aphid	M. cerasi	M. persicae	R. padi	without aphid	M. cerasi	M. persicae	R. padi	without aphid	M. cerasi	M. persicae	R. padi
Time	3h				6h				24h
Systematic	log2												TIGRID	At accession	GenbankAccession	Gene function	GO
A_84_P305070	0.11401	-2.75641	-2.99878	-2.22718	0.0351296	-1.23396	-2.71394	-2.08326	0.0190402	2.38675	2.63684	1.32617	TC284320	AT2G15020.1	NM_127064	hypothetical protein	GO:0003674(molecular_function)	GO:0005575(cellular_component)	GO:0008150(biological_process)
A_84_P19241	-0.237307	-2.7187	-2.7895	-2.17185	0.0290967	-1.58037	-1.96908	-1.78337	-0.0142357	0.0533761	0.12892	-0.364137	TC284054	AT2G46830.1	NM_180129	CCA1 (CIRCADIAN CLOCK ASSOCIATED 1); transcription factor	GO:0003677(DNA binding)	GO:0003700(transcription factor activity)	GO:0007623(circadian rhythm)	GO:0009651(response to salt stress)	GO:0009723(response to ethylene stimulus)	GO:0009733(response to auxin stimulus)	GO:0009737(response to abscisic acid stimulus)	GO:0009739(response to gibberellin stimulus)	GO:0009751(response to salicylic acid stimulus)	GO:0009753(response to jasmonic acid stimulus)	GO:0010243(response to organic nitrogen)	GO:0016563(transcription activator activity)	GO:0016564(transcription repressor activity)	GO:0046686(response to cadmium ion)
A_84_P739644	0.251293	-2.09481	-2.59845	-1.89072	-0.0422895	-0.978726	-1.87021	-1.3291	0.00741472	1.33894	1.55866	1.17321		AT1G70260.1	NM_105694	nodulin MtN21 family protein	GO:0003674(molecular_function)	GO:0016020(membrane)
A_84_P845388	0.0918041	-2.18551	-2.22352	-2.16698	0.041933	0.618095	0.566162	0.296141	0.0857754	-0.113305	0.233436	-0.296946	TC290515	TC290515			GO:0008152(metabolic process)	GO:0016491(oxidoreductase activity)
A_84_P11914	0.187929	-1.88766	-1.90934	-1.80339	-0.0201813	-1.289	0.492591	-1.48912	0.0317133	-0.785089	-0.892602	-0.918503	TC297656	AT4G12400.1	NM_117310	stress-inducible protein, putative	GO:0005488(binding)	GO:0005575(cellular_component)	GO:0006950(response to stress)	GO:0009408(response to heat)	GO:0009644(response to high light intensity)	GO:0042542(response to hydrogen peroxide)
A_84_P836671	0.14495	-1.85467	-2.91599	-2.12048	0.0118517	-0.67648	-1.66892	-1.85388	0.00197645	1.69531	1.37426	1.50242	TC300702	TA52555_3702
A_84_P595614	0.318823	-1.53262	-1.63489	-1.70391	-0.069733	0.785095	0.0280314	0.56861	0.00844701	1.49494	1.89553	1.36589	TC282027	AT4G14390.1	NM_117518	ankyrin repeat family protein	GO:0003674(molecular_function)	GO:0005575(cellular_component)	GO:0008150(biological_process)
A_84_P20292	-0.320637	-2.05529	-1.88551	-1.90294	-0.0297273	-1.2829	-1.42994	-1.50009	0.00956328	0.292043	0.180949	-0.203656	TC293154	AT3G02380.1	NM_111105	COL2 (CONSTANS-LIKE 2); transcription factor/ zinc ion binding	GO:0003700(transcription factor activity)	GO:0005622(intracellular)	GO:0008270(zinc ion binding)	GO:0009909(regulation of flower development)
A_84_P19231	0.26897	-1.45722	-1.99364	-1.32525	0.014891	-1.02319	0.595363	-1.63351	-0.0413012	-0.783157	-0.611762	-1.52604	TC289736	AT2G26150.1	NM_001124916	ATHSFA2 (Arabidopsis thaliana heat shock transcription factor A2)	GO:0003677(DNA binding)	GO:0003700(transcription factor activity)	GO:0005634(nucleus)	GO:0009408(response to heat)	GO:0009644(response to high light intensity)	GO:0012505(endomembrane system)	GO:0042542(response to hydrogen peroxide)
A_84_P18640	0.679823	-1.00839	-1.88603	-1.6659	-0.164253	2.46738	-0.303202	2.43903	-0.0381801	1.29606	1.61885	3.22519	TC282751	AT4G16590.1	NM_117760	ATCSLA01 (Cellulose synthase-like A1); glucosyltransferase/ transferase, transferring glycosyl groups	GO:0005575(cellular_component)	GO:0008150(biological_process)	GO:0016757(transferase activity, transferring glycosyl groups)	GO:0016759(cellulose synthase activity)	GO:0046527(glucosyltransferase activity)
A_84_P13983	-0.0492096	-1.7026	-2.05362	-1.68165	-0.0452472	-0.909871	-1.41345	-1.49735	0.0593804	0.728037	0.607277	0.0289323	TC291213	AT5G24120.1	NM_122317	SIGE (RNA polymerase sigma subunit E); DNA binding / DNA-directed RNA polymerase/ sigma factor/ transcription factor	GO:0003677(DNA binding)	GO:0003700(transcription factor activity)	GO:0003899(DNA-directed RNA polymerase activity)	GO:0006352(transcription initiation)	GO:0006355(regulation of transcription, DNA-dependent)	GO:0010114(response to red light)	GO:0010218(response to far red light)	GO:0016987(sigma factor activity)
A_84_P751150	0.518198	-1.11539	-1.68838	-1.26598	0.0316473	0.660124	0.276084	0.790711	0.0231487	1.19608	0.993629	1.30026	NP041492	AT1G02230.1	NM_100104	ANAC004 (Arabidopsis NAC domain containing protein 4); transcription factor	GO:0003700(transcription factor activity)	GO:0005575(cellular_component)	GO:0007275(multicellular organismal development)
A_84_P16903	0.1394	-1.47832	-2.2541	-1.66535	-0.0424249	0.0101989	-1.14518	-0.154048	-0.0205537	1.404	1.53838	1.16729	TC295859	AT5G54610.1	NM_124842	ANK (ANKYRIN); protein binding	GO:0005515(protein binding)	GO:0005575(cellular_component)	GO:0009751(response to salicylic acid stimulus)
A_84_P720334	0.723779	-0.888609	-1.669	-1.8158	0.041933	2.9504	0.778746	0.547052	0.0344561	2.54241	3.11266	0.624213		TA29990_3702
A_84_P18814	0.171486	-1.36446	-1.07162	-1.26171	-0.00697476	-0.885731	-0.85051	-0.492236	0.0323099	0.12496	0.641512	-0.0190426	TC281018	AT5G59670.1	NM_125359	leucine-rich repeat protein kinase, putative	GO:0006468(protein amino acid phosphorylation)	GO:0012505(endomembrane system)	GO:0016301(kinase activity)
A_84_P22334	0.114804	-1.41415	-2.11871	-1.92505	0.000336565	-0.728642	-0.116133	-1.45583	-0.00764012	0.411661	-0.0139118	-0.148959	TC284168	AT4G20820.1	NM_118200	FAD-binding domain-containing protein	GO:0006118(electron transport)	GO:0009055(electron carrier activity)
A_84_P513574	0.0140557	-1.48627	-2.17041	-1.7223	-0.00708549	-0.0434734	0.0914289	0.159305	0.0294272	0.819665	1.02401	0.826605	TC304936	AT2G14560.2	NM_201727	hypothetical protein	GO:0003674(molecular_function)	GO:0005575(cellular_component)	GO:0008150(biological_process)	GO:0009751(response to salicylic acid stimulus)	GO:0050832(defense response to fungus)
A_84_P258120	0.329525	-1.16534	-2.07753	-0.824362	-0.153152	2.75858	2.89738	2.73156	-0.0990434	-0.862536	-1.32771	-1.08132	TC303895	AT1G75830.1	NM_106233	LCR67/PDF1.1 (Low-molecular-weight cysteine-rich 67)	GO:0003674(molecular_function)	GO:0005618(cell wall)	GO:0006952(defense response)
A_84_P17828	0.186887	-1.29297	-1.41624	-1.23292	-0.0245516	-0.874558	0.388614	-1.36444	0.0308015	-0.302267	-0.203721	-0.578177	TC304278	AT5G48570.1	NM_124233	peptidyl-prolyl cis-trans isomerase, putative / FK506-binding protein, putative	GO:0003755(peptidyl-prolyl cis-trans isomerase activity)	GO:0005516(calmodulin binding)	GO:0005528(FK506 binding)	GO:0005575(cellular_component)	GO:0006457(protein folding)
A_84_P18401	0.0445309	-1.4277	-1.84511	-1.17249	-0.0333127	-0.695686	0.335116	-1.10851	-0.0260529	-0.288093	-0.227118	-0.750427	TC281774	AT3G12580.1	NM_112093	HSP70 (heat shock protein 70); ATP binding	GO:0005524(ATP binding)	GO:0005829(cytosol)	GO:0006457(protein folding)	GO:0009408(response to heat)	GO:0009615(response to virus)	GO:0009617(response to bacterium)	GO:0009644(response to high light intensity)	GO:0042542(response to hydrogen peroxide)
A_84_P756427	0.558758	-0.886325	-1.35573	-0.21449	0.0353775	1.03248	-0.860574	-0.0544207	-0.0252085	3.12112	3.59135	2.26877	TC289330	AT2G27420.1	NM_128302	cysteine proteinase, putative	GO:0006508(proteolysis)	GO:0008234(cysteine-type peptidase activity)	GO:0012505(endomembrane system)
A_84_P10696	0.153833	-1.23205	-1.15668	-1.33237	-0.0337303	-0.0260583	-0.292187	-0.243522	-0.0286033	0.164315	0.408535	0.133245	TC306445	AT2G24160.1		pseudo
A_84_P93089	-0.535617	-1.91989	-3.08694	-2.3149	-0.00533262	-1.14504	-2.10308	-1.56106	0.00959158	1.68369	1.41505	1.49537	TC292156	AT1G13650.1	NM_179324	hypothetical protein	GO:0003674(molecular_function)	GO:0005575(cellular_component)	GO:0008150(biological_process)
A_84_P94599	0.0461794	-1.25845	-1.10129	-1.07845	-0.0284574	-0.534169	-0.965543	-0.814677	0.0373041	0.738384	1.06809	0.53146	TC295116	AT3G56290.1	NM_115487	hypothetical protein	GO:0003674(molecular_function)	GO:0008150(biological_process)
A_84_P12395	-0.00747176	-1.30078	-1.60588	-1.21226	-0.0112306	-0.969539	-1.12192	-1.03149	-0.0586953	0.712087	1.06426	0.538642	TC307856	AT1G32900.1	NM_103023	starch synthase, putative	GO:0009058(biosynthetic process)	GO:0009250(glucan biosynthetic process)	GO:0009507(chloroplast)	GO:0016757(transferase activity, transferring glycosyl groups)
A_84_P23899	0.10609	-1.18097	-1.29066	-0.866584	0.00698021	0.172133	0.276342	0.330233	-0.0123544	0.0711114	0.156831	0.166435	TC297610	AT2G29500.1	NM_128504	17.6 kDa class I small heat shock protein (HSP17.6B-CI)	GO:0003674(molecular_function)	GO:0006979(response to oxidative stress)	GO:0009408(response to heat)	GO:0009644(response to high light intensity)	GO:0042542(response to hydrogen peroxide)
A_84_P17111	0.336474	-0.942982	-1.32359	-0.782204	-0.062162	-0.316536	-0.963339	-0.61672	0.0204559	1.26077	1.59737	0.802486	TC296923	AT1G02820.1	NM_100163	late embryogenesis abundant 3 family protein / LEA3 family protein	GO:0003674(molecular_function)	GO:0009790(embryonic development)
A_84_P235073	-0.306987	-1.57466	-2.23314	-1.81548	-0.0623371	-1.1336	-1.99309	-2.11034	-0.018332	0.588308	0.38209	0.0591216	TC288208	AT1G73870.1	NM_106047	zinc finger (B-box type) family protein	GO:0003700(transcription factor activity)	GO:0005622(intracellular)	GO:0008270(zinc ion binding)	GO:0045449(regulation of transcription)
A_84_P537220	0.510139	-0.713943	-0.83338	-0.196054	0.0920069	2.03484	1.31734	1.19151	-0.0306109	1.59785	1.57098	1.18676	NP231037	AT5G57510.1	NM_125132	hypothetical protein	GO:0003674(molecular_function)	GO:0008150(biological_process)
A_84_P186924	0.0995843	-1.09341	-1.48102	-1.2276	0.00408514	0.120221	-0.42021	0.00215333	-0.00241363	0.579908	0.920704	0.339717	TC281125	AT1G65790.1	NM_105252	ARK1 (A. THALIANA RECEPTOR KINASE I); kinase	GO:0004674(protein serine/threonine kinase activity)	GO:0006468(protein amino acid phosphorylation)	GO:0009875(pollen-pistil interaction)	GO:0016020(membrane)	GO:0016301(kinase activity)	GO:0019199(transmembrane receptor protein kinase activity)
A_84_P21761	-0.317529	-1.49395	-1.54592	-1.52596	-0.000364993	-0.683791	-0.770517	-0.98299	-0.00115253	0.753468	0.822837	0.204694	TC287432	AT1G64500.1	NM_105125	glutaredoxin family protein	GO:0005575(cellular_component)	GO:0006118(electron transport)	GO:0006499(N-terminal protein myristoylation)	GO:0030508(thiol-disulfide exchange intermediate activity)
A_84_P226889	0.0444275	-1.11937	-1.17884	-0.986057	-0.0214959	0.485505	-0.0914249	-0.129405	0.0409897	0.726771	1.01398	0.71128	TC296039	AT4G20000.1	NM_118119	VQ motif-containing protein	GO:0003674(molecular_function)	GO:0005575(cellular_component)	GO:0008150(biological_process)
A_84_P831167	0.113316	-1.02275	-1.06696	-0.99398	0.0279632	-0.207567	-0.749097	-0.378748	0.063488	0.679026	0.797834	0.478164	TC294131	AT1G69730.1	NM_105641	protein kinase family protein	GO:0006468(protein amino acid phosphorylation)	GO:0012505(endomembrane system)	GO:0016301(kinase activity)
A_84_P12560	-0.0981687	-1.23367	-1.65622	-1.38297	-0.0514237	-1.06929	-1.59334	-1.53197	0.022401	0.466588	0.32164	0.0138812	TC293522	AT2G31380.1	NM_128695	STH (salt tolerance homologue); transcription factor/ zinc ion binding	GO:0003700(transcription factor activity)	GO:0005622(intracellular)	GO:0008270(zinc ion binding)	GO:0012505(endomembrane system)	GO:0019904(protein domain specific binding)	GO:0045449(regulation of transcription)
A_84_P13826	-0.00543006	-1.13756	-1.11826	-0.980847	0.00094624	-0.0517792	-1.25436	-0.254417	0.0395201	0.227463	0.828966	0.624894	TC284469	AT4G21760.1	NM_118296	BGLU47 (Beta-glucosidase 47); hydrolase, hydrolyzing O-glycosyl compounds	GO:0004553(hydrolase activity, hydrolyzing O-glycosyl compounds)	GO:0005975(carbohydrate metabolic process)	GO:0012505(endomembrane system)
A_84_P23539	-0.211606	-1.33714	-1.37164	-1.17761	0.00186772	-0.206246	-0.519045	-0.437792	-0.0244044	0.680184	0.967283	0.0486906	NP225790	AT5G58770.1	NM_125264	dehydrodolichyl diphosphate synthase, putative / DEDOL-PP synthase, putative	GO:0019408(dolichol biosynthetic process)	GO:0045547(dehydrodolichyl diphosphate synthase activity)
A_84_P855873	-0.079761	-1.20228	-1.32084	-1.37475	0.129983	-0.0996003	-0.170519	0.0665559	0.00861748	0.442233	0.790692	0.325812	TC310124	T42092
A_84_P19508	-0.0239669	-1.14441	-1.75411	-1.19285	-0.0743364	-0.564433	-1.2713	-0.441353	-0.0369199	-0.258872	0.00881276	-0.481631	TC299672	AT4G23680.1	NM_118499	major latex protein-related / MLP-related	GO:0003674(molecular_function)	GO:0005575(cellular_component)	GO:0006952(defense response)	GO:0009607(response to biotic stimulus)
A_84_P18192	0.360834	-0.714216	-1.68713	-1.22245	-0.0217132	-0.213238	-1.80468	-0.756499	0.00147797	0.926656	0.635786	0.8246	TC311043	AT2G20750.1	NM_127640	ATEXPB1 (ARABIDOPSIS THALIANA EXPANSIN B1)	GO:0003674(molecular_function)	GO:0005576(extracellular region)	GO:0009664(plant-type cell wall organization and biogenesis)	GO:0009826(unidimensional cell growth)	GO:0009828(plant-type cell wall loosening)	GO:0012505(endomembrane system)
A_84_P850790	0.0958897	-0.966992	-1.01184	-1.05499	0.0945381	-0.203805	-0.183673	0.0259618	0.00963514	0.411558	0.779815	0.306942	TC305469	BP783345
A_84_P221276	-0.0198227	-1.07667	-1.18325	-1.22276	0.073555	-0.436088	-0.721145	-0.434718	-0.000683347	0.499591	0.366503	0.6885	TC292921	AT5G22390.1	NM_122144	hypothetical protein
A_84_P795530	0.0196414	-1.02254	-1.22571	-0.962054	0.0113539	-0.625796	-0.635104	-0.717509	-0.0378582	0.445912	0.0388675	0.668721	TC292921	AT5G22390.1	NM_122144	hypothetical protein
A_84_P17207	0.410168	-0.618081	-1.21693	-0.967265	0.000895666	0.290447	-0.621342	-0.0936418	0.00958159	1.58891	2.10258	1.36588	TC287417	AT1G57590.1	NM_104556	carboxylesterase	GO:0004091(carboxylesterase activity)	GO:0008150(biological_process)
A_84_P12374	0.107929	-0.910263	-0.941801	-1.21101	-0.0129682	0.3228	-0.121408	-0.0157887	0.0185218	0.368101	0.211372	0.320546	TC305326	AT1G15290.1	NM_101398	binding	GO:0005488(binding)	GO:0005575(cellular_component)	GO:0008150(biological_process)
A_84_P12851	0.423899	-0.581646	-1.37391	-0.801504	-0.0351107	1.02286	-0.262897	0.655763	-0.0149577	1.18568	1.43506	0.879162	TC287934	AT4G10500.1	NM_117118	oxidoreductase, 2OG-Fe(II) oxygenase family protein	GO:0016706(oxidoreductase activity, acting on paired donors, with incorporation or reduction of molecular oxygen, 2-oxoglutarate as one donor, and incorporation of one atom each of oxygen into both donors)	GO:0019748(secondary metabolic process)
A_84_P22736	0.194766	-0.805481	-0.719284	-0.499052	-0.00891512	0.0147456	-0.120614	0.645211	0.0855186	1.03395	1.34884	-0.0327969	TC289189	AT1G09500.1	NM_179294	cinnamyl-alcohol dehydrogenase family / CAD family	GO:0004022(alcohol dehydrogenase activity)	GO:0009809(lignin biosynthetic process)	GO:0012505(endomembrane system)	GO:0045551(cinnamyl-alcohol dehydrogenase activity)
A_84_P57860	-0.226629	-1.20714	-1.13855	-1.19966	0.00124671	-0.157562	-0.761182	-0.377749	0.00275523	0.737016	1.14046	0.383737	TC309241	AT1G65490.1	NM_105223	hypothetical protein	GO:0003674(molecular_function)	GO:0008150(biological_process)	GO:0012505(endomembrane system)
A_84_P21186	0.033853	-0.910912	-1.86163	-1.26566	0.0168237	-0.330275	-0.973061	-0.469023	-0.00969861	1.19877	1.05831	0.898566	TC282193	AT3G21670.1	NM_113062	nitrate transporter (NTP3)	GO:0005215(transporter activity)	GO:0006857(oligopeptide transport)	GO:0016020(membrane)
A_84_P844482	0.0377761	-0.899342	-0.868078	-0.886976	-0.00772817	-0.349613	-0.460892	-0.013609	-0.0730651	0.378051	0.671427	0.262107	TC282141	AT4G14400.1	NM_117519	ACD6 (ACCELERATED CELL DEATH 6); protein binding	GO:0005515(protein binding)	GO:0008219(cell death)	GO:0009751(response to salicylic acid stimulus)	GO:0009816(defense response to bacterium, incompatible interaction)	GO:0016020(membrane)
A_84_P108312	0.096599	-0.836395	-1.0225	-0.725277	0.0449561	-0.0273692	-0.49919	0.0480581	-0.0104253	0.3783	0.485853	0.345972	TC283177	AT2G46440.1	NM_130208	ATCNGC11 (cyclic nucleotide gated channel 11); calmodulin binding / cyclic nucleotide binding / ion channel	GO:0005216(ion channel activity)	GO:0005261(cation channel activity)	GO:0005516(calmodulin binding)	GO:0009620(response to fungus)	GO:0016020(membrane)	GO:0030551(cyclic nucleotide binding)
A_84_P559896	0.110921	-0.818671	-1.28407	-0.928317	-0.0206494	-0.279927	-1.85602	-1.14309	-0.034546	0.813018	1.15871	0.35762	TC302010	AT3G44450.1	NM_114313	hypothetical protein	GO:0003674(molecular_function)	GO:0005575(cellular_component)	GO:0008150(biological_process)
A_84_P567338	-0.0044124	-0.933733	-1.08306	-0.894815	-0.00672456	-0.569329	-0.669272	-0.536008	0.0293444	0.723672	0.913054	0.318895	TC312144	AT5G55570.1	NM_124939	heat shock protein binding / unfolded protein binding	GO:0006457(protein folding)	GO:0009507(chloroplast)	GO:0031072(heat shock protein binding)	GO:0051082(unfolded protein binding)
A_84_P216038	-0.0318843	-0.948331	-0.999807	-0.991152	-0.00635956	-0.320742	-0.427025	0.00191	-0.0435687	0.363279	0.622113	0.280623	TC314310	AT4G14400.1	NM_117519	ACD6 (ACCELERATED CELL DEATH 6); protein binding	GO:0005515(protein binding)	GO:0008219(cell death)	GO:0009751(response to salicylic acid stimulus)	GO:0009816(defense response to bacterium, incompatible interaction)	GO:0016020(membrane)
A_84_P827393	0.228956	-0.683188	-0.865456	-0.839231	-0.0319196	1.16549	0.257509	0.542759	0.0451067	1.56445	1.92386	0.821323	NP162702	AT3G48650.1		pseudo
A_84_P581058	-0.297716	-1.19823	-1.39787	-1.62788	0.041933	2.07092	0.532719	0.634059	0.0881861	0.197013	2.63306	0.0133727	TC293535	AT2G27270.1	NM_128285	hypothetical protein	GO:0003674(molecular_function)	GO:0005575(cellular_component)	GO:0008150(biological_process)
A_84_P223559	-0.061698	-0.956838	-1.53875	-1.06034	-0.0367388	0.133596	-0.156042	0.414049	-0.0286622	0.767771	0.894822	0.706374	TC302039	AT2G14560.1	NM_127019	hypothetical protein	GO:0003674(molecular_function)	GO:0005575(cellular_component)	GO:0008150(biological_process)	GO:0009751(response to salicylic acid stimulus)	GO:0050832(defense response to fungus)
A_84_P14701	0.0245929	-0.863443	-0.962775	-0.893871	-0.0668651	-0.456535	-1.04525	-1.09102	-0.0205578	0.426913	0.750041	0.107265	TC282723	AT3G61880.1	NM_116053	CYP78A9 (CYTOCHROME P450 78A9); oxygen binding	GO:0004497(monooxygenase activity)	GO:0010154(fruit development)	GO:0012505(endomembrane system)	GO:0019825(oxygen binding)
A_84_P23021	0.243154	-0.644856	-1.40697	-1.17076	0.129721	0.159927	-0.920608	-0.206078	0.0159726	0.827091	1.17071	0.524057	TC312054	AT2G29090.1	NM_128466	CYP707A2 (cytochrome P450, family 707, subfamily A, polypeptide 2); oxygen binding	GO:0009639(response to red or far red light)	GO:0009687(abscisic acid metabolic process)	GO:0010114(response to red light)	GO:0010295((+)-abscisic acid 8'-hydroxylase activity)	GO:0012505(endomembrane system)	GO:0019825(oxygen binding)	GO:0048838(release of seed from dormancy)
A_84_P15036	-0.141001	-1.02173	-1.3698	-1.08115	-0.00228617	0.0815327	-0.462606	0.217486	0.0360709	0.675225	1.0547	0.59753	TC280877	AT5G60900.1	NM_125483	RLK1 (RECEPTOR-LIKE PROTEIN KINASE 1); carbohydrate binding / kinase	GO:0006468(protein amino acid phosphorylation)	GO:0012505(endomembrane system)	GO:0016301(kinase activity)	GO:0030246(carbohydrate binding)
A_84_P754645	-0.0985883	-0.978315	-1.1396	-0.946208	0.0067586	-0.196133	-0.276805	-0.294108	0.012378	0.093744	0.387898	-0.0353487		AT1G31540.2	NM_001123924	disease resistance protein (TIR-NBS-LRR class), putative	GO:0000166(nucleotide binding)	GO:0004888(transmembrane receptor activity)	GO:0005515(protein binding)	GO:0005524(ATP binding)	GO:0006952(defense response)	GO:0017111(nucleoside-triphosphatase activity)	GO:0031224(intrinsic to membrane)
A_84_P818265	0.0157802	-0.854606	-0.781658	-0.781575	0.00375874	-0.469184	0.563325	-0.666082	0.0313757	-0.473967	-0.612363	-0.129871	TC291797	AT4G32480.1	NM_119400	hypothetical protein	GO:0003674(molecular_function)	GO:0005575(cellular_component)	GO:0008150(biological_process)
A_84_P11287	-0.034146	-0.902613	-1.12785	-0.909359	-0.0253357	-0.334251	-0.931945	-0.720142	-0.0065812	0.631227	0.414685	0.235129	TC297457	AT5G15600.1	NM_121564	SP1L4 (SPIRAL1-LIKE4)	GO:0003674(molecular_function)	GO:0005575(cellular_component)	GO:0008150(biological_process)
A_84_P59510	0.000273851	-0.861141	-0.834913	-0.888707	-0.00436498	-0.206412	0.613915	-0.463969	-0.00112829	-0.300934	-0.421249	0.0224737	TC291797	AT4G32480.1	NM_119400	hypothetical protein	GO:0003674(molecular_function)	GO:0005575(cellular_component)	GO:0008150(biological_process)
A_84_P20155	0.00238096	-0.858121	-0.811432	-0.7328	0.00484271	-0.3107	-0.806301	-0.499984	0.00832328	0.513054	0.433432	0.287095	TC290958	AT2G46450.1	NM_180123	ATCNGC12 (cyclic nucleotide gated channel 12); cyclic nucleotide binding / ion channel	GO:0005216(ion channel activity)	GO:0005261(cation channel activity)	GO:0009620(response to fungus)	GO:0016020(membrane)	GO:0030551(cyclic nucleotide binding)
A_84_P21596	-0.188934	-1.04876	-1.35069	-1.33544	0.0239378	-0.237508	-1.09715	-0.783592	-0.00675785	0.50493	0.261369	0.337127		AT5G44530.1	NM_123820	subtilase family protein	GO:0004289(subtilase activity)	GO:0006508(proteolysis)	GO:0012505(endomembrane system)
A_84_P23582	0.0119268	-0.833726	-0.948415	-1.01025	-0.0263438	-0.278007	-1.12595	-0.49096	0.00680237	0.0178483	0.345973	-0.518177	TC304672	AT5G15950.1	NM_121600	adenosylmethionine decarboxylase family protein	GO:0004014(adenosylmethionine decarboxylase activity)	GO:0005575(cellular_component)	GO:0006596(polyamine biosynthetic process)	GO:0006597(spermine biosynthetic process)	GO:0008295(spermidine biosynthetic process)
A_84_P15370	0.00516187	-0.837959	-0.697245	-0.759099	0.00221416	0.0752263	-0.205525	0.406183	-0.014841	0.493317	0.823042	1.08401	TC286577	AT1G04980.1	NM_100376	ATPDIL2-2 (PDI-LIKE 2-2); thiol-disulfide exchange intermediate	GO:0009505(plant-type cell wall)	GO:0030508(thiol-disulfide exchange intermediate activity)	GO:0045454(cell redox homeostasis)
A_84_P22977	0.250844	-0.585304	-1.358	-0.742931	0.0923939	-0.0857433	-1.33612	-0.489286	-0.00492696	1.12864	1.15801	1.23623	TC284970	AT2G23000.1	NM_127865	SCPL10 (serine carboxypeptidase-like 10); serine carboxypeptidase	GO:0004185(serine carboxypeptidase activity)	GO:0006508(proteolysis)	GO:0012505(endomembrane system)
A_84_P14878	-0.0230724	-0.855214	-0.841214	-0.8048	-0.00997035	-0.540411	-1.54022	-0.83353	-0.00707336	0.471411	0.948559	0.826754	TC289398	AT5G04950.1	NM_120577	nicotianamine synthase, putative	GO:0030410(nicotianamine synthase activity)
A_84_P260340	0.0654243	-0.763257	-1.06068	-0.727999	-0.0176637	-0.597491	-1.4645	-1.10133	0.0192201	0.950253	0.830579	0.484448	TC290373	AT1G76240.1	NM_106274	hypothetical protein	GO:0003674(molecular_function)	GO:0009507(chloroplast)
A_84_P858735	0.107402	-0.709322	-1.30925	-0.872942	0.00988192	-0.311066	-1.45599	-0.820237	-0.00607853	0.433012	0.258622	0.41403	TC311757	AT3G02870.2	NM_001035549	VTC4; 3'(2'),5'-bisphosphate nucleotidase/ L-galactose-1-phosphate phosphatase/ inositol or phosphatidylinositol phosphatase	GO:0004437(inositol or phosphatidylinositol phosphatase activity)	GO:0005575(cellular_component)	GO:0006790(sulfur metabolic process)	GO:0008441(3'(2'),5'-bisphosphate nucleotidase activity)	GO:0010347(L-galactose-1-phosphate phosphatase activity)	GO:0019853(L-ascorbic acid biosynthetic process)
A_84_P793001	0.0644315	-0.747512	-0.93577	-0.752538	0.0615796	1.54968	0.541957	0.897872	0.0419248	1.0622	1.39012	0.918804	TC280847	AT1G17420.1	NM_101603	LOX3 (Lipoxygenase 3); iron ion binding / lipoxygenase/ metal ion binding / oxidoreductase, acting on single donors with incorporation of molecular oxygen, incorporation of two atoms of oxygen	GO:0005506(iron ion binding)	GO:0006952(defense response)	GO:0009507(chloroplast)	GO:0009611(response to wounding)	GO:0009695(jasmonic acid biosynthetic process)	GO:0016165(lipoxygenase activity)	GO:0016702(oxidoreductase activity, acting on single donors with incorporation of molecular oxygen, incorporation of two atoms of oxygen)	GO:0040007(growth)	GO:0046872(metal ion binding)
A_84_P20170	0.0515688	-0.751194	-1.13125	-0.957946	0.00291989	-0.642928	-1.22646	-0.95745	-0.0387699	1.219	0.919893	1.12245	TC289724	AT2G01890.1	NM_126250	PAP8 (PURPLE ACID PHOSPHATASE PRECURSOR); acid phosphatase/ protein serine/threonine phosphatase	GO:0003993(acid phosphatase activity)	GO:0004722(protein serine/threonine phosphatase activity)	GO:0012505(endomembrane system)	GO:0016311(dephosphorylation)
A_84_P10559	0.204578	-0.593207	-0.691412	-0.583399	-0.0151928	0.884446	0.206984	0.636641	-0.0248191	0.738688	1.19631	0.456528	TC302718	AT1G01560.1	NM_001123738	ATMPK11 (Arabidopsis thaliana MAP kinase 11); MAP kinase/ kinase	GO:0004707(MAP kinase activity)	GO:0005575(cellular_component)	GO:0007165(signal transduction)	GO:0009737(response to abscisic acid stimulus)	GO:0016301(kinase activity)
A_84_P19573	0.0383313	-0.749106	-1.30544	-1.20248	0.0158764	-0.212522	-0.684171	-0.334982	-0.0176342	0.46234	0.839323	0.231754	NP221691	AT1G48100.1	NM_103706	glycoside hydrolase family 28 protein / polygalacturonase (pectinase) family protein	GO:0004650(polygalacturonase activity)	GO:0005975(carbohydrate metabolic process)
A_84_P580314	-0.00112712	-0.772482	-1.40209	-1.1055	-0.0516044	0.010865	-0.155406	0.322028	0.0166902	0.792042	1.01749	0.975143	TC298904	AT3G22235.1	NM_180292	hypothetical protein	GO:0003674(molecular_function)	GO:0008150(biological_process)	GO:0012505(endomembrane system)
A_84_P284920	-0.166949	-0.932378	-1.12456	-1.0652	0.00594839	-0.668132	-1.49283	-0.905185	-0.00495887	0.67849	0.679993	0.506242	TC284758	AT3G01060.1	NM_110971	hypothetical protein	GO:0003674(molecular_function)	GO:0008150(biological_process)
A_84_P20509	0.135321	-0.621507	-0.952551	-0.694032	-0.0100444	0.0938266	-0.37605	-0.519334	-0.00448479	0.677532	0.353668	0.393306	TC287680	AT1G48260.1	NM_103723	CIPK17 (SNF1-RELATED PROTEIN KINASE 3.21); kinase	GO:0005575(cellular_component)	GO:0006468(protein amino acid phosphorylation)	GO:0007165(signal transduction)	GO:0016301(kinase activity)
A_84_P20655	-0.123279	-0.868516	-1.26739	-0.915771	0.00817092	-0.921981	-1.40493	-2.08768	-0.00325013	0.0338368	-0.796661	-0.333938	TC311156	AT5G45830.1	NM_123951	DOG1 (DELAY OF GERMINATION 1)	GO:0003674(molecular_function)	GO:0005575(cellular_component)	GO:0010162(seed dormancy)
A_84_P515865	0.198974	-0.544471	-0.815554	-0.671148	-0.0833097	0.580653	-0.194476	0.236713	0.0214109	1.22134	1.32402	0.994404	TC309199	AT5G26690.1	NM_180545	heavy-metal-associated domain-containing protein	GO:0005575(cellular_component)	GO:0030001(metal ion transport)	GO:0046872(metal ion binding)
A_84_P14954	-0.173267	-0.91162	-1.4292	-1.15211	-0.000590127	-0.0493391	-0.831984	-0.466853	-0.0198264	1.4383	1.87527	1.48686	TC298622	AT1G73600.1	NM_001124125	phosphoethanolamine N-methyltransferase	GO:0000234(phosphoethanolamine N-methyltransferase activity)	GO:0008152(metabolic process)
A_84_P18763	-0.353959	-1.08638	-2.27952	-1.57592	0.0449253	-1.2414	-2.56224	-2.97506	0.0108599	0.747156	0.509062	0.267194	TC286694	AT5G45820.1	NM_123950	CIPK20 (CBL-INTERACTING PROTEIN KINASE 20); kinase	GO:0004674(protein serine/threonine kinase activity)	GO:0005829(cytosol)	GO:0009737(response to abscisic acid stimulus)	GO:0016301(kinase activity)
A_84_P103716	-0.138355	-0.856468	-1.32598	-0.915789	-0.0332979	-0.167592	-0.834761	0.162301	0.0281487	1.19318	1.2002	1.64864	TC292333	AT5G03350.1	NM_120414	legume lectin family protein	GO:0008150(biological_process)	GO:0012505(endomembrane system)	GO:0030246(carbohydrate binding)
A_84_P23973	-0.186304	-0.887715	-1.22955	-0.942432	-0.0552158	-0.566374	-1.48608	-0.615454	-0.00435901	0.387428	0.752076	0.928526	TC307964	AT3G03780.2	NM_111249	AtMS2 (Arabidopsis thaliana methionine synthase 2); 5-methyltetrahydropteroyltriglutamate-homocysteine S-methyltransferase	GO:0003871(5-methyltetrahydropteroyltriglutamate-homocysteine S-methyltransferase activity)	GO:0005829(cytosol)	GO:0008705(methionine synthase activity)	GO:0009086(methionine biosynthetic process)

## Sheet: Down-Mc6h_Rp6h_Mp6h-16
	without aphid	M. cerasi	M. persicae	R. padi	without aphid	M. cerasi	M. persicae	R. padi	without aphid	M. cerasi	M. persicae	R. padi
Time	3h				6h				24h
Systematic	log2												TIGRID	At accession	GenbankAccession	Gene function	GO
A_84_P16114	-0.222643	-0.274301	-1.15839	-0.896291	-0.0111977	-2.21659	-2.6673	-2.2914	0.0291417	-0.367019	-0.371125	-1.03376	TC286932	AT1G09350.1	NM_100805	ATGOLS3 (ARABIDOPSIS THALIANA GALACTINOL SYNTHASE 3); transferase, transferring glycosyl groups / transferase, transferring hexosyl groups	GO:0005575(cellular_component)	GO:0016051(carbohydrate biosynthetic process)	GO:0016757(transferase activity, transferring glycosyl groups)	GO:0016758(transferase activity, transferring hexosyl groups)
A_84_P19241	-0.237307	-2.7187	-2.7895	-2.17185	0.0290967	-1.58037	-1.96908	-1.78337	-0.0142357	0.0533761	0.12892	-0.364137	TC284054	AT2G46830.1	NM_180129	CCA1 (CIRCADIAN CLOCK ASSOCIATED 1); transcription factor	GO:0003677(DNA binding)	GO:0003700(transcription factor activity)	GO:0007623(circadian rhythm)	GO:0009651(response to salt stress)	GO:0009723(response to ethylene stimulus)	GO:0009733(response to auxin stimulus)	GO:0009737(response to abscisic acid stimulus)	GO:0009739(response to gibberellin stimulus)	GO:0009751(response to salicylic acid stimulus)	GO:0009753(response to jasmonic acid stimulus)	GO:0010243(response to organic nitrogen)	GO:0016563(transcription activator activity)	GO:0016564(transcription repressor activity)	GO:0046686(response to cadmium ion)
A_84_P19718	0.0285663	-0.512602	-1.32702	-0.886274	-0.00528069	-1.32124	-1.80989	-1.15281	-0.0340675	-1.44612	-0.605414	-0.162626	TC306548	AT5G48000.1	NM_001125923	CYP708A2 (cytochrome P450, family 708, subfamily A, polypeptide 2); oxygen binding	GO:0005783(endoplasmic reticulum)	GO:0019825(oxygen binding)	GO:0048364(root development)
A_84_P18763	-0.353959	-1.08638	-2.27952	-1.57592	0.0449253	-1.2414	-2.56224	-2.97506	0.0108599	0.747156	0.509062	0.267194	TC286694	AT5G45820.1	NM_123950	CIPK20 (CBL-INTERACTING PROTEIN KINASE 20); kinase	GO:0004674(protein serine/threonine kinase activity)	GO:0005829(cytosol)	GO:0009737(response to abscisic acid stimulus)	GO:0016301(kinase activity)
A_84_P305070	0.11401	-2.75641	-2.99878	-2.22718	0.0351296	-1.23396	-2.71394	-2.08326	0.0190402	2.38675	2.63684	1.32617	TC284320	AT2G15020.1	NM_127064	hypothetical protein	GO:0003674(molecular_function)	GO:0005575(cellular_component)	GO:0008150(biological_process)
A_84_P122462	-0.0326843	-0.18329	-0.427233	-0.0638325	0.000915831	-1.25768	-0.714725	-1.18751	0.0114102	-1.75542	-2.02207	-1.61589	TC298630	AT5G53980.1	NM_124777	ATHB52 (ARABIDOPSIS THALIANA HOMEOBOX PROTEIN 52); transcription factor	GO:0003700(transcription factor activity)	GO:0005634(nucleus)	GO:0006355(regulation of transcription, DNA-dependent)
A_84_P20292	-0.320637	-2.05529	-1.88551	-1.90294	-0.0297273	-1.2829	-1.42994	-1.50009	0.00956328	0.292043	0.180949	-0.203656	TC293154	AT3G02380.1	NM_111105	COL2 (CONSTANS-LIKE 2); transcription factor/ zinc ion binding	GO:0003700(transcription factor activity)	GO:0005622(intracellular)	GO:0008270(zinc ion binding)	GO:0009909(regulation of flower development)
A_84_P93089	-0.535617	-1.91989	-3.08694	-2.3149	-0.00533262	-1.14504	-2.10308	-1.56106	0.00959158	1.68369	1.41505	1.49537	TC292156	AT1G13650.1	NM_179324	hypothetical protein	GO:0003674(molecular_function)	GO:0005575(cellular_component)	GO:0008150(biological_process)
A_84_P17929	-0.202158	-0.181324	-0.664787	-0.658222	0.00636777	-1.09971	-1.3904	-1.57675	0.0483815	-0.0559389	0.508353	-0.658214	TC286182	AT1G56600.1	NM_104537	ATGOLS2 (ARABIDOPSIS THALIANA GALACTINOL SYNTHASE 2); transferase, transferring glycosyl groups / transferase, transferring hexosyl groups	GO:0005575(cellular_component)	GO:0016051(carbohydrate biosynthetic process)	GO:0016757(transferase activity, transferring glycosyl groups)	GO:0016758(transferase activity, transferring hexosyl groups)
A_84_P235073	-0.306987	-1.57466	-2.23314	-1.81548	-0.0623371	-1.1336	-1.99309	-2.11034	-0.018332	0.588308	0.38209	0.0591216	TC288208	AT1G73870.1	NM_106047	zinc finger (B-box type) family protein	GO:0003700(transcription factor activity)	GO:0005622(intracellular)	GO:0008270(zinc ion binding)	GO:0045449(regulation of transcription)
A_84_P12560	-0.0981687	-1.23367	-1.65622	-1.38297	-0.0514237	-1.06929	-1.59334	-1.53197	0.022401	0.466588	0.32164	0.0138812	TC293522	AT2G31380.1	NM_128695	STH (salt tolerance homologue); transcription factor/ zinc ion binding	GO:0003700(transcription factor activity)	GO:0005622(intracellular)	GO:0008270(zinc ion binding)	GO:0012505(endomembrane system)	GO:0019904(protein domain specific binding)	GO:0045449(regulation of transcription)
A_84_P12395	-0.00747176	-1.30078	-1.60588	-1.21226	-0.0112306	-0.969539	-1.12192	-1.03149	-0.0586953	0.712087	1.06426	0.538642	TC307856	AT1G32900.1	NM_103023	starch synthase, putative	GO:0009058(biosynthetic process)	GO:0009250(glucan biosynthetic process)	GO:0009507(chloroplast)	GO:0016757(transferase activity, transferring glycosyl groups)
A_84_P739644	0.251293	-2.09481	-2.59845	-1.89072	-0.0422895	-0.978726	-1.87021	-1.3291	0.00741472	1.33894	1.55866	1.17321		AT1G70260.1	NM_105694	nodulin MtN21 family protein	GO:0003674(molecular_function)	GO:0016020(membrane)
A_84_P20655	-0.123279	-0.868516	-1.26739	-0.915771	0.00817092	-0.921981	-1.40493	-2.08768	-0.00325013	0.0338368	-0.796661	-0.333938	TC311156	AT5G45830.1	NM_123951	DOG1 (DELAY OF GERMINATION 1)	GO:0003674(molecular_function)	GO:0005575(cellular_component)	GO:0010162(seed dormancy)
A_84_P13983	-0.0492096	-1.7026	-2.05362	-1.68165	-0.0452472	-0.909871	-1.41345	-1.49735	0.0593804	0.728037	0.607277	0.0289323	TC291213	AT5G24120.1	NM_122317	SIGE (RNA polymerase sigma subunit E); DNA binding / DNA-directed RNA polymerase/ sigma factor/ transcription factor	GO:0003677(DNA binding)	GO:0003700(transcription factor activity)	GO:0003899(DNA-directed RNA polymerase activity)	GO:0006352(transcription initiation)	GO:0006355(regulation of transcription, DNA-dependent)	GO:0010114(response to red light)	GO:0010218(response to far red light)	GO:0016987(sigma factor activity)
A_84_P11841	-0.276296	-0.785809	-0.838385	-0.49926	0.0294916	-0.777046	-1.06342	-0.735948	0.0381152	-3.82459	-2.94907	-2.70799	NP542340	AT3G55500.1	NM_115407	ATEXPA16 (ARABIDOPSIS THALIANA EXPANSIN A16)	GO:0003674(molecular_function)	GO:0005576(extracellular region)	GO:0006949(syncytium formation)	GO:0009826(unidimensional cell growth)	GO:0009828(plant-type cell wall loosening)	GO:0009831(plant-type cell wall modification during multidimensional cell growth)	GO:0012505(endomembrane system)

## Sheet: Legend
Table S5. Genes similarly affected by all aphid treatments per timepoint.
The array probe number, normalized expression value (fold changes were log2), TIGR ID number, Arabidopsis thaliana accession number, the gene bank accession are given for each gene that showed a differential expression.

## Sheet: Down-Mc24h_Rp24h_Mp24h-107
	without aphid	M. cerasi	M. persicae	R. padi	without aphid	M. cerasi	M. persicae	R. padi	without aphid	M. cerasi	M. persicae	R. padi
Time	3h				6h				24h
Systematic	log2												TIGRID	At accession	GenbankAccession	Gene function	GO
A_84_P18029	0.500505	0.0287933	0.380233	0.186628	-0.0126018	-0.628299	0.0315442	-0.356815	-0.0209727	-2.7218	-3.19084	-2.31876	TC289686	AT1G10550.1	NM_100930	XTH33 (xyloglucan:xyloglucosyl transferase 33); hydrolase, acting on glycosyl bonds	GO:0005618(cell wall)	GO:0005975(carbohydrate metabolic process)	GO:0006073(glucan metabolic process)	GO:0012505(endomembrane system)	GO:0016798(hydrolase activity, acting on glycosyl bonds)	GO:0048046(apoplast)
A_84_P11841	-0.276296	-0.785809	-0.838385	-0.49926	0.0294916	-0.777046	-1.06342	-0.735948	0.0381152	-3.82459	-2.94907	-2.70799	NP542340	AT3G55500.1	NM_115407	ATEXPA16 (ARABIDOPSIS THALIANA EXPANSIN A16)	GO:0003674(molecular_function)	GO:0005576(extracellular region)	GO:0006949(syncytium formation)	GO:0009826(unidimensional cell growth)	GO:0009828(plant-type cell wall loosening)	GO:0009831(plant-type cell wall modification during multidimensional cell growth)	GO:0012505(endomembrane system)
A_84_P71564	0.0719665	0.215364	0.759728	0.852057	0.00121722	-0.930826	0.34127	-0.856379	-0.0286957	-2.45177	-2.51224	-1.68921	TC287853	AT2G19800.1	NM_127538	MIOX2 (MYO-INOSITOL OXYGENASE 2)	GO:0005575(cellular_component)	GO:0050113(inositol oxygenase activity)
A_84_P10518	0.0702347	-0.421887	0.184371	0.0366024	-0.0122158	-0.641513	0.733246	-0.308977	-0.0239211	-1.41277	-2.20936	-1.32913	TC285786	AT1G50040.1	NM_103892	hypothetical protein	GO:0003674(molecular_function)	GO:0008150(biological_process)	GO:0009507(chloroplast)
A_84_P812380	0.149738	-0.292088	0.626722	0.670928	0.0262522	-0.697957	0.517972	-0.596786	-0.0173372	-1.64878	-2.18927	-1.42777	TC301987	AT3G30775.1	NM_113981	ERD5 (EARLY RESPONSIVE TO DEHYDRATION 5); proline dehydrogenase	GO:0004657(proline dehydrogenase activity)	GO:0005739(mitochondrion)	GO:0006537(glutamate biosynthetic process)	GO:0006562(proline catabolic process)	GO:0006979(response to oxidative stress)
A_84_P23515	0.100835	0.571378	0.603146	0.676808	0.0143246	-0.688229	-0.163573	-1.2976	-0.0250059	-1.78542	-2.17983	-1.80883	TC288710	AT5G51810.1	NM_124560	AT2353/ATGA20OX2/GA20OX2 (GIBBERELLIN 20 OXIDASE 2); gibberellin 20-oxidase	GO:0007623(circadian rhythm)	GO:0009639(response to red or far red light)	GO:0009686(gibberellin biosynthetic process)	GO:0009739(response to gibberellin stimulus)	GO:0009826(unidimensional cell growth)	GO:0009908(flower development)	GO:0045544(gibberellin 20-oxidase activity)
A_84_P22153	-0.186465	-0.372931	0.744836	0.582707	0.0127723	-0.730236	0.747245	-0.384817	0.00362731	-2.01305	-2.14509	-1.55854	TC301987	AT3G30775.1	NM_113981	ERD5 (EARLY RESPONSIVE TO DEHYDRATION 5); proline dehydrogenase	GO:0004657(proline dehydrogenase activity)	GO:0005739(mitochondrion)	GO:0006537(glutamate biosynthetic process)	GO:0006562(proline catabolic process)	GO:0006979(response to oxidative stress)
A_84_P803062	0.0737466	-0.129595	0.758209	0.853328	-0.0522222	-0.747614	0.425635	-0.759737	-0.0199835	-1.95745	-2.16353	-1.45964	TC305173	AT3G30775.1	NM_113981	ERD5 (EARLY RESPONSIVE TO DEHYDRATION 5); proline dehydrogenase	GO:0004657(proline dehydrogenase activity)	GO:0005739(mitochondrion)	GO:0006537(glutamate biosynthetic process)	GO:0006562(proline catabolic process)	GO:0006979(response to oxidative stress)
A_84_P803506	-0.00235812	-0.423892	0.513251	0.537242	0.0363735	-0.750395	0.529045	-0.631821	-0.135409	-2.10183	-2.18357	-1.46522	TC305173	AT3G30775.1	NM_113981	ERD5 (EARLY RESPONSIVE TO DEHYDRATION 5); proline dehydrogenase	GO:0004657(proline dehydrogenase activity)	GO:0005739(mitochondrion)	GO:0006537(glutamate biosynthetic process)	GO:0006562(proline catabolic process)	GO:0006979(response to oxidative stress)
A_84_P122462	-0.0326843	-0.18329	-0.427233	-0.0638325	0.000915831	-1.25768	-0.714725	-1.18751	0.0114102	-1.75542	-2.02207	-1.61589	TC298630	AT5G53980.1	NM_124777	ATHB52 (ARABIDOPSIS THALIANA HOMEOBOX PROTEIN 52); transcription factor	GO:0003700(transcription factor activity)	GO:0005634(nucleus)	GO:0006355(regulation of transcription, DNA-dependent)
A_84_P16735	-0.0358389	0.107482	0.734169	0.531999	-0.00709009	0.371434	1.13469	0.575047	-0.0284806	-1.79108	-1.89373	-1.41869	TC293780	AT4G39070.1	NM_120067	zinc finger (B-box type) family protein	GO:0003700(transcription factor activity)	GO:0005622(intracellular)	GO:0008270(zinc ion binding)	GO:0045449(regulation of transcription)
A_84_P21850	-0.232802	0.11725	0.184694	0.0844963	-0.00884868	0.0445488	0.539721	-0.0888179	0.00683509	-1.06975	-1.84901	-1.24298	TC296543	AT1G79700.1	NM_001084380	ovule development protein, putative	GO:0003677(DNA binding)	GO:0003700(transcription factor activity)	GO:0005634(nucleus)	GO:0006355(regulation of transcription, DNA-dependent)	GO:0009887(organ morphogenesis)
A_84_P16520	-0.279406	0.165236	0.215728	0.108287	-0.0155704	-0.257485	0.336083	-0.417788	-0.000641286	-1.39209	-1.84432	-1.29444	TC302181	AT1G02640.1	NM_100144	BXL2 (BETA-XYLOSIDASE 2); hydrolase, hydrolyzing O-glycosyl compounds	GO:0004553(hydrolase activity, hydrolyzing O-glycosyl compounds)	GO:0005975(carbohydrate metabolic process)	GO:0012505(endomembrane system)
A_84_P816501	-0.151612	0.109918	0.177498	0.128045	-0.0101543	0.104951	0.577005	-0.0205008	0.00926653	-1.06582	-1.80998	-1.23322	TC296543	AT1G79700.2	NM_001084380	ovule development protein, putative	GO:0003677(DNA binding)	GO:0003700(transcription factor activity)	GO:0005634(nucleus)	GO:0006355(regulation of transcription, DNA-dependent)	GO:0009887(organ morphogenesis)
A_84_P789543	-0.0283271	0.0443835	0.295995	0.0416461	-0.0702927	-0.173858	0.0500824	-0.508924	0.0267389	-1.37965	-1.75731	-1.80895	TC298756	AT5G57760.1	NM_125159	hypothetical protein	GO:0003674(molecular_function)	GO:0005575(cellular_component)	GO:0008150(biological_process)
A_84_P813019	-0.161982	0.392873	0.356138	0.580318	-0.000423562	-0.294129	0.664029	-0.337675	0.0196497	-0.961728	-1.72571	-0.804662		TA29937_3702
A_84_P19368	-0.454845	0.102075	0.169007	0.227826	-0.00833201	-0.232404	0.81257	-0.265306	-0.0343412	-1.0418	-1.77226	-0.876897	TC313901	AT3G47340.1	NM_180333	ASN1 (DARK INDUCIBLE 6)	GO:0004066(asparagine synthase (glutamine-hydrolyzing) activity)	GO:0009063(amino acid catabolic process)	GO:0009416(response to light stimulus)	GO:0009646(response to absence of light)	GO:0009744(response to sucrose stimulus)	GO:0043617(cellular response to sucrose starvation)
A_84_P852295	-0.35928	0.250116	0.250659	0.455874	0.000562698	-0.237543	0.678951	-0.313571	-0.0477339	-1.0502	-1.77443	-0.806252	TC307389	AT3G47340.3	NM_180333	ASN1 (DARK INDUCIBLE 6)	GO:0004066(asparagine synthase (glutamine-hydrolyzing) activity)	GO:0009063(amino acid catabolic process)	GO:0009416(response to light stimulus)	GO:0009646(response to absence of light)	GO:0009744(response to sucrose stimulus)	GO:0043617(cellular response to sucrose starvation)
A_84_P535484	-0.123532	-0.0765077	0.598049	0.299932	-0.0182375	0.0632053	0.075327	-0.117841	-0.0491051	-1.43115	-1.77532	-1.57839	TC310807	AT1G03010.1	NM_100182	phototropic-responsive NPH3 family protein	GO:0004871(signal transducer activity)	GO:0009416(response to light stimulus)
A_84_P18985	-0.0182593	0.343312	0.709313	0.592578	-0.0146545	-0.00290639	0.4416	-0.00768026	0.0249442	-1.15001	-1.69483	-0.837273	NP035802	AT1G11740.1	NM_101046	ankyrin repeat family protein	GO:0005515(protein binding)	GO:0005575(cellular_component)	GO:0008150(biological_process)
A_84_P12029	0.0275591	-0.117769	0.0724932	0.192035	-0.0306871	-0.581517	0.345818	-0.708859	0.0264531	-0.924572	-1.68371	-0.839204	TC295606	AT4G37220.1	NM_119885	stress-responsive protein, putative	GO:0003674(molecular_function)	GO:0005575(cellular_component)	GO:0006950(response to stress)
A_84_P507058	-0.339246	0.201366	0.526359	0.279951	-0.0614355	-0.19627	0.0528402	-0.515524	0.00660362	-1.42317	-1.67962	-1.80502	TC298756	AT5G57760.1	NM_125159	hypothetical protein	GO:0003674(molecular_function)	GO:0005575(cellular_component)	GO:0008150(biological_process)
A_84_P19282	0.235589	0.218479	0.532988	0.373062	-0.0286154	0.0201217	0.0359167	-0.303386	-0.0393414	-1.0299	-1.69823	-0.895102	NP332578	AT3G02410.1	NM_111108	hypothetical protein	GO:0005575(cellular_component)	GO:0008150(biological_process)
A_84_P560912	-0.303899	0.460862	0.525776	0.493106	0.00385993	-0.287459	-0.0255893	-0.128251	-0.00691515	-1.24692	-1.66049	-1.02514	TC298928	AT4G24275.1	NM_148371	hypothetical protein	GO:0003674(molecular_function)	GO:0005575(cellular_component)	GO:0006950(response to stress)
A_84_P10638	-0.275619	-0.205309	-0.23552	-0.147712	-0.000514584	-0.185516	0.461325	-0.370702	0.0246644	-0.87902	-1.60717	-1.02655	TC307290	AT1G11260.1	NM_100998	STP1 (SUGAR TRANSPORTER 1); carbohydrate transmembrane transporter/ sugar:hydrogen ion symporter	GO:0003674(molecular_function)	GO:0005351(sugar:hydrogen symporter activity)	GO:0005575(cellular_component)	GO:0006810(transport)	GO:0008643(carbohydrate transport)	GO:0009735(response to cytokinin stimulus)	GO:0009825(multidimensional cell growth)	GO:0015144(carbohydrate transmembrane transporter activity)	GO:0016020(membrane)
A_84_P21449	-0.215513	-0.102289	0.0669154	0.0619108	-0.0214242	-0.584424	-0.346268	-0.671028	0.0182384	-0.932829	-1.58273	-0.759695	TC303357	AT4G34770.1	NM_119643	auxin-responsive family protein	GO:0003824(catalytic activity)	GO:0009733(response to auxin stimulus)
A_84_P20728	-0.177074	-0.00165134	-0.133439	0.144157	-0.0301963	-0.144063	0.381842	0.89382	-0.0104207	-1.97777	-1.60621	-1.41447	TC288237	AT5G64750.1	NM_125871	ABR1 (ABA REPRESSOR1); DNA binding / transcription factor	GO:0003677(DNA binding)	GO:0003700(transcription factor activity)	GO:0005634(nucleus)	GO:0006355(regulation of transcription, DNA-dependent)	GO:0006970(response to osmotic stress)	GO:0009737(response to abscisic acid stimulus)	GO:0009749(response to glucose stimulus)	GO:0009788(negative regulation of abscisic acid mediated signaling)
A_84_P144819	-0.0887482	0.631789	0.607013	0.266799	0.0429863	-0.255775	0.657323	-0.37466	0.0720466	-0.778238	-1.50267	-0.984417		AT3G29370.1	NM_113862	hypothetical protein	GO:0003674(molecular_function)	GO:0008150(biological_process)
A_84_P244235	0.0465851	-0.241383	0.619616	-0.141338	0.00934915	0.637555	0.751112	0.729197	0.0017595	-2.34045	-1.57201	-1.805	TC284760	AT3G20810.1	NM_001035656	transcription factor jumonji (jmjC) domain-containing protein	GO:0003700(transcription factor activity)	GO:0005575(cellular_component)	GO:0008150(biological_process)
A_84_P10793	0.0179014	0.342576	0.333215	0.378824	-0.0503931	-0.412563	-0.0695121	-0.514106	-0.026961	-1.41485	-1.59771	-1.25361	TC308795	AT3G23150.1	NM_113216	ETR2 (ETHYLENE RESPONSE 2); receptor	GO:0004673(protein histidine kinase activity)	GO:0004696(glycogen synthase kinase 3 activity)	GO:0004872(receptor activity)	GO:0005789(endoplasmic reticulum membrane)	GO:0010105(negative regulation of ethylene mediated signaling pathway)	GO:0012505(endomembrane system)	GO:0016020(membrane)	GO:0051740(ethylene binding)
A_84_P841862	-0.0269878	-0.565526	-1.8903	-0.954702	0.00884613	-0.251132	-0.650496	0.0572	-0.0201714	-2.61756	-1.57368	-2.50328	NP230452	AT5G53710.1	NM_124750	hypothetical protein	GO:0003674(molecular_function)	GO:0008150(biological_process)	GO:0012505(endomembrane system)
A_84_P20998	0.252685	-0.7476	-0.0613234	-0.374745	-0.00714711	0.118318	0.849327	0.0909955	-0.000680046	-1.25963	-1.5533	-1.52893	TC288775	AT1G35140.1	NM_103210	PHI-1 (PHOSPHATE-INDUCED 1)	GO:0003674(molecular_function)	GO:0008150(biological_process)	GO:0009505(plant-type cell wall)
A_84_P22810	-0.102432	0.112111	0.167633	0.0866286	0.0227111	-0.201044	0.100431	-0.564695	0.00331217	-1.00013	-1.54753	-1.28274	NP305317	AT1G73830.1	NM_106043	BEE3 (BR ENHANCED EXPRESSION 3); DNA binding / transcription factor	GO:0003677(DNA binding)	GO:0003700(transcription factor activity)	GO:0005634(nucleus)	GO:0045449(regulation of transcription)
A_84_P812038	-0.230881	0.557727	0.626256	0.543844	0.00268893	0.403623	0.645694	0.277021	-0.030776	-0.943795	-1.57669	-1.03596	TC305987	AT1G28330.2	NM_179389	DRM1 (DORMANCY-ASSOCIATED PROTEIN 1)	GO:0003674(molecular_function)	GO:0003886(DNA (cytosine-5-)-methyltransferase activity)	GO:0005575(cellular_component)	GO:0006306(DNA methylation)	GO:0006346(methylation-dependent chromatin silencing)	GO:0008150(biological_process)	GO:0051567(histone H3-K9 methylation)
A_84_P16764	0.0280862	0.392336	0.341706	0.387719	0.017432	-0.0480316	0.040601	-0.194083	-0.0118579	-1.22551	-1.5442	-1.20782	TC291546	AT5G02750.1	NM_120353	zinc finger (C3HC4-type RING finger) family protein	GO:0005515(protein binding)	GO:0008270(zinc ion binding)
A_84_P78199	0.0440931	-0.118748	0.0690864	-0.0294962	-0.0198485	-0.150776	0.749235	-0.09088	0.0224137	-1.02864	-1.45933	-1.20438	TC297634	AT5G25240.1	NM_122433	hypothetical protein	GO:0003674(molecular_function)	GO:0005575(cellular_component)	GO:0008150(biological_process)
A_84_P22210	-0.082013	-0.307944	-0.245347	-0.313276	-0.0129444	-0.216652	0.593896	-0.328728	-0.0546961	-0.852297	-1.52244	-0.7703	TC307416	AT3G48390.1	NM_114699	MA3 domain-containing protein	GO:0005575(cellular_component)
A_84_P812024	-0.0973493	0.606154	0.571931	0.557911	-0.00906728	0.418696	0.605537	0.173022	-0.0234609	-1.0315	-1.48509	-1.14348	TC303802	AT1G28330.1	NM_102599	DRM1 (DORMANCY-ASSOCIATED PROTEIN 1)	GO:0003674(molecular_function)	GO:0003886(DNA (cytosine-5-)-methyltransferase activity)	GO:0005575(cellular_component)	GO:0006306(DNA methylation)	GO:0006346(methylation-dependent chromatin silencing)	GO:0008150(biological_process)	GO:0051567(histone H3-K9 methylation)
A_84_P13306	-0.108086	0.208748	0.471815	0.473833	-0.0742157	-0.0981545	0.72395	-0.152751	-0.0565993	-0.883581	-1.51376	-0.855433	NP036303	AT1G03090.1	NM_179252	MCCA (3-methylcrotonyl-CoA carboxylase 1)	GO:0004485(methylcrotonoyl-CoA carboxylase activity)	GO:0005739(mitochondrion)	GO:0006552(leucine catabolic process)
A_84_P192434	-0.0140083	-0.94584	-0.501859	-0.462194	-0.00731505	-0.92928	0.495998	-0.839889	0.060484	-1.09023	-1.38941	-1.06612	TC288795	AT4G36850.1	NM_119849	PQ-loop repeat family protein / transmembrane family protein	GO:0008150(biological_process)	GO:0016020(membrane)
A_84_P787999	0.00878643	0.443781	0.458056	0.0377255	0.00447978	-0.273722	0.576334	-0.445528	0.00496574	-0.818016	-1.44474	-1.09326	TC299061	AT3G29370.1	NM_113862	hypothetical protein	GO:0003674(molecular_function)	GO:0008150(biological_process)
A_84_P812032	-0.134507	0.583596	0.665314	0.546268	-0.0454494	0.366204	0.67156	0.184507	-0.0147223	-1.01289	-1.46332	-1.16128	TC303802	AT1G28330.1	NM_102599	DRM1 (DORMANCY-ASSOCIATED PROTEIN 1)	GO:0003674(molecular_function)	GO:0003886(DNA (cytosine-5-)-methyltransferase activity)	GO:0005575(cellular_component)	GO:0006306(DNA methylation)	GO:0006346(methylation-dependent chromatin silencing)	GO:0008150(biological_process)	GO:0051567(histone H3-K9 methylation)
A_84_P56760	-0.0580419	-0.157624	0.171426	0.0958278	0.0139281	-0.00448299	0.557609	0.158523	0.000264041	-0.881658	-1.43899	-0.930903	TC291147	AT3G19680.1	NM_112858	hypothetical protein	GO:0009507(chloroplast)
A_84_P18716	-0.198769	-0.140496	0.0465216	-0.120056	-0.0594925	-0.200435	0.276814	-0.336818	-0.0413495	-1.27995	-1.47244	-1.37963	TC282745	AT5G25350.1	NM_122444	EBF2 (EIN3-BINDING F BOX PROTEIN 2)	GO:0005515(protein binding)	GO:0005634(nucleus)	GO:0006511(ubiquitin-dependent protein catabolic process)	GO:0009723(response to ethylene stimulus)	GO:0010105(negative regulation of ethylene mediated signaling pathway)	GO:0019005(SCF ubiquitin ligase complex)
A_84_P784688	-0.0592441	-0.0655166	0.31213	0.223874	-8.04613e-05	-0.207677	0.517958	0.0270204	-0.0137691	-0.892956	-1.43734	-0.906123	TC291147	AT3G19680.1	NM_112858	hypothetical protein	GO:0009507(chloroplast)
A_84_P305320	-0.160162	0.182031	0.230824	0.0859673	0.00856624	0.0112457	0.206691	-0.222849	-0.0354213	-0.918855	-1.45603	-1.1639	TC285506	AT5G22310.1	NM_122136	hypothetical protein	GO:0003674(molecular_function)	GO:0008150(biological_process)
A_84_P17510	-0.20044	-0.177973	-0.0273863	-0.200935	-0.0655292	-0.0654822	0.666282	0.00950866	-0.000530198	-0.944115	-1.39425	-0.848834	TC283879	AT1G23870.1	NM_102235	ATTPS9 (Arabidopsis thaliana trehalose-phosphatase/synthase 9); transferase, transferring glycosyl groups / trehalose-phosphatase	GO:0004805(trehalose-phosphatase activity)	GO:0005992(trehalose biosynthetic process)	GO:0016757(transferase activity, transferring glycosyl groups)
A_84_P524502	-0.309861	0.557412	0.339844	0.456196	-0.0625506	-0.81288	-0.492053	-0.936463	0.0147058	-1.05189	-1.37455	-0.947759	TC293715	AT3G59900.1	NM_115853	hypothetical protein	GO:0003674(molecular_function)	GO:0005622(intracellular)	GO:0008150(biological_process)
A_84_P559517	-0.218962	0.339645	0.402375	0.246866	0.00497504	0.390752	0.752072	0.246669	0.00452761	-0.971833	-1.38161	-1.08726	TC305987	AT1G28330.2	NM_179390	DRM1 (DORMANCY-ASSOCIATED PROTEIN 1)	GO:0003674(molecular_function)	GO:0003886(DNA (cytosine-5-)-methyltransferase activity)	GO:0005575(cellular_component)	GO:0006306(DNA methylation)	GO:0006346(methylation-dependent chromatin silencing)	GO:0008150(biological_process)	GO:0051567(histone H3-K9 methylation)
A_84_P103846	-0.215252	0.0602084	0.654785	0.386685	-0.0502732	-0.406933	-0.0378552	-0.290117	0.00801399	-0.942932	-1.37224	-1.0272	TC288970	AT4G28190.1	NM_118959	ULT1 (ULTRAPETALA1); DNA binding / binding	GO:0003677(DNA binding)	GO:0005488(binding)	GO:0005634(nucleus)	GO:0005829(cytosol)	GO:0010022(meristem determinacy)	GO:0010080(regulation of floral meristem growth)	GO:0010081(regulation of inflorescence meristem growth)
A_84_P12720	-0.266115	0.0597476	0.261641	0.235662	-0.0125828	0.0997578	0.56683	-0.0398054	-0.00807094	-0.742233	-1.37945	-0.96246	TC303127	AT3G13750.1	NM_112225	BGAL1 (BETA GALACTOSIDASE 1); beta-galactosidase	GO:0004565(beta-galactosidase activity)	GO:0005975(carbohydrate metabolic process)	GO:0006118(electron transport)	GO:0006979(response to oxidative stress)	GO:0009341(beta-galactosidase complex)	GO:0012505(endomembrane system)
A_84_P20470	0.198378	-0.157378	0.66773	0.231397	0.00744019	0.386047	0.761207	0.128807	-0.0427052	-1.06275	-1.40646	-1.35675	TC288345	AT1G21910.1	NM_102039	AP2 domain-containing transcription factor family protein	GO:0003677(DNA binding)	GO:0003700(transcription factor activity)	GO:0005634(nucleus)	GO:0006355(regulation of transcription, DNA-dependent)
A_84_P830586	-0.107156	0.16337	0.242397	0.0779944	0.0344746	0.0409771	0.213632	-0.210823	0.0176972	-0.873608	-1.34576	-1.12613	NP231478	AT5G22310.1	NM_122136	hypothetical protein	GO:0003674(molecular_function)	GO:0008150(biological_process)
A_84_P12763	0.0181299	-0.197513	0.0374886	-0.0900472	-0.021061	-0.421895	-0.134548	-0.525339	-0.00325843	-1.06303	-1.36122	-0.982468	NP163231	AT3G50560.1	NM_114916	short-chain dehydrogenase/reductase (SDR) family protein	GO:0008152(metabolic process)	GO:0016491(oxidoreductase activity)
A_84_P21807	-0.0704878	0.347833	0.684062	0.584733	-0.0660096	0.00369404	0.378559	-0.131234	0.00255404	-0.981942	-1.3373	-1.10309	TC295592	AT1G22740.1	NM_102121	RAB7 (Ras-related protein 7); GTP binding	GO:0005525(GTP binding)	GO:0005622(intracellular)	GO:0006355(regulation of transcription, DNA-dependent)	GO:0006886(intracellular protein transport)	GO:0006913(nucleocytoplasmic transport)	GO:0007165(signal transduction)	GO:0007264(small GTPase mediated signal transduction)	GO:0015031(protein transport)
A_84_P523896	-0.357116	0.891314	0.649926	0.702879	0.0100989	0.194576	0.322309	0.134731	0.00762614	-1.15163	-1.31603	-1.09045	TC296074	AT5G50335.1	NM_124414	hypothetical protein	GO:0003674(molecular_function)	GO:0005575(cellular_component)	GO:0008150(biological_process)
A_84_P18201	-0.0855571	-0.0911897	0.117028	-0.0504577	-0.0036184	-0.14534	0.224545	-0.20544	-0.0388777	-1.17743	-1.34048	-1.1025	TC292777	AT2G40940.1	NM_129658	ERS1 (ETHYLENE RESPONSE SENSOR 1); receptor	GO:0004673(protein histidine kinase activity)	GO:0004872(receptor activity)	GO:0010105(negative regulation of ethylene mediated signaling pathway)	GO:0016020(membrane)	GO:0051740(ethylene binding)
A_84_P11250	0.0445882	0.271007	0.786872	0.365704	-0.0168627	0.472957	0.735692	0.624165	-0.0161892	-1.76438	-1.30916	-1.36089	TC309869	AT5G59570.1	NM_125349	myb family transcription factor	GO:0003677(DNA binding)	GO:0003700(transcription factor activity)	GO:0045449(regulation of transcription)
A_84_P14948	0.122247	-1.05604	-0.00769636	-1.17315	0.0077688	0.445144	0.828604	0.535501	-0.0265742	-2.17754	-1.31789	-2.04402	TC291934	AT5G37260.1	NM_123085	CIR1/RVE2 (CIRCADIAN 1); DNA binding / transcription factor	GO:0003677(DNA binding)	GO:0003700(transcription factor activity)	GO:0007623(circadian rhythm)	GO:0009651(response to salt stress)	GO:0009723(response to ethylene stimulus)	GO:0009733(response to auxin stimulus)	GO:0009737(response to abscisic acid stimulus)	GO:0009739(response to gibberellin stimulus)	GO:0009751(response to salicylic acid stimulus)	GO:0009753(response to jasmonic acid stimulus)	GO:0009845(seed germination)	GO:0009909(regulation of flower development)	GO:0045449(regulation of transcription)
A_84_P265780	0.149868	-0.114921	0.95737	0.0481381	-0.00508752	0.775881	0.345798	0.54213	-0.0297141	-2.54058	-1.31829	-1.68282	TC286455	AT5G15840.1	NM_001036810	CO (CONSTANS); transcription factor/ zinc ion binding	GO:0003700(transcription factor activity)	GO:0005634(nucleus)	GO:0007623(circadian rhythm)	GO:0008270(zinc ion binding)	GO:0009909(regulation of flower development)	GO:0030528(transcription regulator activity)
A_84_P141979	-0.0228492	0.127732	0.309538	0.287763	-0.049102	-0.324541	-0.272695	-0.369654	0.0294761	-1.07041	-1.23425	-0.790283	TC294221	AT5G65390.1	NM_125937	AGP7 (Arabinogalactan protein 7)	GO:0003674(molecular_function)	GO:0031225(anchored to membrane)
A_84_P146199	0.00409445	-0.389608	0.0275494	0.0649038	0.00128458	-0.429428	0.643898	-0.195314	0.0416815	-0.881776	-1.22198	-0.709669	TC292815	AT5G05440.1	NM_120626	hypothetical protein	GO:0003674(molecular_function)	GO:0005575(cellular_component)	GO:0006952(defense response)	GO:0009607(response to biotic stimulus)
A_84_P816205	-0.0570598	-0.093511	0.0874076	-0.0743527	0.0320702	-0.0510004	0.258498	-0.128165	0.0191249	-1.1107	-1.23384	-1.0921	TC292777	AT2G40940.1	NM_129658	ERS1 (ETHYLENE RESPONSE SENSOR 1); receptor	GO:0004673(protein histidine kinase activity)	GO:0004872(receptor activity)	GO:0010105(negative regulation of ethylene mediated signaling pathway)	GO:0016020(membrane)	GO:0051740(ethylene binding)
A_84_P258120	0.329525	-1.16534	-2.07753	-0.824362	-0.153152	2.75858	2.89738	2.73156	-0.0990434	-0.862536	-1.32771	-1.08132	TC303895	AT1G75830.1	NM_106233	LCR67/PDF1.1 (Low-molecular-weight cysteine-rich 67)	GO:0003674(molecular_function)	GO:0005618(cell wall)	GO:0006952(defense response)
A_84_P265280	-0.120495	-0.253921	0.0056686	-0.138859	-0.0183357	-0.361771	0.0786155	-0.247991	0.0524342	-1.03018	-1.17325	-0.953893	TC283495	AT1G72790.1	NM_105937	hydroxyproline-rich glycoprotein family protein	GO:0003674(molecular_function)	GO:0005575(cellular_component)	GO:0008150(biological_process)
A_84_P23171	0.0236259	-0.371707	-0.087326	-0.198709	-0.01752	-0.0176399	0.304757	-0.139338	0.0106923	-0.882079	-1.21166	-0.717594	TC306175	AT3G51910.1	NM_115050	AT-HSFA7A (Arabidopsis thaliana heat shock transcription factor A7A); DNA binding / transcription factor	GO:0003677(DNA binding)	GO:0003700(transcription factor activity)	GO:0005634(nucleus)	GO:0009408(response to heat)	GO:0009644(response to high light intensity)
A_84_P21069	-0.140157	0.265716	0.333279	0.292671	-0.020847	-0.155817	-0.175752	-0.398008	0.00719971	-0.937163	-1.21415	-0.747993	TC303612	AT2G06850.1	NM_126666	EXGT-A1 (ENDOXYLOGLUCAN TRANSFERASE); hydrolase, acting on glycosyl bonds	GO:0005576(extracellular region)	GO:0005618(cell wall)	GO:0005737(cytoplasm)	GO:0009505(plant-type cell wall)	GO:0009612(response to mechanical stimulus)	GO:0009645(response to low light intensity)	GO:0009733(response to auxin stimulus)	GO:0009826(unidimensional cell growth)	GO:0016762(xyloglucan:xyloglucosyl transferase activity)	GO:0016798(hydrolase activity, acting on glycosyl bonds)
A_84_P568630	-0.0645469	0.0493006	0.348007	0.170322	0.00684371	0.0525847	0.282491	-0.153552	0.0620881	-0.70381	-1.1417	-0.650555	TC296089	AT2G42170.1	NM_180032	actin, putative	GO:0005200(structural constituent of cytoskeleton)	GO:0008150(biological_process)	GO:0015629(actin cytoskeleton)
A_84_P19239	-0.0259644	0.705875	1.27813	0.975756	-0.00681212	0.678085	0.665642	0.426974	-0.00660188	-0.92725	-1.20506	-1.23773	TC295757	AT1G44830.1	NM_103564	AP2 domain-containing transcription factor TINY, putative	GO:0003677(DNA binding)	GO:0003700(transcription factor activity)	GO:0005634(nucleus)	GO:0006355(regulation of transcription, DNA-dependent)
A_84_P169053	-0.0833362	-0.358991	-0.252901	-0.13679	-0.0185979	-0.313864	0.0277427	-0.522584	-0.00190764	-0.877032	-1.18692	-1.00521	TC298080	AT3G45730.1	NM_114442	hypothetical protein	GO:0003674(molecular_function)	GO:0008150(biological_process)
A_84_P762197	0.0904774	0.0531232	-1.16674	-0.747498	-0.0205773	-1.02158	-0.899519	-0.247609	-0.00674658	-1.79918	-1.16511	-2.29887	TC301957	AT3G03341.1	NM_001125087	hypothetical protein
A_84_P21088	-0.135755	-0.34522	0.381959	-0.142433	-0.0114565	0.549984	-0.0478231	0.311727	0.0249811	-0.913969	-1.12823	-0.894529	TC300059	AT2G40670.1	NM_129629	ARR16 (response regulator 16); transcription regulator/ two-component response regulator	GO:0000156(two-component response regulator activity)	GO:0005737(cytoplasm)	GO:0009735(response to cytokinin stimulus)	GO:0009736(cytokinin mediated signaling)	GO:0030528(transcription regulator activity)
A_84_P262040	-0.178565	0.0664347	0.368703	0.261284	0.0192801	-0.0955165	0.300637	-0.123332	-0.0110765	-0.800131	-1.14752	-0.759753	TC303948	AT2G42580.1	NM_129819	TTL3 (TETRATRICOPETIDE-REPEAT THIOREDOXIN-LIKE 3); protein binding	GO:0005515(protein binding)
A_84_P22039	0.0397299	0.513654	0.874082	0.78242	-0.000754752	0.0676617	0.233527	0.0571703	-0.00114306	-0.944386	-1.13489	-0.89618	TC308499	AT2G31010.1	NM_128655	protein kinase family protein	GO:0005575(cellular_component)	GO:0006468(protein amino acid phosphorylation)	GO:0016301(kinase activity)
A_84_P597566	0.0219279	-0.43603	-0.371954	-0.225261	-0.0261242	-0.67289	-0.433607	-0.265349	-0.00335498	-1.34426	-1.13314	-1.43087	TC282600	AT5G24030.1	NM_122308	SLAH3 (SLAC1 HOMOLOGUE 3); transporter	GO:0005215(transporter activity)	GO:0005886(plasma membrane)	GO:0006873(cellular ion homeostasis)	GO:0016021(integral to membrane)
A_84_P243195	0.0132911	-0.258358	0.174357	-0.0867574	0.0135574	0.156838	0.0981536	0.0024607	0.0364166	-0.737912	-1.09249	-0.803367	TC308152	AT4G29310.1	NM_119076	hypothetical protein	GO:0005575(cellular_component)
A_84_P15703	-0.0847307	0.39236	-0.0101971	0.187464	0.00691802	-0.484483	-0.311671	-0.790152	-0.00797312	-0.821865	-1.13598	-0.709517	TC288516	AT4G18340.1	NM_117944	glycosyl hydrolase family 17 protein	GO:0004553(hydrolase activity, hydrolyzing O-glycosyl compounds)	GO:0005975(carbohydrate metabolic process)	GO:0012505(endomembrane system)
A_84_P127291	0.058405	-0.14017	0.0321792	0.206261	-0.00558169	-0.0752128	0.249529	-0.120102	-0.0303494	-0.809773	-1.14506	-0.827244	TC295964	AT5G62860.1	NM_125681	F-box family protein-related	GO:0003674(molecular_function)	GO:0008150(biological_process)
A_84_P16121	-0.119929	0.180293	-0.325579	0.0126493	-0.0191305	0.176025	0.637659	1.16703	-0.000224524	-1.76051	-1.11472	-1.84602	TC294218	AT1G43160.1	NM_103468	RAP2.6 (related to AP2 6); DNA binding / transcription factor	GO:0003677(DNA binding)	GO:0003700(transcription factor activity)	GO:0005634(nucleus)	GO:0006355(regulation of transcription, DNA-dependent)
A_84_P21229	-0.0420702	-0.0769277	-0.0024296	-0.084028	0.0381677	-0.0175894	0.23567	0.0254973	-0.012006	-1.06463	-1.1264	-1.11671	TC287369	AT3G21420.1	NM_113037	oxidoreductase, 2OG-Fe(II) oxygenase family protein	GO:0005575(cellular_component)	GO:0008152(metabolic process)	GO:0016491(oxidoreductase activity)
A_84_P283660	-0.250179	0.099056	0.475647	0.370972	-0.046895	-0.496085	-0.0609928	-0.515426	0.00161904	-0.750713	-1.11171	-0.802866	TC287684	AT2G42040.1	NM_129767	hypothetical protein	GO:0003674(molecular_function)	GO:0008150(biological_process)
A_84_P829467	-0.0405433	0.410239	0.143678	0.255967	0.00348368	0.501173	0.39435	0.170427	-0.0274108	-0.883005	-1.13861	-1.19606	TC307002	AT2G15830.1	NM_127145	hypothetical protein	GO:0003674(molecular_function)	GO:0008150(biological_process)	GO:0012505(endomembrane system)
A_84_P11798	0.00178949	0.202849	0.390191	0.370158	-0.0373991	0.0838704	0.19419	-0.0791317	-0.0179287	-0.763849	-1.129	-1.10791	TC290265	AT3G45970.1	NM_114466	ATEXLA1 (ARABIDOPSIS THALIANA EXPANSIN-LIKE A1)	GO:0003674(molecular_function)	GO:0009505(plant-type cell wall)	GO:0009826(unidimensional cell growth)	GO:0009828(plant-type cell wall loosening)
A_84_P255030	0.0910226	-0.528141	0.100229	-0.134072	-0.00057169	-0.0861512	0.464687	0.0456419	-0.0194113	-1.01733	-1.12967	-1.10607	TC281544	AT4G13340.1	NM_117407	leucine-rich repeat family protein / extensin family protein	GO:0005199(structural constituent of cell wall)	GO:0005515(protein binding)	GO:0009505(plant-type cell wall)
A_84_P824302	-0.00737599	-0.258018	0.130882	-0.0550811	-0.03242	0.0817259	0.0166733	-0.0532139	0.01108	-0.779245	-1.09694	-0.859344	TC308152	AT4G29310.1	NM_119076	hypothetical protein	GO:0005575(cellular_component)
A_84_P13790	0.131634	-0.465428	0.257051	-0.0143594	-0.00693029	0.236959	1.14047	0.333149	-0.0186248	-0.920933	-1.09956	-1.00797	TC288545	AT4G08950.1	NM_116964	phosphate-responsive protein, putative (EXO)	GO:0003674(molecular_function)	GO:0008150(biological_process)	GO:0009505(plant-type cell wall)
A_84_P16068	0.0349208	0.362992	0.45679	0.416863	-0.00454388	-0.380817	0.0984148	-0.431176	0.0288999	-1.11739	-1.05011	-0.839693	TC298214	AT1G33790.1	NM_103098	jacalin lectin family protein	GO:0005575(cellular_component)	GO:0008150(biological_process)
A_84_P806985	0.172223	0.399317	0.505331	0.614311	-0.0235898	0.066997	0.15287	-0.0940533	0.0249174	-0.704955	-1.02715	-1.03979	TC313311	AT3G45970.1	NM_114466	ATEXLA1 (ARABIDOPSIS THALIANA EXPANSIN-LIKE A1)	GO:0003674(molecular_function)	GO:0009505(plant-type cell wall)	GO:0009826(unidimensional cell growth)	GO:0009828(plant-type cell wall loosening)
A_84_P20625	-0.0164524	-0.155423	0.0455655	-0.0850236	-0.0287279	0.0162481	0.467515	-0.0110136	0.0120149	-0.72872	-1.03659	-0.747403	TC297070	AT5G37710.1	NM_123130	lipase class 3 family protein / calmodulin-binding heat-shock protein, putative	GO:0004806(triacylglycerol lipase activity)	GO:0005516(calmodulin binding)	GO:0006629(lipid metabolic process)
A_84_P237873	-0.107715	0.402342	0.941697	0.825428	-0.00130716	-0.0330131	0.243269	0.0754153	-4.93936e-05	-0.965056	-1.04772	-0.706257	TC289612	AT5G04310.1	NM_120513	pectate lyase family protein	GO:0008150(biological_process)	GO:0030570(pectate lyase activity)	GO:0031225(anchored to membrane)
A_84_P20910	-0.091482	0.315904	0.210568	0.3441	-0.0480511	-0.315299	-0.130196	-0.404734	-0.00757914	-0.80847	-1.05523	-0.936373	TC304289	AT1G72360.1	NM_105895	ethylene-responsive element-binding protein, putative	GO:0003677(DNA binding)	GO:0003700(transcription factor activity)	GO:0005634(nucleus)	GO:0006355(regulation of transcription, DNA-dependent)	GO:0009873(ethylene mediated signaling pathway)
A_84_P230289	-0.205598	0.560261	0.327999	0.464666	0.0035612	-0.13323	0.259805	-0.451877	-0.00976263	-0.919419	-1.03293	-0.971135	TC305747	AT2G44080.1	NM_180078	ARL (ARGOS-LIKE)	GO:0003674(molecular_function)	GO:0005622(intracellular)	GO:0009741(response to brassinosteroid stimulus)	GO:0009742(brassinosteroid mediated signaling)	GO:0016049(cell growth)	GO:0035265(organ growth)
A_84_P21632	0.0485802	-0.395196	-0.00403078	-0.212215	0.00989076	0.147561	0.475442	0.113589	-9.22134e-05	-0.90803	-1.00896	-0.793292	TC298129	AT5G54380.1	NM_124818	THE1 (THESEUS1); kinase/ protein kinase	GO:0004672(protein kinase activity)	GO:0005886(plasma membrane)	GO:0016301(kinase activity)	GO:0046777(protein amino acid autophosphorylation)
A_84_P811890	0.207662	-0.393629	0.1886	0.141983	-0.0228939	0.256149	0.98017	0.302006	-0.00374456	-0.785818	-0.991035	-0.82555	TC288545	AT4G08950.1	NM_116964	phosphate-responsive protein, putative (EXO)	GO:0003674(molecular_function)	GO:0008150(biological_process)	GO:0009505(plant-type cell wall)
A_84_P10863	-0.164226	-0.211924	-0.847302	-0.330889	-0.0348149	0.0692867	0.239448	1.02839	-0.0122652	-1.91836	-0.987973	-1.99322	TC284816	AT3G48520.1	NM_114710	CYP94B3 (cytochrome P450, family 94, subfamily B, polypeptide 3); oxygen binding	GO:0006118(electron transport)	GO:0012505(endomembrane system)	GO:0019825(oxygen binding)
A_84_P533108	-0.200725	0.354739	0.250497	0.167451	-0.0215773	0.505629	0.508858	0.24563	0.0628957	-0.79813	-0.902659	-1.1631	TC307002	AT2G15830.1	NM_127145	hypothetical protein	GO:0003674(molecular_function)	GO:0008150(biological_process)	GO:0012505(endomembrane system)
A_84_P237173	-0.280254	-0.244582	-0.193119	-0.312048	-0.0112318	0.692769	0.880208	1.83854	-0.0324078	-1.45969	-0.984807	-1.44818	TC301449	AT1G10585.1	NM_100934	transcription factor	GO:0003700(transcription factor activity)	GO:0005634(nucleus)	GO:0045449(regulation of transcription)
A_84_P10579	0.0433268	0.323235	0.796077	0.233015	-0.0172747	0.258086	0.0834118	0.0404306	-0.0377472	-1.06267	-0.969759	-1.03858	TC296360	AT1G78970.1	NM_106546	LUP1 (LUPEOL SYNTHASE 1); lupeol synthase	GO:0005575(cellular_component)	GO:0019745(pentacyclic triterpenoid biosynthetic process)	GO:0042299(lupeol synthase activity)	GO:0042300(beta-amyrin synthase activity)
A_84_P11914	0.187929	-1.88766	-1.90934	-1.80339	-0.0201813	-1.289	0.492591	-1.48912	0.0317133	-0.785089	-0.892602	-0.918503	TC297656	AT4G12400.1	NM_117310	stress-inducible protein, putative	GO:0005488(binding)	GO:0005575(cellular_component)	GO:0006950(response to stress)	GO:0009408(response to heat)	GO:0009644(response to high light intensity)	GO:0042542(response to hydrogen peroxide)
A_84_P133775	0.0808574	-0.193584	0.368407	0.314541	-0.00309352	-0.129243	0.495486	0.0547383	0.0155049	-1.22991	-0.907861	-1.0962	TC285015	AT4G16563.1	NM_117756	aspartyl protease family protein	GO:0004194(pepsin A activity)	GO:0006508(proteolysis)	GO:0009505(plant-type cell wall)
A_84_P13573	0.0160827	0.286293	0.628893	0.339109	-0.028328	0.47423	0.787067	0.473478	-0.0191888	-1.53844	-0.900232	-1.05029	TC303565	AT3G07650.1	NM_202521	COL9 (CONSTANS-LIKE 9); zinc ion binding	GO:0003700(transcription factor activity)	GO:0005634(nucleus)	GO:0008270(zinc ion binding)	GO:0045449(regulation of transcription)	GO:0048579(negative regulation of long-day photoperiodism, flowering)
A_84_P50530	-0.14774	-0.472447	-1.75198	-0.829481	-0.037598	-0.286126	-0.440946	0.0800488	-0.00291531	-2.24961	-0.873557	-2.07063	TC298626	AT5G53710.1	NM_124750	hypothetical protein	GO:0003674(molecular_function)	GO:0008150(biological_process)	GO:0012505(endomembrane system)
A_84_P822179	-0.0570528	-0.229431	-0.835488	-0.733589	0.00489178	-0.248786	0.280203	-0.226349	-0.0401252	-0.881581	-0.889004	-1.37346	TC296111	AT5G02020.1	NM_120280	hypothetical protein	GO:0003674(molecular_function)	GO:0008150(biological_process)	GO:0009507(chloroplast)
A_84_P164883	-0.00188868	0.777234	0.971728	0.801307	-0.000601236	0.521505	0.795097	0.512059	0.007529	-1.76173	-0.790184	-1.26377	TC291511	AT5G42900.1	NM_180790	hypothetical protein	GO:0003674(molecular_function)	GO:0005575(cellular_component)	GO:0008150(biological_process)
A_84_P540904	-0.0820579	-0.110658	0.181369	0.0368274	0.0295295	0.00976247	0.172567	0.107937	-0.0397058	-0.815546	-0.804005	-0.817396	TC282317	AT1G22882.1	NM_148482	hypothetical protein	GO:0005739(mitochondrion)
A_84_P11119	-0.0454241	-0.628334	-0.169023	-0.403629	-0.000163083	0.349318	0.42338	0.212107	-0.0301479	-0.973654	-0.777084	-1.05187	TC287306	AT1G31350.1	NM_102874	F-box family protein	GO:0003674(molecular_function)	GO:0005575(cellular_component)
A_84_P303810	0.0138879	0.492072	0.616994	0.549138	-0.0775112	0.0957893	0.173576	0.035129	-0.0212328	-0.858461	-0.724306	-0.804079	TC299865	AT1G56150.1	NM_104494	auxin-responsive family protein	GO:0003674(molecular_function)	GO:0009733(response to auxin stimulus)

## Sheet: UpMc3h_Rp3h_Mp3h-42
	without aphid	M. cerasi	M. persicae	R. padi	without aphid	M. cerasi	M. persicae	R. padi	without aphid	M. cerasi	M. persicae	R. padi
Time	3h				6h				24h
Systematic	log2												TIGRID	At accession	GenbankAccession	Gene function	GO
A_84_P19239	-0.0259644	0.705875	1.27813	0.975756	-0.00681212	0.678085	0.665642	0.426974	-0.00660188	-0.92725	-1.20506	-1.23773	TC295757	AT1G44830.1	NM_103564	AP2 domain-containing transcription factor TINY, putative	GO:0003677(DNA binding)	GO:0003700(transcription factor activity)	GO:0005634(nucleus)	GO:0006355(regulation of transcription, DNA-dependent)
A_84_P757973	-0.0112613	0.745147	0.695416	1.12673	-0.0290193	1.45841	0.210108	1.33864	0.00531273	0.81463	0.936229	1.13048	TC302129	AT2G44578.1	NM_001084589	protein binding / zinc ion binding	GO:0005515(protein binding)	GO:0008270(zinc ion binding)	GO:0012505(endomembrane system)
A_84_P560912	-0.303899	0.460862	0.525776	0.493106	0.00385993	-0.287459	-0.0255893	-0.128251	-0.00691515	-1.24692	-1.66049	-1.02514	TC298928	AT4G24275.1	NM_148371	hypothetical protein	GO:0003674(molecular_function)	GO:0005575(cellular_component)	GO:0006950(response to stress)
A_84_P164883	-0.00188868	0.777234	0.971728	0.801307	-0.000601236	0.521505	0.795097	0.512059	0.007529	-1.76173	-0.790184	-1.26377	TC291511	AT5G42900.1	NM_180790	hypothetical protein	GO:0003674(molecular_function)	GO:0005575(cellular_component)	GO:0008150(biological_process)
A_84_P812038	-0.230881	0.557727	0.626256	0.543844	0.00268893	0.403623	0.645694	0.277021	-0.030776	-0.943795	-1.57669	-1.03596	TC305987	AT1G28330.2	NM_179389	DRM1 (DORMANCY-ASSOCIATED PROTEIN 1)	GO:0003674(molecular_function)	GO:0003886(DNA (cytosine-5-)-methyltransferase activity)	GO:0005575(cellular_component)	GO:0006306(DNA methylation)	GO:0006346(methylation-dependent chromatin silencing)	GO:0008150(biological_process)	GO:0051567(histone H3-K9 methylation)
A_84_P12315	-0.101561	0.694699	0.793971	0.689989	-0.0391996	-0.147154	0.853642	0.0146606	0.00613615	-0.730856	-0.731821	-0.675134	TC304902	AT1G64660.1	NM_105141	ATMGL; catalytic/ methionine gamma-lyase	GO:0003824(catalytic activity)	GO:0005829(cytosol)	GO:0006520(amino acid metabolic process)	GO:0018826(methionine gamma-lyase activity)	GO:0019458(methionine catabolic process via 2-oxobutanoate)
A_84_P15764	-0.152224	0.646723	0.807999	0.70683	-0.0211309	0.262061	0.268299	0.27965	-0.0212199	-0.25063	-0.689906	-0.339985	TC313856	AT4G32460.1	NM_202932	hypothetical protein	GO:0003674(molecular_function)	GO:0008150(biological_process)	GO:0012505(endomembrane system)
A_84_P860087	0.0434809	0.872527	1.25932	1.14929	-0.0185827	0.689602	0.810439	0.672613	0.00127189	-0.144607	-0.256411	0.0731047	TC312566	AT1G27020.1	NM_102464	hypothetical protein	GO:0003674(molecular_function)	GO:0005575(cellular_component)	GO:0008150(biological_process)
A_84_P20163	-0.214845	0.631142	0.817936	0.833165	0.000915669	0.610577	0.819005	0.690369	-0.0460801	-0.42409	-0.762496	-0.431963	TC304175	AT2G38400.1	NM_129396	AGT3 (ALANINE:GLYOXYLATE AMINOTRANSFERASE 3); alanine-glyoxylate transaminase	GO:0008453(alanine-glyoxylate transaminase activity)
A_84_P819063	-0.053584	0.805802	0.757529	0.822176	-0.00943641	0.82399	0.921145	0.537021	-0.0565766	-0.441257	-0.246811	-0.183713	TC307065	AT3G46640.1	NM_114531	PCL1 (PHYTOCLOCK 1); DNA binding	GO:0003677(DNA binding)	GO:0003700(transcription factor activity)	GO:0007623(circadian rhythm)	GO:0045449(regulation of transcription)
A_84_P96276	0.0101846	0.870711	1.04086	0.893898	-0.00491497	1.03679	0.634081	0.803327	-0.0258125	-0.215346	0.104383	-0.1971	TC285113	AT5G60100.1	NM_125403	APRR3 (PSEUDO-RESPONSE REGULATOR 3); transcription regulator	GO:0000156(two-component response regulator activity)	GO:0007623(circadian rhythm)	GO:0016310(phosphorylation)	GO:0030528(transcription regulator activity)	GO:0032091(negative regulation of protein binding)	GO:0042752(regulation of circadian rhythm)
A_84_P23284	0.216384	1.07925	1.03485	1.71251	0.0334749	0.265882	0.228785	0.750197	-0.0357848	-1.1125	-0.619764	-0.627737	TC283380	AT4G21680.1	NM_118288	proton-dependent oligopeptide transport (POT) family protein	GO:0005215(transporter activity)	GO:0006857(oligopeptide transport)	GO:0016020(membrane)
A_84_P539392	-0.0128361	0.874992	0.963865	0.92613	0.005578	0.794909	0.663888	0.5279	0.0339887	-0.247577	-0.170831	-0.426042	TC301754	AT2G38465.1	NM_129403	hypothetical protein	GO:0003674(molecular_function)	GO:0005575(cellular_component)	GO:0008150(biological_process)
A_84_P136115	-0.18511	0.724211	1.46293	1.23224	0.00826733	0.873214	1.25953	1.00816	0.061806	-0.59263	-0.984702	-0.363855	TC295977	AT1G75750.1	NM_106225	GASA1 (GAST1 PROTEIN HOMOLOG 1)	GO:0003674(molecular_function)	GO:0009505(plant-type cell wall)	GO:0009737(response to abscisic acid stimulus)	GO:0009739(response to gibberellin stimulus)	GO:0009741(response to brassinosteroid stimulus)	GO:0009826(unidimensional cell growth)
A_84_P292144	-0.0258256	0.888205	1.11817	1.44289	0.00577181	0.50941	1.05027	0.804025	-0.0175223	-0.253181	-0.209049	0.275232	TC305936	AT3G23550.1	NM_113258	MATE efflux family protein	GO:0005215(transporter activity)	GO:0006855(multidrug transport)	GO:0015297(antiporter activity)	GO:0016020(membrane)
A_84_P859689	-0.200279	0.717513	1.4629	1.24973	0.0234624	0.892851	1.23407	1.03758	-0.0123087	-0.652766	-1.10269	-0.460226	TC312327	AT1G75750.1	NM_106225	GASA1 (GAST1 PROTEIN HOMOLOG 1)	GO:0003674(molecular_function)	GO:0009505(plant-type cell wall)	GO:0009737(response to abscisic acid stimulus)	GO:0009739(response to gibberellin stimulus)	GO:0009741(response to brassinosteroid stimulus)	GO:0009826(unidimensional cell growth)
A_84_P863235	-0.244064	0.71452	0.681283	1.20254	-0.0295594	0.555085	1.33891	0.684765	0.0476504	-0.359297	-1.35798	-0.329793	TC314219	BP667596
A_84_P18796	-0.161472	0.809152	0.710929	1.08367	-0.00523926	0.113324	-0.271406	-0.134886	0.0408247	0.241899	0.25936	0.26774	TC301779	AT5G54960.1	NM_124878	PDC2 (PYRUVATE DECARBOXYLASE-2); pyruvate decarboxylase	GO:0001666(response to hypoxia)	GO:0004737(pyruvate decarboxylase activity)	GO:0005575(cellular_component)
A_84_P812554	-0.242636	0.751839	0.840942	1.20348	-0.0581076	0.481083	1.19405	0.520198	-0.00187904	-0.431119	-1.37035	-0.263198		TA29648_3702
A_84_P811729	-0.114352	0.892942	0.676662	0.928821	-0.0918255	0.0844289	0.117092	-0.158709	0.035408	-0.586007	-1.06315	-0.912882	TC296927	AT2G33830.1	NM_128942	dormancy/auxin associated family protein	GO:0005575(cellular_component)	GO:0008150(biological_process)
A_84_P22400	-0.411909	0.6363	0.789493	1.03903	-0.015832	0.504268	1.24529	0.601398	-0.00015778	-0.438661	-1.37475	-0.313048	TC306897	AT4G35770.1	NM_119743	SEN1 (DARK INDUCIBLE 1)	GO:0003674(molecular_function)	GO:0006979(response to oxidative stress)	GO:0007568(aging)	GO:0009416(response to light stimulus)	GO:0009507(chloroplast)	GO:0009611(response to wounding)	GO:0009744(response to sucrose stimulus)	GO:0009753(response to jasmonic acid stimulus)
A_84_P546443	-0.0376833	1.0291	1.28967	1.25034	-0.0491268	0.732596	0.817311	0.802117	0.00460515	-0.549479	-0.170995	-0.469722	TC299731	AT2G28085.1	NM_128368	auxin-responsive family protein	GO:0003674(molecular_function)	GO:0005575(cellular_component)	GO:0009733(response to auxin stimulus)
A_84_P100456	0.0947693	1.18479	1.07443	1.14307	-0.0105009	0.917829	0.634597	0.577988	0.0201679	-0.465058	0.159921	0.0310252	TC292275	AT1G07050.1	NM_100579	CONSTANS-like protein-related	GO:0003674(molecular_function)	GO:0005575(cellular_component)	GO:0008150(biological_process)
A_84_P20323	-0.158168	0.937692	0.902927	1.42442	-0.0382096	0.746322	1.1162	0.894639	-0.0348887	-0.255371	-0.538704	0.125659	TC289098	AT3G49620.1	NM_114822	DIN11 (DARK INDUCIBLE 11); oxidoreductase	GO:0007568(aging)	GO:0009267(cellular response to starvation)	GO:0009416(response to light stimulus)	GO:0009744(response to sucrose stimulus)	GO:0016491(oxidoreductase activity)
A_84_P857167	-0.233138	0.903994	1.00165	1.40181	-0.0795427	0.386028	1.12812	0.365545	-0.0117111	-0.480124	-1.36745	-0.301375	TC310880	AT4G35770.1	NM_119743	SEN1 (DARK INDUCIBLE 1)	GO:0003674(molecular_function)	GO:0006979(response to oxidative stress)	GO:0007568(aging)	GO:0009416(response to light stimulus)	GO:0009507(chloroplast)	GO:0009611(response to wounding)	GO:0009744(response to sucrose stimulus)	GO:0009753(response to jasmonic acid stimulus)
A_84_P800952	-0.074461	1.06952	0.800901	1.41715	0.0533794	0.242069	-0.509736	-0.134752	-0.0517024	0.273797	0.328534	0.450194	TC301779	AT5G54960.1	NM_124878	PDC2 (PYRUVATE DECARBOXYLASE-2); pyruvate decarboxylase	GO:0001666(response to hypoxia)	GO:0004737(pyruvate decarboxylase activity)	GO:0005575(cellular_component)
A_84_P14848	-0.00922161	1.14075	1.98014	1.91256	-0.0849971	-0.592524	0.215792	0.114895	-0.0243668	-0.782676	-1.327	0.454007	TC291718	AT4G14130.1	NM_117490	XTR7 (XYLOGLUCAN ENDOTRANSGLYCOSYLASE 7); hydrolase, acting on glycosyl bonds	GO:0005618(cell wall)	GO:0005975(carbohydrate metabolic process)	GO:0006073(glucan metabolic process)	GO:0006499(N-terminal protein myristoylation)	GO:0012505(endomembrane system)	GO:0016798(hydrolase activity, acting on glycosyl bonds)	GO:0048046(apoplast)
A_84_P721670	-0.13974	1.03972	0.766046	0.857789	-0.0504146	0.311281	1.146	0.0836709	-0.0135872	-0.373236	-1.14984	-0.855705	TC303313	BU917423
A_84_P10039	-0.187147	1.01087	1.48006	1.36344	-0.00553848	0.564235	0.723626	0.549998	-0.00774334	-0.305724	-0.426997	-0.071931	TC303950	AT1G27020.1	NM_102464	hypothetical protein	GO:0003674(molecular_function)	GO:0005575(cellular_component)	GO:0008150(biological_process)
A_84_P14226	-0.217362	1.02526	1.47336	1.56385	0.0150772	0.548288	1.3292	0.774977	-0.0167652	-0.387847	-0.746788	-0.075348	TC308032	AT1G10070.1	NM_001035939	ATBCAT-2; branched-chain-amino-acid transaminase/ catalytic	GO:0003824(catalytic activity)	GO:0004084(branched-chain-amino-acid transaminase activity)	GO:0008152(metabolic process)	GO:0009081(branched chain family amino acid metabolic process)	GO:0009507(chloroplast)
A_84_P523896	-0.357116	0.891314	0.649926	0.702879	0.0100989	0.194576	0.322309	0.134731	0.00762614	-1.15163	-1.31603	-1.09045	TC296074	AT5G50335.1	NM_124414	hypothetical protein	GO:0003674(molecular_function)	GO:0005575(cellular_component)	GO:0008150(biological_process)
A_84_P843011	0.0791735	1.33682	1.17341	1.29825	0.0181725	0.967248	0.600864	0.588089	-0.02987	-0.484745	0.120958	-0.0170187	NP303026	AT1G07050.1	NM_100579	CONSTANS-like protein-related	GO:0003674(molecular_function)	GO:0005575(cellular_component)	GO:0008150(biological_process)
A_84_P65264	-0.228626	1.04261	1.18763	1.41603	-0.0367585	0.663918	1.05779	0.905392	-0.0230699	-0.5675	-0.38932	-0.0637641	TC290044	AT3G15356.1	NM_148726	legume lectin family protein	GO:0008150(biological_process)	GO:0012505(endomembrane system)	GO:0030246(carbohydrate binding)
A_84_P804259	-0.0423645	1.25426	1.03596	1.37907	-0.0384763	0.307523	0.0826241	0.206513	-0.00980335	-0.121871	-0.687839	0.506714	TC296562	DR339542
A_84_P20176	-0.0596521	1.28432	1.04334	1.42905	-0.0379773	0.278328	0.0925327	0.185197	-0.00202347	-0.191491	-0.718565	0.46577	TC296562	AT2G44790.1	NM_130043	UCC2 (UCLACYANIN 2); copper ion binding	GO:0005507(copper ion binding)	GO:0006118(electron transport)	GO:0031225(anchored to membrane)
A_84_P18821	-0.00979358	1.33802	1.72361	2.0034	-0.0168169	1.47537	1.53943	1.64091	0.028508	-0.330386	-0.223252	0.164036	TC286307	AT5G61160.1	NM_125509	AACT1 (ANTHOCYANIN 5-AROMATIC ACYLTRANSFERASE 1); transferase	GO:0005575(cellular_component)	GO:0008150(biological_process)	GO:0016740(transferase activity)
A_84_P211628	-0.00355275	1.57942	1.29745	1.4571	-0.0251306	1.26607	0.916174	0.97139	0.0136872	-0.565768	0.231539	-0.484246	TC296319	AT2G40080.1	NM_129566	ELF4 (EARLY FLOWERING 4)	GO:0003674(molecular_function)	GO:0005634(nucleus)	GO:0009648(photoperiodism)	GO:0009909(regulation of flower development)	GO:0010017(red or far red light signaling pathway)	GO:0010114(response to red light)	GO:0042753(positive regulation of circadian rhythm)
A_84_P68884	-0.0121742	1.57956	0.844249	1.90173	-0.0365924	1.60684	0.353787	1.41089	0.00638417	2.4506	2.21061	2.61975	TC294840	AT4G21840.1	NM_118304	methionine sulfoxide reductase domain-containing protein / SelR domain-containing protein	GO:0005575(cellular_component)	GO:0008113(peptide-methionine-(S)-S-oxide reductase activity)	GO:0008150(biological_process)
A_84_P852577	0.0391735	1.64101	1.31775	1.54296	-0.00502883	1.32456	0.914515	0.990314	-0.0194973	-0.587035	0.180509	-0.560209	TC307658	TC307658			GO:0009648(photoperiodism)	GO:0009909(regulation of flower development)	GO:0042753(positive regulation of circadian rhythm)
A_84_P19375	-0.0838733	1.63282	1.02282	1.6037	0.0118744	0.439833	-0.0805407	0.294781	0.00494904	-0.266735	-0.475123	0.217063	TC286780	AT3G49110.1	NM_114770	ATPCA/ATPRX33/PRX33/PRXCA (PEROXIDASE 33); peroxidase	GO:0004601(peroxidase activity)	GO:0006800(oxygen and reactive oxygen species metabolic process)	GO:0009416(response to light stimulus)	GO:0009505(plant-type cell wall)	GO:0009826(unidimensional cell growth)	GO:0042742(defense response to bacterium)	GO:0050832(defense response to fungus)
A_84_P159795	0.0481692	1.84761	1.53223	1.70102	0.0004594	0.67388	0.934696	0.733266	-0.00216683	-1.04728	-0.847275	-0.673243	TC304453	AT1G19530.1	NM_101811	hypothetical protein	GO:0003674(molecular_function)	GO:0005575(cellular_component)	GO:0006499(N-terminal protein myristoylation)
A_84_P14045	0.127473	2.31882	1.7714	2.09596	-0.0608924	0.810991	0.0230206	0.49584	-0.0332497	1.93379	0.89161	2.81837	TC287521	AT5G48430.1	NM_124218	aspartic-type endopeptidase/ pepsin A	GO:0004190(aspartic-type endopeptidase activity)	GO:0004194(pepsin A activity)	GO:0006508(proteolysis)	GO:0012505(endomembrane system)

## Sheet: UpMc6h_Rp6h_Mp6h-88
	without aphid	M. cerasi	M. persicae	R. padi	without aphid	M. cerasi	M. persicae	R. padi	without aphid	M. cerasi	M. persicae	R. padi
Time	3h				6h				24h
Systematic	log2												TIGRID	At accession	GenbankAccession	Gene function	GO
A_84_P820417	0.0469896	0.16046	0.320938	0.0415584	0.010165	1.67397	0.904958	0.723108	0.0507616	1.33452	1.74486	1.03811	TC289776	AT4G17490.1	NM_117854	ATERF6 (ETHYLENE RESPONSIVE ELEMENT BINDING FACTOR 6); DNA binding / transcription factor	GO:0003677(DNA binding)	GO:0003700(transcription factor activity)	GO:0005634(nucleus)	GO:0006355(regulation of transcription, DNA-dependent)	GO:0009873(ethylene mediated signaling pathway)
A_84_P788437	0.0458648	-0.0723284	0.303423	0.0099464	0.00465094	1.40572	0.987471	0.720007	0.0468183	0.896494	1.17407	0.644207	TC312057	AT1G35210.1	NM_103219	hypothetical protein	GO:0003674(molecular_function)	GO:0008150(biological_process)	GO:0009507(chloroplast)
A_84_P867949	-0.09012	-1.273	-0.973244	-0.379824	-0.0995822	0.947622	1.05754	0.631677	0.0599418	1.22507	1.35328	0.701556	TC304558	AT4G12735.1	NM_202810	hypothetical protein	GO:0003674(molecular_function)	GO:0008150(biological_process)
A_84_P602094	0.0227553	-0.686726	-0.363257	-0.63216	0.0290992	1.32244	1.00136	0.78195	-0.00752741	1.00997	1.16838	0.43441	TC298012	AT5G54720.1	NM_124853	ankyrin repeat family protein	GO:0005515(protein binding)	GO:0005575(cellular_component)	GO:0008150(biological_process)
A_84_P171073	-0.0583945	-0.140335	0.309627	-0.0779259	-0.0163143	1.42794	1.05312	0.737253	-0.00498527	0.926166	1.21622	0.628637	TC294011	AT1G35210.1	NM_103219	hypothetical protein	GO:0003674(molecular_function)	GO:0008150(biological_process)	GO:0009507(chloroplast)
A_84_P786098	0.0669307	-0.189947	-0.200101	-0.179534	-0.0601642	1.39985	0.712558	0.706547	-0.0367618	0.939655	1.07321	0.546395		CB253198		hypothetical protein	GO:0003674(molecular_function)	GO:0008150(biological_process)	GO:0012505(endomembrane system)
A_84_P567134	0.0213973	-0.520579	-0.316022	-0.803885	-0.0705996	1.52207	0.749987	0.717422	0.00307818	1.03035	1.54205	0.293734	TC301238	AT4G27657.1	NM_118904	hypothetical protein	GO:0003674(molecular_function)	GO:0008150(biological_process)	GO:0012505(endomembrane system)
A_84_P17934	0.0475632	0.0782878	0.0878627	0.15572	-0.0285083	1.45217	0.778661	0.766345	0.0185193	0.853595	1.21345	0.201784	TC299085	AT5G04340.1	NM_120516	C2H2 (ZINC FINGER OF ARABIDOPSIS THALIANA 6); nucleic acid binding / transcription factor/ zinc ion binding	GO:0003676(nucleic acid binding)	GO:0003700(transcription factor activity)	GO:0005622(intracellular)	GO:0008270(zinc ion binding)
A_84_P819483	0.1337	-0.0653562	0.226335	-0.107011	0.00221905	1.70519	0.802241	0.808045	0.00363333	1.05654	1.3055	0.757808	TC294166	AT1G72920.1	NM_105950	disease resistance protein (TIR-NBS class), putative	GO:0004888(transmembrane receptor activity)	GO:0006952(defense response)	GO:0031224(intrinsic to membrane)
A_84_P21578	0.0203611	0.255262	0.28026	0.0892434	-0.00127148	1.20922	0.800603	0.805505	-0.00626154	1.18483	1.33746	0.985494	TC304104	AT5G39670.1	NM_123329	calcium-binding EF hand family protein	GO:0005509(calcium ion binding)	GO:0005575(cellular_component)	GO:0008150(biological_process)
A_84_P756652	-0.00389539	-0.751133	0.0350122	-0.603658	0.0734053	1.6652	1.27516	0.881568	0.0499504	1.03702	1.01337	0.335718	TC297539	AT2G35710.3	NM_201879	glycogenin glucosyltransferase (glycogenin)-related	GO:0009058(biosynthetic process)	GO:0012505(endomembrane system)	GO:0016051(carbohydrate biosynthetic process)	GO:0016757(transferase activity, transferring glycosyl groups)	GO:0016758(transferase activity, transferring hexosyl groups)
A_84_P21946	-0.0625751	-0.0844388	-0.0414913	-0.347176	-0.00703357	1.92607	0.694188	0.804019	0.0234403	1.73256	1.74779	0.868331	TC294464	AT1G73540.1	NM_106012	ATNUDT21 (Arabidopsis thaliana Nudix hydrolase homolog 21); hydrolase	GO:0008150(biological_process)	GO:0009507(chloroplast)	GO:0016787(hydrolase activity)
A_84_P579612	-0.00904033	-0.536702	-0.433463	-0.767984	-0.0142246	1.72164	0.786363	0.811341	0.0393976	1.29997	1.6	0.730251	TC299058	AT4G27652.1	NM_118902	hypothetical protein	GO:0003674(molecular_function)	GO:0008150(biological_process)
A_84_P21874	-0.0734309	-0.0931365	0.0198168	-0.0939829	-0.0626522	1.55456	0.860314	0.782977	0.0202142	1.12448	1.53721	0.69147	TC291890	AT1G27730.1	NM_102538	STZ (SALT TOLERANCE ZINC FINGER); nucleic acid binding / transcription factor/ zinc ion binding	GO:0003676(nucleic acid binding)	GO:0003700(transcription factor activity)	GO:0005634(nucleus)	GO:0006979(response to oxidative stress)	GO:0008270(zinc ion binding)	GO:0009409(response to cold)	GO:0009414(response to water deprivation)	GO:0009611(response to wounding)	GO:0009644(response to high light intensity)	GO:0009651(response to salt stress)	GO:0009737(response to abscisic acid stimulus)	GO:0010117(photoprotection)	GO:0010200(response to chitin)	GO:0015979(photosynthesis)	GO:0016564(transcription repressor activity)	GO:0035264(multicellular organism growth)
A_84_P546443	-0.0376833	1.0291	1.28967	1.25034	-0.0491268	0.732596	0.817311	0.802117	0.00460515	-0.549479	-0.170995	-0.469722	TC299731	AT2G28085.1	NM_128368	auxin-responsive family protein	GO:0003674(molecular_function)	GO:0005575(cellular_component)	GO:0009733(response to auxin stimulus)
A_84_P11470	0.0352012	0.0599577	0.242192	0.0317104	0.0450413	1.60136	0.864242	0.900582	-0.0316699	1.10459	1.17705	0.743037	TC299781	AT1G66400.1	NM_105311	calmodulin-related protein, putative	GO:0005509(calcium ion binding)	GO:0005575(cellular_component)	GO:0008150(biological_process)
A_84_P20890	-0.0173745	0.0314941	0.32056	-0.055759	-0.000936688	1.85678	0.845542	0.861776	-0.00274499	1.36984	1.61924	1.02781	TC294166	AT1G72920.1	NM_105950	disease resistance protein (TIR-NBS class), putative	GO:0004888(transmembrane receptor activity)	GO:0006952(defense response)	GO:0031224(intrinsic to membrane)
A_84_P15931	0.0519083	0.0100276	0.419844	0.0209069	0.00472334	1.84027	0.777819	0.885133	0.0220179	0.963813	1.40768	0.616977	TC293666	AT5G47230.1	NM_124094	ERF5 (ETHYLENE RESPONSIVE ELEMENT BINDING FACTOR 5); DNA binding / transcription activator/ transcription factor	GO:0003677(DNA binding)	GO:0003700(transcription factor activity)	GO:0005634(nucleus)	GO:0006355(regulation of transcription, DNA-dependent)	GO:0009409(response to cold)	GO:0009873(ethylene mediated signaling pathway)	GO:0016563(transcription activator activity)
A_84_P268160	0.0146309	0.255585	0.115512	0.239812	-0.00223097	1.27058	0.806991	0.879666	-0.0126034	2.2616	2.26686	2.00699	NP301783	AT3G13950.1	NM_112249	hypothetical protein	GO:0003674(molecular_function)
A_84_P834641	0.225702	-0.156005	0.271239	-0.10006	0.00733371	1.86782	1.13088	0.893938	0.0269111	1.59142	2.17064	1.19293	TC299015	AT3G29000.1	NM_113821	calcium-binding EF hand family protein	GO:0005509(calcium ion binding)	GO:0008150(biological_process)	GO:0012505(endomembrane system)
A_84_P16799	-0.0103865	-0.554472	-0.379888	-0.6899	0.00134607	1.85433	0.851067	0.900947	0.00792441	1.50865	1.67609	0.676231	TC296132	AT1G18300.1	NM_101688	ATNUDT4 (Arabidopsis thaliana Nudix hydrolase homolog 4); hydrolase	GO:0005829(cytosol)	GO:0016787(hydrolase activity)
A_84_P504929	0.0381793	-0.0758536	0.330308	-0.0898365	-0.0242381	1.77997	1.09985	0.883386	-0.00535156	1.50175	2.07799	1.07387		AT3G29000.1	NM_113821	calcium-binding EF hand family protein	GO:0005509(calcium ion binding)	GO:0008150(biological_process)	GO:0012505(endomembrane system)
A_84_P156125	-0.0986134	-0.675497	-0.290137	-0.780928	-0.0126882	1.62834	1.14585	0.896659	0.0263929	1.39376	1.58539	0.925386	TC292436	AT3G61190.1	NM_115983	BAP1 (BON ASSOCIATION PROTEIN 1)	GO:0005515(protein binding)	GO:0005543(phospholipid binding)	GO:0009266(response to temperature stimulus)	GO:0009408(response to heat)	GO:0009409(response to cold)	GO:0009611(response to wounding)	GO:0009751(response to salicylic acid stimulus)	GO:0016020(membrane)	GO:0019725(cellular homeostasis)	GO:0031348(negative regulation of defense response)
A_84_P249495	0.19186	0.261645	0.368552	-0.0168826	-0.0104486	1.47103	0.749636	0.909738	-0.0107954	1.40224	1.67299	1.05249	TC298366	AT5G52760.1	NM_124654	heavy-metal-associated domain-containing protein	GO:0005575(cellular_component)	GO:0030001(metal ion transport)	GO:0046872(metal ion binding)
A_84_P784166	0.0618593	-0.602016	0.0945039	-0.534743	-0.0166566	1.65339	0.737995	0.904697	0.0201348	0.0128635	0.713102	-0.411325	TC283689	AT5G45340.2	NM_123902	CYP707A3 (cytochrome P450, family 707, subfamily A, polypeptide 3); oxygen binding	GO:0009414(response to water deprivation)	GO:0009639(response to red or far red light)	GO:0010295((+)-abscisic acid 8'-hydroxylase activity)	GO:0012505(endomembrane system)	GO:0019825(oxygen binding)	GO:0046345(abscisic acid catabolic process)
A_84_P21931	0.038315	0.0753629	0.16063	0.171677	0.0183727	1.59475	0.802075	0.940758	-0.0314785	0.626848	1.27883	0.698834	TC295205	AT1G28370.1	NM_102603	ATERF11/ERF11 (ERF domain protein 11); DNA binding / transcription factor/ transcription repressor	GO:0003677(DNA binding)	GO:0003700(transcription factor activity)	GO:0005634(nucleus)	GO:0006355(regulation of transcription, DNA-dependent)	GO:0009873(ethylene mediated signaling pathway)	GO:0016564(transcription repressor activity)
A_84_P168493	-0.106228	-0.219693	0.00249439	-0.328477	-0.000520395	1.79811	0.798191	0.92753	0.0101473	1.11394	1.27134	0.548091	TC302682	AT3G46620.1	NM_114529	zinc finger (C3HC4-type RING finger) family protein	GO:0005515(protein binding)	GO:0008270(zinc ion binding)
A_84_P20323	-0.158168	0.937692	0.902927	1.42442	-0.0382096	0.746322	1.1162	0.894639	-0.0348887	-0.255371	-0.538704	0.125659	TC289098	AT3G49620.1	NM_114822	DIN11 (DARK INDUCIBLE 11); oxidoreductase	GO:0007568(aging)	GO:0009267(cellular response to starvation)	GO:0009416(response to light stimulus)	GO:0009744(response to sucrose stimulus)	GO:0016491(oxidoreductase activity)
A_84_P594936	0.0188616	-1.07945	-0.306632	-1.01881	0.0863016	1.92671	1.1393	1.02317	0.0430888	1.12514	1.39676	0.3253	TC314168	AT5G45340.2	NM_123902	CYP707A3 (cytochrome P450, family 707, subfamily A, polypeptide 3); oxygen binding	GO:0009414(response to water deprivation)	GO:0009639(response to red or far red light)	GO:0010295((+)-abscisic acid 8'-hydroxylase activity)	GO:0012505(endomembrane system)	GO:0019825(oxygen binding)	GO:0046345(abscisic acid catabolic process)
A_84_P65264	-0.228626	1.04261	1.18763	1.41603	-0.0367585	0.663918	1.05779	0.905392	-0.0230699	-0.5675	-0.38932	-0.0637641	TC290044	AT3G15356.1	NM_148726	legume lectin family protein	GO:0008150(biological_process)	GO:0012505(endomembrane system)	GO:0030246(carbohydrate binding)
A_84_P611334	-0.00504151	0.252262	0.229824	0.490445	-0.0566857	1.49444	0.868434	0.902624	-0.00793427	0.59472	1.0498	0.46983	TC301095	AT2G22880.1	NM_127853	VQ motif-containing protein	GO:0003674(molecular_function)	GO:0008150(biological_process)	GO:0009507(chloroplast)
A_84_P102986	0.0969904	-0.199068	0.22314	-0.271458	0.0467091	1.67528	0.907802	1.01753	0.0728781	0.5172	0.741956	-0.014293	TC308062	AT2G27080.1	NM_128266	harpin-induced protein-related / HIN1-related / harpin-responsive protein-related	GO:0003674(molecular_function)	GO:0005575(cellular_component)	GO:0008150(biological_process)
A_84_P561097	-0.0424092	-0.0496482	0.370366	0.146718	-0.0447892	1.67225	1.26495	0.935683	0.0266213	0.850838	1.21431	0.499557	TC304714	AT5G46295.1	NM_123999	hypothetical protein	GO:0003674(molecular_function)	GO:0008150(biological_process)
A_84_P852577	0.0391735	1.64101	1.31775	1.54296	-0.00502883	1.32456	0.914515	0.990314	-0.0194973	-0.587035	0.180509	-0.560209	TC307658	TC307658			GO:0009648(photoperiodism)	GO:0009909(regulation of flower development)	GO:0042753(positive regulation of circadian rhythm)
A_84_P787353	0.13884	-0.50586	-0.200209	-0.740429	-0.023977	2.02064	1.21559	0.972337	0.026164	1.09516	1.35525	0.161872	TC292113	AT5G17350.1	NM_121741	hypothetical protein	GO:0003674(molecular_function)	GO:0005575(cellular_component)	GO:0006499(N-terminal protein myristoylation)
A_84_P211628	-0.00355275	1.57942	1.29745	1.4571	-0.0251306	1.26607	0.916174	0.97139	0.0136872	-0.565768	0.231539	-0.484246	TC296319	AT2G40080.1	NM_129566	ELF4 (EARLY FLOWERING 4)	GO:0003674(molecular_function)	GO:0005634(nucleus)	GO:0009648(photoperiodism)	GO:0009909(regulation of flower development)	GO:0010017(red or far red light signaling pathway)	GO:0010114(response to red light)	GO:0042753(positive regulation of circadian rhythm)
A_84_P136115	-0.18511	0.724211	1.46293	1.23224	0.00826733	0.873214	1.25953	1.00816	0.061806	-0.59263	-0.984702	-0.363855	TC295977	AT1G75750.1	NM_106225	GASA1 (GAST1 PROTEIN HOMOLOG 1)	GO:0003674(molecular_function)	GO:0009505(plant-type cell wall)	GO:0009737(response to abscisic acid stimulus)	GO:0009739(response to gibberellin stimulus)	GO:0009741(response to brassinosteroid stimulus)	GO:0009826(unidimensional cell growth)
A_84_P849144	-0.00400631	-0.645454	-0.311508	-0.631405	-0.0233429	1.64464	1.089	0.988147	0.0130133	1.11317	1.46401	0.692082	NP589776	AT5G41750.2	NM_123540	disease resistance protein (TIR-NBS-LRR class), putative	GO:0000166(nucleotide binding)	GO:0004888(transmembrane receptor activity)	GO:0005515(protein binding)	GO:0005524(ATP binding)	GO:0006952(defense response)	GO:0017111(nucleoside-triphosphatase activity)	GO:0031224(intrinsic to membrane)
A_84_P859689	-0.200279	0.717513	1.4629	1.24973	0.0234624	0.892851	1.23407	1.03758	-0.0123087	-0.652766	-1.10269	-0.460226	TC312327	AT1G75750.1	NM_106225	GASA1 (GAST1 PROTEIN HOMOLOG 1)	GO:0003674(molecular_function)	GO:0009505(plant-type cell wall)	GO:0009737(response to abscisic acid stimulus)	GO:0009739(response to gibberellin stimulus)	GO:0009741(response to brassinosteroid stimulus)	GO:0009826(unidimensional cell growth)
A_84_P17463	0.00615952	-0.225357	0.146938	-0.255969	-0.00898512	1.91994	1.02993	1.02788	-0.0175508	1.24163	1.32914	0.645015	TC291661	AT3G44260.1	NM_114294	CCR4-NOT transcription complex protein, putative	GO:0004540(ribonuclease activity)	GO:0005634(nucleus)	GO:0009451(RNA modification)
A_84_P554567	-0.169876	0.173149	0.616956	0.197061	-0.0148284	1.85832	0.819253	1.04979	0.0191905	1.18348	1.57971	0.675922		AT3G28340.1	NM_113753	GATL10 (Galacturonosyltransferase-like 10); polygalacturonate 4-alpha-galacturonosyltransferase/ transferase, transferring hexosyl groups	GO:0012505(endomembrane system)	GO:0016051(carbohydrate biosynthetic process)	GO:0016758(transferase activity, transferring hexosyl groups)	GO:0047262(polygalacturonate 4-alpha-galacturonosyltransferase activity)
A_84_P15156	0.229892	0.0794332	0.493676	-0.277378	-0.0132855	2.18687	0.822599	1.05482	-0.0162281	1.40391	2.10885	0.872562	TC294432	AT1G61470.1	NM_104828	CCR4-NOT transcription complex protein, putative	GO:0004540(ribonuclease activity)	GO:0005634(nucleus)	GO:0009451(RNA modification)
A_84_P573393	0.128027	-0.528334	-0.417852	-0.887349	-0.0124587	2.09263	0.749747	1.06098	-0.0343034	1.09897	1.74737	0.58452	TC300732	AT4G27654.1	NM_118903	hypothetical protein	GO:0003674(molecular_function)	GO:0008150(biological_process)	GO:0012505(endomembrane system)
A_84_P869273	0.0224264	-0.232358	0.069701	-0.310831	0.11679	2.10891	1.1897	1.19712	0.0355996	1.3256	1.42098	0.724357	TC291661	AT3G44260.1	NM_114294	CCR4-NOT transcription complex protein, putative	GO:0004540(ribonuclease activity)	GO:0005634(nucleus)	GO:0009451(RNA modification)
A_84_P541841	0.279132	-0.0321582	0.118204	0.177282	-0.00494855	1.38279	1.42489	1.07882	-0.034366	2.2256	2.49655	1.96811		AT1G51920.1	NM_104073	hypothetical protein	GO:0003674(molecular_function)	GO:0008150(biological_process)	GO:0012505(endomembrane system)
A_84_P537220	0.510139	-0.713943	-0.83338	-0.196054	0.0920069	2.03484	1.31734	1.19151	-0.0306109	1.59785	1.57098	1.18676	NP231037	AT5G57510.1	NM_125132	hypothetical protein	GO:0003674(molecular_function)	GO:0008150(biological_process)
A_84_P824264	0.0359187	-0.69022	-0.210437	-0.642874	-0.0238676	1.47346	0.958605	1.09505	0.116453	1.04238	1.22918	0.342463		TA39749_3702
A_84_P584450	0.296794	0.118385	0.453918	-0.19198	0.0184763	2.28057	0.874106	1.13804	0.012386	1.4514	2.14659	0.967665	TC291558	AT1G27890.1	NM_102554	CCR4-NOT transcription complex protein, putative	GO:0004540(ribonuclease activity)	GO:0005634(nucleus)	GO:0009451(RNA modification)
A_84_P21275	0.0474865	-0.104908	0.310712	-0.0808598	0.0138451	1.67757	1.0057	1.15235	0.0109098	1.04428	1.51054	0.975987	TC308142	AT3G50930.1	NM_114953	AAA-type ATPase family protein	GO:0005524(ATP binding)	GO:0005739(mitochondrion)	GO:0009536(plastid)	GO:0016887(ATPase activity)
A_84_P819549	0.272336	-0.575863	-0.174832	-0.538799	0.057118	1.82244	0.881654	1.23095	0.0356445	0.47707	1.03833	0.261102	TC295981	AT5G41740.1	NM_123539	disease resistance protein (TIR-NBS-LRR class), putative	GO:0000166(nucleotide binding)	GO:0004888(transmembrane receptor activity)	GO:0005515(protein binding)	GO:0005524(ATP binding)	GO:0006952(defense response)	GO:0009507(chloroplast)	GO:0017111(nucleoside-triphosphatase activity)	GO:0031224(intrinsic to membrane)
A_84_P786760	0.0568536	-0.194571	-0.105661	-0.167602	0.0178796	2.17796	1.03275	1.2074	0.0274538	0.993888	1.56221	0.558177	TC298162	AT1G80840.1	NM_106732	WRKY40 (WRKY DNA-binding protein 40); transcription factor	GO:0003700(transcription factor activity)	GO:0005634(nucleus)	GO:0006355(regulation of transcription, DNA-dependent)	GO:0009751(response to salicylic acid stimulus)	GO:0031347(regulation of defense response)	GO:0042742(defense response to bacterium)	GO:0050691(regulation of defense response to virus by host)	GO:0050832(defense response to fungus)
A_84_P13271	0.0710848	-0.127107	-0.0745632	-0.117087	-0.0148425	2.14076	0.990995	1.17941	-0.00981333	0.934593	1.50161	0.47993	TC294941	AT1G80840.1	NM_106732	WRKY40 (WRKY DNA-binding protein 40); transcription factor	GO:0003700(transcription factor activity)	GO:0005634(nucleus)	GO:0006355(regulation of transcription, DNA-dependent)	GO:0009751(response to salicylic acid stimulus)	GO:0031347(regulation of defense response)	GO:0042742(defense response to bacterium)	GO:0050691(regulation of defense response to virus by host)	GO:0050832(defense response to fungus)
A_84_P18566	-0.00269034	-0.0722118	0.40706	-0.0584275	-0.00953329	2.01845	0.928797	1.19465	0.00139642	1.01871	1.40165	0.401302	TC303124	AT4G24570.1	NM_118590	mitochondrial substrate carrier family protein	GO:0005488(binding)	GO:0005743(mitochondrial inner membrane)	GO:0006810(transport)	GO:0006839(mitochondrial transport)
A_84_P11694	0.100281	-0.0466886	0.0224998	0.211709	0.0467857	1.59947	0.915671	1.25697	-0.000643306	0.947762	1.71143	0.766308	TC297401	AT3G01830.1	NM_111049	calmodulin-related protein, putative	GO:0005509(calcium ion binding)	GO:0005575(cellular_component)	GO:0008150(biological_process)
A_84_P164303	0.272687	0.293695	0.541572	0.555369	-0.032011	1.79432	0.793169	1.19883	-0.00324699	0.621746	1.48927	0.823223	TC287892	AT5G58680.1	NM_125255	armadillo/beta-catenin repeat family protein	GO:0005488(binding)	GO:0005575(cellular_component)	GO:0008150(biological_process)
A_84_P16923	-0.113356	-0.191033	0.0342907	-0.211972	0.0112194	2.15679	1.2913	1.24628	0.0315404	1.35438	1.6331	0.992133	TC298137	AT5G59820.1	NM_125374	RHL41 (RESPONSIVE TO HIGH LIGHT 41); nucleic acid binding / transcription factor/ zinc ion binding	GO:0003676(nucleic acid binding)	GO:0003700(transcription factor activity)	GO:0005622(intracellular)	GO:0006979(response to oxidative stress)	GO:0008270(zinc ion binding)	GO:0009408(response to heat)	GO:0009409(response to cold)	GO:0009416(response to light stimulus)	GO:0009611(response to wounding)	GO:0009631(cold acclimation)	GO:0009643(photosynthetic acclimation)	GO:0010200(response to chitin)	GO:0042538(hyperosmotic salinity response)
A_84_P522306	0.377297	-0.0919436	0.331697	-0.298937	-0.0711446	2.18191	0.760506	1.16965	-0.0707451	1.3933	2.01481	0.834906	TC290940	AT1G27820.1	NM_102547	CCR4-NOT transcription complex protein, putative	GO:0004540(ribonuclease activity)	GO:0005634(nucleus)	GO:0009451(RNA modification)
A_84_P166733	0.0505958	-0.48446	-0.150259	-0.757051	-0.0244335	2.18841	1.31611	1.22048	-0.0218817	1.14498	1.424	0.180463	TC292113	AT5G17350.1	NM_121741	hypothetical protein	GO:0003674(molecular_function)	GO:0005575(cellular_component)	GO:0006499(N-terminal protein myristoylation)
A_84_P751526	0.464652	-0.0741096	0.403548	-0.114971	-0.038755	2.40842	0.931167	1.24193	-0.0161537	1.86084	2.25128	1.31776	TC294166	AT1G72920.1	NM_105950	disease resistance protein (TIR-NBS class), putative	GO:0004888(transmembrane receptor activity)	GO:0006952(defense response)	GO:0031224(intrinsic to membrane)
A_84_P862479	-0.0905315	-0.12725	-0.165633	-0.0437246	0.0496488	2.01707	0.777678	1.36789	0.0137147	1.28236	1.6042	1.46885	TC313942	BE523647
A_84_P503480	-0.102774	0.0563432	-0.101602	-0.570715	-0.0183086	2.00117	1.25559	1.32503	-0.019109	0.754471	1.31029	0.0358323	TC308859	AT5G45630.1	NM_123931	hypothetical protein	GO:0003674(molecular_function)	GO:0005575(cellular_component)	GO:0008150(biological_process)
A_84_P13077	0.197146	-0.410644	-0.0738329	-0.324806	-0.0343371	2.08807	1.10014	1.33983	0.0102176	1.12936	1.9412	0.838067	TC293063	AT5G42380.1	NM_123603	CML37/CML39; calcium ion binding	GO:0005509(calcium ion binding)	GO:0008150(biological_process)	GO:0009507(chloroplast)
A_84_P15868	0.373922	0.0337873	0.673654	0.107489	-0.0500097	1.58521	0.938728	1.3557	0.0133964	1.12748	1.99157	0.918359	TC293164	AT5G22380.1	NM_122143	ANAC090 (Arabidopsis NAC domain containing protein 90); transcription factor	GO:0003700(transcription factor activity)	GO:0005575(cellular_component)	GO:0007275(multicellular organismal development)
A_84_P709533	-0.0185549	0.107899	0.143741	0.0694294	-0.0924053	2.37951	1.2989	1.33012	-0.100734	2.21974	2.54914	1.63635	TC306056	AT4G13395.1	NM_001084915	DVL10/RTFL12 (ROTUNDIFOLIA LIKE 12)	GO:0003674(molecular_function)	GO:0005575(cellular_component)	GO:0048367(shoot development)
A_84_P594418	0.264593	-0.382715	-0.109297	-0.0663125	0.0442408	1.73251	1.11349	1.47787	-0.040805	0.583676	1.06932	-0.305233		AT2G17660.1	NM_127320	nitrate-responsive NOI protein, putative	GO:0003674(molecular_function)	GO:0005575(cellular_component)	GO:0010167(response to nitrate)
A_84_P141659	0.35914	-0.241713	-0.171984	0.150242	-0.00292049	1.66261	0.881135	1.43886	0.0314208	0.477267	1.51971	0.149676	TC288918	AT4G01360.1	NM_116366	hypothetical protein	GO:0003674(molecular_function)	GO:0008150(biological_process)
A_84_P818437	0.364661	-0.44558	-0.202204	-0.367668	0.0411849	2.30651	1.35876	1.55198	0.00852192	1.0467	1.89362	0.729026	TC308071	AT5G42380.1	NM_123603	CML37/CML39; calcium ion binding	GO:0005509(calcium ion binding)	GO:0008150(biological_process)	GO:0009507(chloroplast)
A_84_P97916	0.0965873	-0.268064	0.0976855	-0.497818	0.040078	2.65358	1.28173	1.55858	0.0308499	0.848347	1.45689	0.300416	TC282975	AT4G29780.1	NM_119124	hypothetical protein	GO:0005575(cellular_component)
A_84_P11046	0.32781	-0.49038	-0.0815723	-0.453461	-0.00555996	2.55234	0.941552	1.53478	-0.00761301	0.662289	1.79491	0.356032	TC292586	AT4G34410.1	NM_119606	AP2 domain-containing transcription factor, putative	GO:0003677(DNA binding)	GO:0003700(transcription factor activity)	GO:0005634(nucleus)	GO:0006355(regulation of transcription, DNA-dependent)
A_84_P712672	0.0340954	-0.0223501	-0.312912	-0.726938	-0.0262023	3.05342	1.26624	1.53461	0.0318784	3.1124	3.48657	1.65829		BX824487		ATERF-4/ATERF4/ERF4/RAP2.5 (ETHYLENE RESPONSIVE ELEMENT BINDING FACTOR 4); DNA binding / protein binding / transcription factor/ transcription repressor
A_84_P113182	0.0326355	-0.259545	-0.139703	0.102547	-0.00736367	1.61098	1.2183	1.58154	0.00720268	1.15677	1.56016	1.01712	TC295456	AT4G39670.1	NM_120127	glycolipid binding / glycolipid transporter	GO:0005737(cytoplasm)	GO:0017089(glycolipid transporter activity)	GO:0046836(glycolipid transport)	GO:0051861(glycolipid binding)
A_84_P14441	-0.0571185	0.422551	-0.401477	0.801902	-0.0419612	1.17213	1.10158	1.57518	0.0201555	0.864117	0.588734	0.849507	TC306550	AT2G29460.1	NM_128500	ATGSTU4 (GLUTATHIONE S-TRANSFERASE 22); glutathione transferase	GO:0004364(glutathione transferase activity)	GO:0005737(cytoplasm)	GO:0009407(toxin catabolic process)
A_84_P19028	0.0709867	0.289615	0.388803	0.0195292	-0.00553204	3.01445	1.00529	1.62842	-0.00944886	2.38688	2.84466	1.76307	TC294226	AT1G74930.1	NM_106151	ORA47; DNA binding / transcription factor	GO:0003677(DNA binding)	GO:0003700(transcription factor activity)	GO:0005634(nucleus)	GO:0006355(regulation of transcription, DNA-dependent)
A_84_P18821	-0.00979358	1.33802	1.72361	2.0034	-0.0168169	1.47537	1.53943	1.64091	0.028508	-0.330386	-0.223252	0.164036	TC286307	AT5G61160.1	NM_125509	AACT1 (ANTHOCYANIN 5-AROMATIC ACYLTRANSFERASE 1); transferase	GO:0005575(cellular_component)	GO:0008150(biological_process)	GO:0016740(transferase activity)
A_84_P870349	0.140444	0.243132	0.337468	0.331831	-0.00748012	2.23269	0.981002	1.65565	-0.0133799	1.69033	2.42504	1.82483	TC287778	AT3G23250.2	NM_001035670	AtMYB15/AtY19/MYB15 (myb domain protein 15); DNA binding / transcription factor	GO:0003677(DNA binding)	GO:0003700(transcription factor activity)	GO:0006355(regulation of transcription, DNA-dependent)	GO:0009651(response to salt stress)	GO:0009723(response to ethylene stimulus)	GO:0009733(response to auxin stimulus)	GO:0009753(response to jasmonic acid stimulus)	GO:0046686(response to cadmium ion)
A_84_P521598	0.0345932	-0.0722395	-0.588431	0.771202	-0.0423185	1.78713	0.773778	1.6247	-0.102334	0.682299	0.975855	0.88716	TC293232	AT2G22760.1	NM_127841	basic helix-loop-helix (bHLH) family protein	GO:0003677(DNA binding)	GO:0003700(transcription factor activity)	GO:0005634(nucleus)	GO:0045449(regulation of transcription)
A_84_P12551	0.212147	-0.840856	-1.64987	-0.119256	0.0654109	1.27387	1.38295	1.7918	0.0369793	1.22213	0.920275	2.11075	TC294659	AT2G29470.1	NM_128501	ATGSTU3 (GLUTATHIONE S-TRANSFERASE 21); glutathione transferase	GO:0004364(glutathione transferase activity)	GO:0005737(cytoplasm)	GO:0009407(toxin catabolic process)
A_84_P23149	0.00384386	-0.400368	-0.849287	-0.212366	0.0070007	1.04167	0.836879	1.7659	0.00185229	-1.25207	-0.434364	-1.39298	TC285267	AT3G46660.1	NM_114533	UDP-glucoronosyl/UDP-glucosyl transferase family protein	GO:0005575(cellular_component)	GO:0008152(metabolic process)	GO:0008194(UDP-glycosyltransferase activity)	GO:0016757(transferase activity, transferring glycosyl groups)
A_84_P16077	-0.00799585	0.120023	-1.18966	-0.253472	0.00821661	0.710297	1.22843	1.77087	0.00466581	-0.867561	0.403882	-0.821537	TC287922	AT1G05100.1	NM_100389	MAPKKK18 (Mitogen-activated protein kinase kinase kinase 18); kinase	GO:0006468(protein amino acid phosphorylation)	GO:0016301(kinase activity)
A_84_P17343	0.052921	0.117669	0.0877152	-0.0704976	0.0162071	2.52171	1.28421	1.78569	0.000944663	1.18786	1.84216	1.56434	TC293511	AT2G44840.1	NM_130048	ATERF13/EREBP (ETHYLENE-RESPONSIVE ELEMENT BINDING FACTOR 13); DNA binding / transcription factor	GO:0003677(DNA binding)	GO:0003700(transcription factor activity)	GO:0005634(nucleus)	GO:0006355(regulation of transcription, DNA-dependent)	GO:0009873(ethylene mediated signaling pathway)
A_84_P74014	-0.0642989	-0.473163	-1.52416	-0.815377	0.0124204	1.77154	1.2386	1.78204	-0.0122454	0.821298	0.620529	0.939483	TC297576	AT3G11340.1	NM_111968	UDP-glucoronosyl/UDP-glucosyl transferase family protein	GO:0008152(metabolic process)	GO:0008194(UDP-glycosyltransferase activity)	GO:0012505(endomembrane system)
A_84_P22140	0.204467	0.378449	0.452553	0.474287	-0.00329968	2.34002	1.05061	1.76966	0.0117987	1.73481	2.43892	1.8591	TC294108	AT3G23250.1	NM_001035670	AtMYB15/AtY19/MYB15 (myb domain protein 15); DNA binding / transcription factor	GO:0003677(DNA binding)	GO:0003700(transcription factor activity)	GO:0006355(regulation of transcription, DNA-dependent)	GO:0009651(response to salt stress)	GO:0009723(response to ethylene stimulus)	GO:0009733(response to auxin stimulus)	GO:0009753(response to jasmonic acid stimulus)	GO:0046686(response to cadmium ion)
A_84_P237173	-0.280254	-0.244582	-0.193119	-0.312048	-0.0112318	0.692769	0.880208	1.83854	-0.0324078	-1.45969	-0.984807	-1.44818	TC301449	AT1G10585.1	NM_100934	transcription factor	GO:0003700(transcription factor activity)	GO:0005634(nucleus)	GO:0045449(regulation of transcription)
A_84_P66214	0.369477	-0.385791	-0.00783096	-0.345461	0.0565291	2.8141	1.53219	1.90803	-0.0418245	1.27156	2.26286	0.516687	TC287153	AT3G02840.1	NM_111152	immediate-early fungal elicitor family protein	GO:0005488(binding)	GO:0051707(response to other organism)
A_84_P20976	0.290937	-0.641382	-0.326414	-0.95184	0.383886	3.70861	1.31506	2.29698	-0.00522674	1.58074	3.02242	1.2407	TC298605	AT1G19210.1	NM_101779	AP2 domain-containing transcription factor, putative	GO:0003677(DNA binding)	GO:0003700(transcription factor activity)	GO:0005634(nucleus)	GO:0006355(regulation of transcription, DNA-dependent)
A_84_P564098	0.128758	0.240363	0.409027	0.440123	-0.0167798	1.77835	2.30898	2.12844	0.0459053	1.95148	2.1908	1.73848	TC304160	AT2G14247.1	NM_201723	Expressed protein	GO:0003674(molecular_function)	GO:0008150(biological_process)	GO:0009507(chloroplast)
A_84_P272600	0.100308	0.145753	0.122748	-0.446615	0.0394404	3.76857	2.20113	2.60051	0.0571446	2.53793	3.37745	2.66256	TC295295	AT5G21960.1	NM_147879	AP2 domain-containing transcription factor, putative	GO:0003677(DNA binding)	GO:0003700(transcription factor activity)	GO:0005634(nucleus)	GO:0006355(regulation of transcription, DNA-dependent)
A_84_P258120	0.329525	-1.16534	-2.07753	-0.824362	-0.153152	2.75858	2.89738	2.73156	-0.0990434	-0.862536	-1.32771	-1.08132	TC303895	AT1G75830.1	NM_106233	LCR67/PDF1.1 (Low-molecular-weight cysteine-rich 67)	GO:0003674(molecular_function)	GO:0005618(cell wall)	GO:0006952(defense response)

## Sheet: UpMc24h_Rp24h_Mp24h-159
	without aphid	M. cerasi	M. persicae	R. padi	without aphid	M. cerasi	M. persicae	R. padi	without aphid	M. cerasi	M. persicae	R. padi
Time	3h				6h				24h
Systematic	log2												TIGRID	At accession	GenbankAccession	Gene function	GO
A_84_P862560	0.0654311	-0.0852396	-0.612626	-0.406786	-0.0252082	0.682995	-0.000941983	-0.03478	-0.0117426	1.29287	0.983425	0.69996	TC313980	AT3G17800.1	NM_112661	hypothetical protein	GO:0003674(molecular_function)	GO:0009507(chloroplast)	GO:0010224(response to UV-B)
A_84_P818437	0.364661	-0.44558	-0.202204	-0.367668	0.0411849	2.30651	1.35876	1.55198	0.00852192	1.0467	1.89362	0.729026	TC308071	AT5G42380.1	NM_123603	CML37/CML39; calcium ion binding	GO:0005509(calcium ion binding)	GO:0008150(biological_process)	GO:0009507(chloroplast)
A_84_P556074	-0.0404015	-0.60435	-0.667558	-0.639034	-0.047231	-0.0172353	-0.666347	-0.504487	0.0565364	1.09111	1.21612	0.782837	TC296628	AT1G70985.1	NM_105767	hydroxyproline-rich glycoprotein family protein	GO:0003674(molecular_function)	GO:0008150(biological_process)	GO:0031225(anchored to membrane)
A_84_P223559	-0.061698	-0.956838	-1.53875	-1.06034	-0.0367388	0.133596	-0.156042	0.414049	-0.0286622	0.767771	0.894822	0.706374	TC302039	AT2G14560.1	NM_127019	hypothetical protein	GO:0003674(molecular_function)	GO:0005575(cellular_component)	GO:0008150(biological_process)	GO:0009751(response to salicylic acid stimulus)	GO:0050832(defense response to fungus)
A_84_P21361	-0.102216	-0.202897	-0.160571	-0.323082	0.00154736	0.406941	-0.00818223	-0.0587079	0.069638	1.45921	1.49431	0.806955	TC280507	AT4G10120.1	NM_001036532	ATSPS4F	GO:0005575(cellular_component)	GO:0005985(sucrose metabolic process)	GO:0009058(biosynthetic process)	GO:0016757(transferase activity, transferring glycosyl groups)	GO:0046524(sucrose-phosphate synthase activity)
A_84_P69244	0.0507116	0.188109	-0.444296	-0.0602128	0.0955706	0.262443	-0.635526	-0.500902	-0.0272597	0.902361	0.921444	0.725007	TC290112	AT2G45560.2	NM_180109	CYP76C1 (cytochrome P450, family 76, subfamily C, polypeptide 1); heme binding / iron ion binding / monooxygenase	GO:0004497(monooxygenase activity)	GO:0005506(iron ion binding)	GO:0006118(electron transport)	GO:0012505(endomembrane system)	GO:0020037(heme binding)
A_84_P819483	0.1337	-0.0653562	0.226335	-0.107011	0.00221905	1.70519	0.802241	0.808045	0.00363333	1.05654	1.3055	0.757808	TC294166	AT1G72920.1	NM_105950	disease resistance protein (TIR-NBS class), putative	GO:0004888(transmembrane receptor activity)	GO:0006952(defense response)	GO:0031224(intrinsic to membrane)
A_84_P50780	-0.170786	-0.602621	-0.501566	-0.730629	-0.0763913	0.318977	0.00207144	-0.00496759	-0.0395426	1.02743	1.31359	0.721376	TC289987	AT5G67370.1	NM_126137	hypothetical protein	GO:0003674(molecular_function)	GO:0008150(biological_process)
A_84_P22499	0.0629227	-0.305562	-0.53482	-0.433605	0.0100524	0.133031	-0.458288	-0.291856	-0.0305306	0.985318	0.94917	0.732196	TC296065	AT5G25120.1	NM_122421	CYP71B11 (cytochrome P450, family 71, subfamily B, polypeptide 11); oxygen binding	GO:0006118(electron transport)	GO:0019825(oxygen binding)
A_84_P217688	-0.0253287	0.00329296	0.0434383	-0.0109914	0.014765	1.51825	0.862146	0.653466	0.00701186	1.11056	1.20508	0.770865	TC309749	AT1G76600.1	NM_106310	hypothetical protein	GO:0003674(molecular_function)	GO:0005634(nucleus)	GO:0005730(nucleolus)	GO:0006499(N-terminal protein myristoylation)
A_84_P13167	-0.0348764	-0.252599	-0.685273	-0.345982	-0.0591556	0.437669	-0.0663338	-0.100954	-0.00269679	1.01458	0.953908	0.761594	NP042064	AT5G65890.1	NM_001085334	ACR1 (ACT DOMAIN REPEAT 1)	GO:0005634(nucleus)	GO:0008152(metabolic process)	GO:0016597(amino acid binding)
A_84_P196584	0.0340897	-0.641591	-0.739586	-0.764484	-0.0148807	1.10919	0.207533	0.541513	0.0672191	1.55511	1.94189	0.83382	NP162702	AT3G48650.1		pseudo
A_84_P11694	0.100281	-0.0466886	0.0224998	0.211709	0.0467857	1.59947	0.915671	1.25697	-0.000643306	0.947762	1.71143	0.766308	TC297401	AT3G01830.1	NM_111049	calmodulin-related protein, putative	GO:0005509(calcium ion binding)	GO:0005575(cellular_component)	GO:0008150(biological_process)
A_84_P220458	0.204461	-0.457599	-0.363696	-0.436857	0.0330285	0.922038	0.266353	0.565834	-0.0314466	1.02957	1.26957	0.737752	TC294456	AT4G23610.1	NM_118492	hypothetical protein	GO:0003674(molecular_function)	GO:0005575(cellular_component)	GO:0008150(biological_process)
A_84_P11470	0.0352012	0.0599577	0.242192	0.0317104	0.0450413	1.60136	0.864242	0.900582	-0.0316699	1.10459	1.17705	0.743037	TC299781	AT1G66400.1	NM_105311	calmodulin-related protein, putative	GO:0005509(calcium ion binding)	GO:0005575(cellular_component)	GO:0008150(biological_process)
A_84_P827393	0.228956	-0.683188	-0.865456	-0.839231	-0.0319196	1.16549	0.257509	0.542759	0.0451067	1.56445	1.92386	0.821323	NP162702	AT3G48650.1		pseudo
A_84_P296724	0.0448539	-0.257615	0.133702	-0.279774	-0.00863411	1.54424	0.788456	0.513104	0.00241889	1.185	1.36064	0.780493	TC292229	AT5G51190.1	NM_124498	AP2 domain-containing transcription factor, putative	GO:0003677(DNA binding)	GO:0003700(transcription factor activity)	GO:0005634(nucleus)	GO:0006355(regulation of transcription, DNA-dependent)
A_84_P284310	0.106825	1.394	0.933576	-0.0122012	-0.0470501	1.07204	0.965029	0.0459579	0.0350546	0.927188	1.48239	0.813303	TC293112	AT2G01520.1	NM_126213	MLP328 (MLP-LIKE PROTEIN 328)	GO:0003674(molecular_function)	GO:0005575(cellular_component)	GO:0006952(defense response)	GO:0009607(response to biotic stimulus)
A_84_P18219	0.0456732	-0.0349711	-0.167265	-0.0280213	0.00530374	0.351264	-0.510264	-0.0454664	-0.00603897	0.958704	1.06784	0.775323	TC290321	AT1G04770.1	NM_100355	male sterility MS5 family protein	GO:0005488(binding)	GO:0008150(biological_process)
A_84_P17111	0.336474	-0.942982	-1.32359	-0.782204	-0.062162	-0.316536	-0.963339	-0.61672	0.0204559	1.26077	1.59737	0.802486	TC296923	AT1G02820.1	NM_100163	late embryogenesis abundant 3 family protein / LEA3 family protein	GO:0003674(molecular_function)	GO:0009790(embryonic development)
A_84_P219958	0.193386	-0.324295	-0.286827	-0.450102	0.0199757	0.396806	-0.530507	-0.0117233	0.0559143	1.36498	1.87623	0.839414		AT5G42760.1	NM_123640	hypothetical protein	GO:0003674(molecular_function)	GO:0005575(cellular_component)	GO:0008150(biological_process)
A_84_P513574	0.0140557	-1.48627	-2.17041	-1.7223	-0.00708549	-0.0434734	0.0914289	0.159305	0.0294272	0.819665	1.02401	0.826605	TC304936	AT2G14560.2	NM_201727	hypothetical protein	GO:0003674(molecular_function)	GO:0005575(cellular_component)	GO:0008150(biological_process)	GO:0009751(response to salicylic acid stimulus)	GO:0050832(defense response to fungus)
A_84_P785348	0.186155	-0.344879	0.0278215	-0.348168	-0.0103171	1.6391	0.820896	0.557744	0.0207318	1.31411	1.42186	0.825568	NP225566	AT5G51190.1	NM_124498	AP2 domain-containing transcription factor, putative	GO:0003677(DNA binding)	GO:0003700(transcription factor activity)	GO:0005634(nucleus)	GO:0006355(regulation of transcription, DNA-dependent)
A_84_P18929	0.026129	-0.413934	-0.994717	-0.632764	-0.0116075	0.533237	-0.729537	-0.114238	-0.0145198	1.2171	1.2547	0.806067	TC284374	AT1G60590.1	NM_104742	polygalacturonase, putative / pectinase, putative	GO:0004650(polygalacturonase activity)	GO:0005975(carbohydrate metabolic process)
A_84_P21485	-0.206986	-0.0244399	-1.31922	-0.80517	0.0166412	-0.407061	-0.898127	0.0171149	-0.00854457	0.749319	1.13179	0.812457	TC293091	AT4G37150.1	NM_119878	esterase, putative	GO:0016788(hydrolase activity, acting on ester bonds)
A_84_P13077	0.197146	-0.410644	-0.0738329	-0.324806	-0.0343371	2.08807	1.10014	1.33983	0.0102176	1.12936	1.9412	0.838067	TC293063	AT5G42380.1	NM_123603	CML37/CML39; calcium ion binding	GO:0005509(calcium ion binding)	GO:0008150(biological_process)	GO:0009507(chloroplast)
A_84_P54250	-0.0450895	-0.341087	-1.03054	-0.66332	-0.040689	0.0566129	-0.218461	0.0590442	0.0195154	0.931675	1.00276	0.854558	TC312394	AT1G19960.1	NM_101851	hypothetical protein	GO:0003674(molecular_function)	GO:0005575(cellular_component)	GO:0008150(biological_process)
A_84_P21946	-0.0625751	-0.0844388	-0.0414913	-0.347176	-0.00703357	1.92607	0.694188	0.804019	0.0234403	1.73256	1.74779	0.868331	TC294464	AT1G73540.1	NM_106012	ATNUDT21 (Arabidopsis thaliana Nudix hydrolase homolog 21); hydrolase	GO:0008150(biological_process)	GO:0009507(chloroplast)	GO:0016787(hydrolase activity)
A_84_P14978	0.00948779	-0.170646	-0.0981484	-0.056668	-0.0501447	0.215427	-0.213461	0.0939309	-0.0436028	1.10109	1.2958	0.815529	TC302554	AT5G45380.1	NM_123906	sodium:solute symporter family protein	GO:0005886(plasma membrane)	GO:0006995(cellular response to nitrogen starvation)	GO:0015204(urea transmembrane transporter activity)	GO:0015370(solute:sodium symporter activity)
A_84_P14602	-0.0208014	-0.575963	-0.639984	-0.494286	0.0232893	0.937302	0.36932	0.37543	-0.0336772	0.871151	0.848259	0.842553	TC289717	AT1G59590.1	NM_104652	ZCF37
A_84_P793001	0.0644315	-0.747512	-0.93577	-0.752538	0.0615796	1.54968	0.541957	0.897872	0.0419248	1.0622	1.39012	0.918804	TC280847	AT1G17420.1	NM_101603	LOX3 (Lipoxygenase 3); iron ion binding / lipoxygenase/ metal ion binding / oxidoreductase, acting on single donors with incorporation of molecular oxygen, incorporation of two atoms of oxygen	GO:0005506(iron ion binding)	GO:0006952(defense response)	GO:0009507(chloroplast)	GO:0009611(response to wounding)	GO:0009695(jasmonic acid biosynthetic process)	GO:0016165(lipoxygenase activity)	GO:0016702(oxidoreductase activity, acting on single donors with incorporation of molecular oxygen, incorporation of two atoms of oxygen)	GO:0040007(growth)	GO:0046872(metal ion binding)
A_84_P846684	0.0295656	0.418116	0.0371462	0.514402	0.0377999	0.622183	-0.711801	0.413494	-0.10329	0.648026	0.823377	0.774327	TC297663	AT4G01070.1	NM_116337	GT72B1; UDP-glucosyltransferase/ UDP-glycosyltransferase/ transferase, transferring glycosyl groups	GO:0006805(xenobiotic metabolic process)	GO:0008194(UDP-glycosyltransferase activity)	GO:0009636(response to toxin)	GO:0016757(transferase activity, transferring glycosyl groups)	GO:0035251(UDP-glucosyltransferase activity)	GO:0042178(xenobiotic catabolic process)
A_84_P15156	0.229892	0.0794332	0.493676	-0.277378	-0.0132855	2.18687	0.822599	1.05482	-0.0162281	1.40391	2.10885	0.872562	TC294432	AT1G61470.1	NM_104828	CCR4-NOT transcription complex protein, putative	GO:0004540(ribonuclease activity)	GO:0005634(nucleus)	GO:0009451(RNA modification)
A_84_P12851	0.423899	-0.581646	-1.37391	-0.801504	-0.0351107	1.02286	-0.262897	0.655763	-0.0149577	1.18568	1.43506	0.879162	TC287934	AT4G10500.1	NM_117118	oxidoreductase, 2OG-Fe(II) oxygenase family protein	GO:0016706(oxidoreductase activity, acting on paired donors, with incorporation or reduction of molecular oxygen, 2-oxoglutarate as one donor, and incorporation of one atom each of oxygen into both donors)	GO:0019748(secondary metabolic process)
A_84_P15524	0.00895742	-0.481496	-0.362945	-0.583016	0.00970102	0.932283	-0.151654	0.728492	-0.00593125	1.11566	1.64391	0.889055	NP227274	AT3G23120.1	NM_113213	leucine-rich repeat family protein	GO:0005515(protein binding)	GO:0006952(defense response)	GO:0007165(signal transduction)	GO:0012505(endomembrane system)	GO:0016301(kinase activity)
A_84_P156125	-0.0986134	-0.675497	-0.290137	-0.780928	-0.0126882	1.62834	1.14585	0.896659	0.0263929	1.39376	1.58539	0.925386	TC292436	AT3G61190.1	NM_115983	BAP1 (BON ASSOCIATION PROTEIN 1)	GO:0005515(protein binding)	GO:0005543(phospholipid binding)	GO:0009266(response to temperature stimulus)	GO:0009408(response to heat)	GO:0009409(response to cold)	GO:0009611(response to wounding)	GO:0009751(response to salicylic acid stimulus)	GO:0016020(membrane)	GO:0019725(cellular homeostasis)	GO:0031348(negative regulation of defense response)
A_84_P15868	0.373922	0.0337873	0.673654	0.107489	-0.0500097	1.58521	0.938728	1.3557	0.0133964	1.12748	1.99157	0.918359	TC293164	AT5G22380.1	NM_122143	ANAC090 (Arabidopsis NAC domain containing protein 90); transcription factor	GO:0003700(transcription factor activity)	GO:0005575(cellular_component)	GO:0007275(multicellular organismal development)
A_84_P522306	0.377297	-0.0919436	0.331697	-0.298937	-0.0711446	2.18191	0.760506	1.16965	-0.0707451	1.3933	2.01481	0.834906	TC290940	AT1G27820.1	NM_102547	CCR4-NOT transcription complex protein, putative	GO:0004540(ribonuclease activity)	GO:0005634(nucleus)	GO:0009451(RNA modification)
A_84_P21186	0.033853	-0.910912	-1.86163	-1.26566	0.0168237	-0.330275	-0.973061	-0.469023	-0.00969861	1.19877	1.05831	0.898566	TC282193	AT3G21670.1	NM_113062	nitrate transporter (NTP3)	GO:0005215(transporter activity)	GO:0006857(oligopeptide transport)	GO:0016020(membrane)
A_84_P753680	0.011353	-0.670348	-0.9584	-0.817672	-0.0783219	0.0705225	-0.301394	0.131397	-0.0368872	0.932322	1.16677	0.87396		AT1G24147.1	NM_001084124	hypothetical protein	GO:0012505(endomembrane system)
A_84_P847741	0.100409	0.199848	-0.101044	0.14365	0.050365	0.346317	-0.380921	0.225039	0.0477532	0.954672	1.40448	0.962036	TC300093	TC300093
A_84_P20649	0.0345251	-0.381128	-0.163224	-0.421558	0.0155355	1.51318	0.349189	0.686703	-0.0747217	0.726222	0.99705	0.841876	TC290137	AT5G44350.1	NM_123802	ethylene-responsive nuclear protein -related	GO:0003674(molecular_function)	GO:0008150(biological_process)
A_84_P11568	0.0357653	-0.19001	-0.666046	-0.235028	0.0038288	-0.0154915	-0.898892	-0.111664	0.0532746	0.929038	0.923189	0.979595	TC282061	AT2G40460.1	NM_129607	proton-dependent oligopeptide transport (POT) family protein	GO:0005215(transporter activity)	GO:0006857(oligopeptide transport)	GO:0009624(response to nematode)	GO:0016020(membrane)
A_84_P10992	0.0706994	0.133577	0.168642	0.286995	0.015906	0.388436	0.121654	0.206466	0.0191262	1.17114	1.38372	0.969739	NP030600	AT4G21990.1	NM_118320	APR3 (APS REDUCTASE 3)	GO:0000103(sulfate assimilation)	GO:0009507(chloroplast)	GO:0009973(adenylyl-sulfate reductase activity)
A_84_P584450	0.296794	0.118385	0.453918	-0.19198	0.0184763	2.28057	0.874106	1.13804	0.012386	1.4514	2.14659	0.967665	TC291558	AT1G27890.1	NM_102554	CCR4-NOT transcription complex protein, putative	GO:0004540(ribonuclease activity)	GO:0005634(nucleus)	GO:0009451(RNA modification)
A_84_P580314	-0.00112712	-0.772482	-1.40209	-1.1055	-0.0516044	0.010865	-0.155406	0.322028	0.0166902	0.792042	1.01749	0.975143	TC298904	AT3G22235.1	NM_180292	hypothetical protein	GO:0003674(molecular_function)	GO:0008150(biological_process)	GO:0012505(endomembrane system)
A_84_P16923	-0.113356	-0.191033	0.0342907	-0.211972	0.0112194	2.15679	1.2913	1.24628	0.0315404	1.35438	1.6331	0.992133	TC298137	AT5G59820.1	NM_125374	RHL41 (RESPONSIVE TO HIGH LIGHT 41); nucleic acid binding / transcription factor/ zinc ion binding	GO:0003676(nucleic acid binding)	GO:0003700(transcription factor activity)	GO:0005622(intracellular)	GO:0006979(response to oxidative stress)	GO:0008270(zinc ion binding)	GO:0009408(response to heat)	GO:0009409(response to cold)	GO:0009416(response to light stimulus)	GO:0009611(response to wounding)	GO:0009631(cold acclimation)	GO:0009643(photosynthetic acclimation)	GO:0010200(response to chitin)	GO:0042538(hyperosmotic salinity response)
A_84_P21275	0.0474865	-0.104908	0.310712	-0.0808598	0.0138451	1.67757	1.0057	1.15235	0.0109098	1.04428	1.51054	0.975987	TC308142	AT3G50930.1	NM_114953	AAA-type ATPase family protein	GO:0005524(ATP binding)	GO:0005739(mitochondrion)	GO:0009536(plastid)	GO:0016887(ATPase activity)
A_84_P22425	-0.0103332	-0.173062	-0.834483	-0.471207	-0.0150385	0.109856	-1.22403	-0.885937	0.0156848	1.39452	1.22348	0.988325	TC294608	AT4G16880.1	NM_117791	disease resistance protein-related	GO:0003674(molecular_function)	GO:0005575(cellular_component)	GO:0008150(biological_process)
A_84_P515865	0.198974	-0.544471	-0.815554	-0.671148	-0.0833097	0.580653	-0.194476	0.236713	0.0214109	1.22134	1.32402	0.994404	TC309199	AT5G26690.1	NM_180545	heavy-metal-associated domain-containing protein	GO:0005575(cellular_component)	GO:0030001(metal ion transport)	GO:0046872(metal ion binding)
A_84_P16919	-0.0491478	-0.202764	-0.911517	-0.453442	-0.0203816	-0.0483847	-1.10804	-0.673827	0.0646686	1.19928	1.37419	1.04233	NP230532	AT5G59130.1	NM_125303	subtilase family protein	GO:0004289(subtilase activity)	GO:0006508(proteolysis)	GO:0012505(endomembrane system)
A_84_P16037	0.386195	-0.186809	-1.92995	-0.837798	0.0412794	-0.2673	-1.84496	-0.849709	0.0361182	0.746597	1.47128	1.02131	TC291247	AT1G56650.1	NM_104541	PAP1 (PRODUCTION OF ANTHOCYANIN PIGMENT 1); DNA binding / transcription factor	GO:0003677(DNA binding)	GO:0003700(transcription factor activity)	GO:0003993(acid phosphatase activity)	GO:0004722(protein serine/threonine phosphatase activity)	GO:0006355(regulation of transcription, DNA-dependent)	GO:0008150(biological_process)	GO:0009651(response to salt stress)	GO:0009718(anthocyanin biosynthetic process)	GO:0009733(response to auxin stimulus)	GO:0009745(sucrose mediated signaling)	GO:0009753(response to jasmonic acid stimulus)	GO:0012505(endomembrane system)	GO:0016036(cellular response to phosphate starvation)	GO:0019430(removal of superoxide radicals)	GO:0046283(anthocyanin metabolic process)
A_84_P850921	0.0545997	0.0156552	-0.212785	-0.0161742	-0.0249131	-0.0785184	-0.66899	-0.525742	0.0529119	1.15569	1.44785	1.0398	TC305666	AT2G21330.3	NM_001036310	fructose-bisphosphate aldolase, putative	GO:0003824(catalytic activity)	GO:0004332(fructose-bisphosphate aldolase activity)	GO:0006098(pentose-phosphate shunt)	GO:0009570(chloroplast stroma)	GO:0010287(plastoglobule)
A_84_P820417	0.0469896	0.16046	0.320938	0.0415584	0.010165	1.67397	0.904958	0.723108	0.0507616	1.33452	1.74486	1.03811	TC289776	AT4G17490.1	NM_117854	ATERF6 (ETHYLENE RESPONSIVE ELEMENT BINDING FACTOR 6); DNA binding / transcription factor	GO:0003677(DNA binding)	GO:0003700(transcription factor activity)	GO:0005634(nucleus)	GO:0006355(regulation of transcription, DNA-dependent)	GO:0009873(ethylene mediated signaling pathway)
A_84_P162443	0.143139	-0.402355	-0.40718	-0.195986	-0.00506345	0.335668	0.0185155	0.102031	-0.0242691	0.817012	1.08771	0.964625	TC286835	AT5G64510.1	NM_125847	hypothetical protein	GO:0003674(molecular_function)	GO:0008150(biological_process)	GO:0012505(endomembrane system)
A_84_P521598	0.0345932	-0.0722395	-0.588431	0.771202	-0.0423185	1.78713	0.773778	1.6247	-0.102334	0.682299	0.975855	0.88716	TC293232	AT2G22760.1	NM_127841	basic helix-loop-helix (bHLH) family protein	GO:0003677(DNA binding)	GO:0003700(transcription factor activity)	GO:0005634(nucleus)	GO:0045449(regulation of transcription)
A_84_P21578	0.0203611	0.255262	0.28026	0.0892434	-0.00127148	1.20922	0.800603	0.805505	-0.00626154	1.18483	1.33746	0.985494	TC304104	AT5G39670.1	NM_123329	calcium-binding EF hand family protein	GO:0005509(calcium ion binding)	GO:0005575(cellular_component)	GO:0008150(biological_process)
A_84_P87559	-0.0799161	0.139754	0.147006	-0.231264	-0.0244416	2.02642	0.603282	0.950409	-0.126445	1.73209	1.88153	0.871993	TC287454	AT1G66500.1	NM_105321	zinc finger (C2H2-type) family protein	GO:0008150(biological_process)
A_84_P16156	0.151704	-0.241431	-0.854454	-0.571052	-0.0440499	0.370837	-0.685371	-0.150906	0.100273	1.60303	1.14435	1.09912	NP184574	AT1G32780.1	NM_103012	alcohol dehydrogenase, putative	GO:0003824(catalytic activity)	GO:0005488(binding)	GO:0008152(metabolic process)	GO:0008270(zinc ion binding)	GO:0016491(oxidoreductase activity)
A_84_P827147	-0.0206852	0.10638	0.204833	0.918593	0.0447664	0.187224	-0.49837	0.708096	0.00020996	1.01644	1.50927	1.00313	TC309257	AT1G61800.1	NM_104862	GPT2 (glucose-6-phosphate/phosphate translocator 2); antiporter/ glucose-6-phosphate transmembrane transporter	GO:0009507(chloroplast)	GO:0015152(glucose-6-phosphate transmembrane transporter activity)	GO:0015297(antiporter activity)	GO:0015712(hexose phosphate transport)	GO:0016020(membrane)	GO:0016021(integral to membrane)
A_84_P15874	-0.183047	-0.516294	-0.910639	-0.511422	0.00871826	0.225339	-0.548268	-0.250649	-0.0519109	1.3266	1.4483	0.955383	TC294763	AT5G24150.1	NM_122320	SQP1 (Squalene monooxygenase 1)	GO:0004506(squalene monooxygenase activity)	GO:0012505(endomembrane system)	GO:0016126(sterol biosynthetic process)
A_84_P535346	0.234456	0.0992504	-0.0287051	0.235476	0.0356919	1.38584	0.511773	0.864469	0.122911	1.21657	1.74629	1.13163	TC286669	AT5G22540.1	NM_122159	hypothetical protein	GO:0003674(molecular_function)	GO:0005575(cellular_component)	GO:0008150(biological_process)
A_84_P113182	0.0326355	-0.259545	-0.139703	0.102547	-0.00736367	1.61098	1.2183	1.58154	0.00720268	1.15677	1.56016	1.01712	TC295456	AT4G39670.1	NM_120127	glycolipid binding / glycolipid transporter	GO:0005737(cytoplasm)	GO:0017089(glycolipid transporter activity)	GO:0046836(glycolipid transport)	GO:0051861(glycolipid binding)
A_84_P21370	0.058138	0.267075	0.0717099	0.19797	0.0267524	0.547313	-0.759552	-0.144515	-0.021085	1.16933	1.41735	0.993117	TC286490	AT4G12320.1	NM_117302	CYP706A6 (cytochrome P450, family 706, subfamily A, polypeptide 6); oxygen binding	GO:0005575(cellular_component)	GO:0006118(electron transport)	GO:0019825(oxygen binding)
A_84_P503082	0.114182	-0.0620258	-0.0853905	-0.21726	0.153504	1.79237	0.879848	0.737948	-0.00896156	1.62662	1.67016	1.01625	TC305742	AT3G10300.1	NM_180666	calcium-binding EF hand family protein	GO:0005509(calcium ion binding)	GO:0005575(cellular_component)	GO:0008150(biological_process)
A_84_P137619	-0.00505309	0.144695	0.279468	0.107983	0.0116133	1.56005	0.839065	0.695694	-0.00617192	1.46995	1.4684	1.02003	TC306530	AT5G54490.1	NM_124829	PBP1 (PINOID-BINDING PROTEIN 1); calcium ion binding	GO:0005509(calcium ion binding)	GO:0005515(protein binding)	GO:0005575(cellular_component)	GO:0005829(cytosol)	GO:0006457(protein folding)	GO:0009733(response to auxin stimulus)
A_84_P565178	0.0747394	-0.0442471	-0.495863	-0.188278	-0.0166563	1.1785	0.392311	1.18461	-0.0160225	1.04549	1.04319	1.0111	TC307461	AT3G25882.1	NM_148752	NIMIN-2 (NIM1-INTERACTING 2)	GO:0003674(molecular_function)	GO:0005575(cellular_component)	GO:0008150(biological_process)
A_84_P20890	-0.0173745	0.0314941	0.32056	-0.055759	-0.000936688	1.85678	0.845542	0.861776	-0.00274499	1.36984	1.61924	1.02781	TC294166	AT1G72920.1	NM_105950	disease resistance protein (TIR-NBS class), putative	GO:0004888(transmembrane receptor activity)	GO:0006952(defense response)	GO:0031224(intrinsic to membrane)
A_84_P92299	0.0909059	0.146732	0.394863	0.304024	0.0406561	1.69136	0.21024	0.970933	-0.0506694	1.23796	2.19289	0.99107	TC309956	AT1G73010.1	NM_105959	phosphoric monoester hydrolase	GO:0005575(cellular_component)	GO:0008152(metabolic process)	GO:0016791(phosphatase activity)
A_84_P832842	0.201669	-0.260195	-0.799415	-0.337541	0.0424957	-0.239726	-1.04511	-1.11232	0.057641	1.72363	1.93835	1.10732	TC293973	AT4G13800.1	NM_117454	permease-related	GO:0008150(biological_process)
A_84_P18215	0.210025	0.340035	0.333512	0.244959	0.0138991	1.05936	-0.0426701	0.750368	0.0500615	1.46953	1.75379	1.10218	TC284857	AT2G32290.1	NM_128788	BAM6/BMY5 (BETA-AMYLASE 6); beta-amylase	GO:0000272(polysaccharide catabolic process)	GO:0005575(cellular_component)	GO:0005975(carbohydrate metabolic process)	GO:0016161(beta-amylase activity)	GO:0030244(cellulose biosynthetic process)
A_84_P145049	0.0989276	-0.426765	-0.156345	-0.172801	-0.0235059	0.404615	0.0427065	0.690772	0.0178627	1.3394	1.4025	1.07955	TC295642	AT1G14880.1	NM_101357	hypothetical protein	GO:0003674(molecular_function)	GO:0005575(cellular_component)	GO:0008150(biological_process)
A_84_P249495	0.19186	0.261645	0.368552	-0.0168826	-0.0104486	1.47103	0.749636	0.909738	-0.0107954	1.40224	1.67299	1.05249	TC298366	AT5G52760.1	NM_124654	heavy-metal-associated domain-containing protein	GO:0005575(cellular_component)	GO:0030001(metal ion transport)	GO:0046872(metal ion binding)
A_84_P830096	-0.148217	-0.398239	-0.658543	-0.533658	-0.0706708	0.390267	0.271988	0.635847	0.034103	1.01769	1.38827	1.10453	TC306184	AT5G44575.1	NM_180589	hypothetical protein	GO:0003674(molecular_function)	GO:0008150(biological_process)	GO:0012505(endomembrane system)
A_84_P500756	-0.0334458	-0.0994928	-0.350827	-0.381778	-0.0346791	0.408744	-0.343384	-0.159904	-0.027021	1.19879	1.49443	1.05105	TC296520	AT5G28910.1	NM_122775	hypothetical protein	GO:0005739(mitochondrion)	GO:0008150(biological_process)
A_84_P21319	-0.0052623	-0.0890269	-0.650937	-0.420825	-0.00715674	0.417647	-0.498519	-0.24544	0.0250199	1.31454	1.57342	1.10363	TC306824	AT3G61220.1	NM_115986	short-chain dehydrogenase/reductase (SDR) family protein	GO:0005575(cellular_component)	GO:0008152(metabolic process)	GO:0016491(oxidoreductase activity)
A_84_P504929	0.0381793	-0.0758536	0.330308	-0.0898365	-0.0242381	1.77997	1.09985	0.883386	-0.00535156	1.50175	2.07799	1.07387		AT3G29000.1	NM_113821	calcium-binding EF hand family protein	GO:0005509(calcium ion binding)	GO:0008150(biological_process)	GO:0012505(endomembrane system)
A_84_P20933	-0.172635	-0.330191	-0.632193	-0.48043	-0.00941241	0.234108	-0.693603	-0.00590976	0.0267536	1.17832	1.38366	1.11554	NP251565	AT1G28610.1	NM_102629	GDSL-motif lipase, putative	GO:0004091(carboxylesterase activity)	GO:0006629(lipid metabolic process)	GO:0012505(endomembrane system)	GO:0016298(lipase activity)
A_84_P532253	0.00354101	0.25407	-0.170515	0.151854	-0.0200874	0.468461	-0.145764	0.130011	-0.000368851	1.27021	1.41963	1.09466		AT2G29170.1	NM_128473	short-chain dehydrogenase/reductase (SDR) family protein / tropinone reductase, putative	GO:0005575(cellular_component)	GO:0008152(metabolic process)	GO:0016491(oxidoreductase activity)
A_84_P824281	-0.015055	0.334774	-0.0763207	0.182702	0.00629469	0.911823	0.240366	0.174948	0.00642367	1.31933	1.31144	1.11171	TC287129	AT1G66700.3	NM_202367	PXMT1; S-adenosylmethionine-dependent methyltransferase	GO:0005575(cellular_component)	GO:0008150(biological_process)	GO:0008757(S-adenosylmethionine-dependent methyltransferase activity)
A_84_P12035	0.347147	-0.0494257	-0.600944	-0.391941	-0.00948968	0.473743	-0.592824	0.00505607	0.0118086	1.54466	1.60126	1.13658	TC300677	AT5G02230.1	NM_120301	haloacid dehalogenase-like hydrolase family protein	GO:0005575(cellular_component)	GO:0008152(metabolic process)	GO:0016787(hydrolase activity)
A_84_P757973	-0.0112613	0.745147	0.695416	1.12673	-0.0290193	1.45841	0.210108	1.33864	0.00531273	0.81463	0.936229	1.13048	TC302129	AT2G44578.1	NM_001084589	protein binding / zinc ion binding	GO:0005515(protein binding)	GO:0008270(zinc ion binding)	GO:0012505(endomembrane system)
A_84_P14898	0.00449731	-0.323682	-0.353013	-0.262872	-0.00371617	0.277373	-0.404126	0.10521	0.00175484	1.0996	1.55424	1.14309	TC284105	AT5G10760.1	NM_121114	aspartyl protease family protein	GO:0004194(pepsin A activity)	GO:0006508(proteolysis)	GO:0012505(endomembrane system)
A_84_P562126	0.372775	-0.0440453	-0.250644	-0.110738	0.023593	1.24097	0.522448	1.06015	0.00801098	1.44967	1.56362	1.16133	TC288705	AT1G13470.1	NM_101217	hypothetical protein	GO:0003674(molecular_function)	GO:0008150(biological_process)
A_84_P510027	0.110234	-0.482538	0.244618	0.363439	0.177838	1.5487	0.763491	1.11165	0.00565817	1.41802	1.78435	1.16422	TC296569	AT2G04495.1	NM_147243	hypothetical protein	GO:0003674(molecular_function)	GO:0008150(biological_process)	GO:0012505(endomembrane system)
A_84_P20170	0.0515688	-0.751194	-1.13125	-0.957946	0.00291989	-0.642928	-1.22646	-0.95745	-0.0387699	1.219	0.919893	1.12245	TC289724	AT2G01890.1	NM_126250	PAP8 (PURPLE ACID PHOSPHATASE PRECURSOR); acid phosphatase/ protein serine/threonine phosphatase	GO:0003993(acid phosphatase activity)	GO:0004722(protein serine/threonine phosphatase activity)	GO:0012505(endomembrane system)	GO:0016311(dephosphorylation)
A_84_P739644	0.251293	-2.09481	-2.59845	-1.89072	-0.0422895	-0.978726	-1.87021	-1.3291	0.00741472	1.33894	1.55866	1.17321		AT1G70260.1	NM_105694	nodulin MtN21 family protein	GO:0003674(molecular_function)	GO:0016020(membrane)
A_84_P834641	0.225702	-0.156005	0.271239	-0.10006	0.00733371	1.86782	1.13088	0.893938	0.0269111	1.59142	2.17064	1.19293	TC299015	AT3G29000.1	NM_113821	calcium-binding EF hand family protein	GO:0005509(calcium ion binding)	GO:0008150(biological_process)	GO:0012505(endomembrane system)
A_84_P14710	-0.110912	-0.259347	-0.664624	-0.393197	0.0300465	0.949893	0.162212	0.700186	-0.00416727	1.16657	1.27604	1.17241	TC293386	AT3G56710.1	NM_115530	SIB1 (SIGMA FACTOR BINDING PROTEIN 1); binding	GO:0005488(binding)	GO:0005515(protein binding)	GO:0008150(biological_process)	GO:0009507(chloroplast)
A_84_P16903	0.1394	-1.47832	-2.2541	-1.66535	-0.0424249	0.0101989	-1.14518	-0.154048	-0.0205537	1.404	1.53838	1.16729	TC295859	AT5G54610.1	NM_124842	ANK (ANKYRIN); protein binding	GO:0005515(protein binding)	GO:0005575(cellular_component)	GO:0009751(response to salicylic acid stimulus)
A_84_P23517	0.0873478	0.230283	-0.0986221	0.398239	0.0237992	0.298307	-1.00746	0.0457044	-0.0206437	0.712186	1.08347	1.17091	TC284954	AT5G52320.1	NM_124611	CYP96A4 (cytochrome P450, family 96, subfamily A, polypeptide 4); oxygen binding	GO:0006118(electron transport)	GO:0012505(endomembrane system)	GO:0019825(oxygen binding)
A_84_P12310	-0.0967834	-0.437825	-0.327976	-0.321802	0.0331959	0.0639825	0.146177	0.145802	-0.0514231	1.53484	1.98437	1.15506	TC307882	AT1G76960.1	NM_106347	hypothetical protein	GO:0003674(molecular_function)	GO:0008150(biological_process)	GO:0012505(endomembrane system)
A_84_P766473	0.177291	-0.0904838	-0.446005	-0.12518	0.0230795	0.887878	0.459218	0.526516	0.0275722	1.02391	0.907951	1.23564	TC298752	AT5G25260.1	NM_122435	hypothetical protein	GO:0003674(molecular_function)	GO:0005575(cellular_component)	GO:0008150(biological_process)
A_84_P793541	-0.0443463	0.240595	-0.268024	0.301234	0.0157265	0.387782	0.1454	1.17086	-0.0642704	0.766663	1.17077	1.14778	TC292416	AT3G04000.1	NM_111271	short-chain dehydrogenase/reductase (SDR) family protein	GO:0008152(metabolic process)	GO:0016491(oxidoreductase activity)
A_84_P537220	0.510139	-0.713943	-0.83338	-0.196054	0.0920069	2.03484	1.31734	1.19151	-0.0306109	1.59785	1.57098	1.18676	NP231037	AT5G57510.1	NM_125132	hypothetical protein	GO:0003674(molecular_function)	GO:0008150(biological_process)
A_84_P11191	0.0415394	0.0975248	-0.0301042	-0.305067	0.029914	2.08786	0.611273	0.926588	-0.0672272	2.09133	2.21659	1.16351	TC286828	AT5G43620.1	NM_123728	S-locus protein-related	GO:0008150(biological_process)
A_84_P595141	0.152935	-0.0747532	-0.622769	0.242173	0.143034	1.16585	0.672235	1.13649	-0.0897149	0.899356	1.02645	1.14347	TC297853	AT1G30135.1	NM_102753	JAZ8/TIFY5A (JASMONATE-ZIM-DOMAIN PROTEIN 8)	GO:0003674(molecular_function)	GO:0005575(cellular_component)	GO:0008150(biological_process)
A_84_P760178	0.131591	-0.491802	-0.923305	-0.517093	0.017603	0.36634	-0.6499	0.0920944	-0.0399207	1.40662	1.53158	1.20016	TC309511	AT3G28540.1	NM_001035712	AAA-type ATPase family protein	GO:0005524(ATP binding)	GO:0016887(ATPase activity)
A_84_P22977	0.250844	-0.585304	-1.358	-0.742931	0.0923939	-0.0857433	-1.33612	-0.489286	-0.00492696	1.12864	1.15801	1.23623	TC284970	AT2G23000.1	NM_127865	SCPL10 (serine carboxypeptidase-like 10); serine carboxypeptidase	GO:0004185(serine carboxypeptidase activity)	GO:0006508(proteolysis)	GO:0012505(endomembrane system)
A_84_P20976	0.290937	-0.641382	-0.326414	-0.95184	0.383886	3.70861	1.31506	2.29698	-0.00522674	1.58074	3.02242	1.2407	TC298605	AT1G19210.1	NM_101779	AP2 domain-containing transcription factor, putative	GO:0003677(DNA binding)	GO:0003700(transcription factor activity)	GO:0005634(nucleus)	GO:0006355(regulation of transcription, DNA-dependent)
A_84_P529186	0.274138	-0.135203	-0.398327	-0.311438	-0.0305479	0.525153	0.117144	0.560434	-0.00207748	1.24375	1.55537	1.27293	TC306715	AT5G44575.1	NM_180589	hypothetical protein	GO:0003674(molecular_function)	GO:0008150(biological_process)	GO:0012505(endomembrane system)
A_84_P751150	0.518198	-1.11539	-1.68838	-1.26598	0.0316473	0.660124	0.276084	0.790711	0.0231487	1.19608	0.993629	1.30026	NP041492	AT1G02230.1	NM_100104	ANAC004 (Arabidopsis NAC domain containing protein 4); transcription factor	GO:0003700(transcription factor activity)	GO:0005575(cellular_component)	GO:0007275(multicellular organismal development)
A_84_P16493	0.0905482	0.108681	-0.392792	0.260956	0.0473285	0.109842	-0.353106	0.290685	0.0270212	1.37681	1.29457	1.30705	TC292948	AT3G22600.1	NM_113159	protease inhibitor/seed storage/lipid transfer protein (LTP) family protein	GO:0006869(lipid transport)	GO:0008289(lipid binding)	GO:0031225(anchored to membrane)
A_84_P737368	0.0810055	-0.581149	-0.532744	0.0205762	-0.0225845	0.375058	-0.118441	0.332841	-0.137811	1.24965	1.46639	1.14632		AT1G36622.1	NM_001084200	hypothetical protein	GO:0012505(endomembrane system)
A_84_P600850	-0.0124375	-0.588826	-0.918927	-0.613774	0.0537817	0.403313	-0.531188	0.185802	0.000206551	1.38879	1.63976	1.28881	TC311038	AT3G28540.1	NM_113774	AAA-type ATPase family protein	GO:0005524(ATP binding)	GO:0016887(ATPase activity)
A_84_P16571	-0.0930003	0.0726852	-0.310431	-0.113902	0.0159133	1.1898	0.242293	0.898953	-0.00133212	1.27227	1.35249	1.28978	TC289023	AT3G56400.1	NM_115498	WRKY70 (WRKY DNA-binding protein 70); transcription factor	GO:0003700(transcription factor activity)	GO:0005634(nucleus)	GO:0006355(regulation of transcription, DNA-dependent)	GO:0009753(response to jasmonic acid stimulus)	GO:0009759(indole glucosinolate biosynthetic process)	GO:0009862(systemic acquired resistance, salicylic acid mediated signaling pathway)	GO:0009864(induced systemic resistance, jasmonic acid mediated signaling pathway)	GO:0010120(camalexin biosynthetic process)	GO:0016564(transcription repressor activity)	GO:0031347(regulation of defense response)	GO:0042742(defense response to bacterium)	GO:0050832(defense response to fungus)
A_84_P305070	0.11401	-2.75641	-2.99878	-2.22718	0.0351296	-1.23396	-2.71394	-2.08326	0.0190402	2.38675	2.63684	1.32617	TC284320	AT2G15020.1	NM_127064	hypothetical protein	GO:0003674(molecular_function)	GO:0005575(cellular_component)	GO:0008150(biological_process)
A_84_P51550	-0.211247	-0.0465526	-0.687391	-0.382303	-0.0164963	1.36453	0.0363282	1.24226	0.00781804	1.44999	1.62598	1.32617	TC313555	AT2G40750.1	NM_129637	WRKY54 (WRKY DNA-binding protein 54); transcription factor	GO:0003700(transcription factor activity)	GO:0005634(nucleus)	GO:0006355(regulation of transcription, DNA-dependent)	GO:0031347(regulation of defense response)
A_84_P863140	-0.0811181	-0.0364715	-0.306347	0.148792	0.104674	0.522145	-0.729016	0.302481	-0.00543363	0.817966	1.23036	1.32667	TC314188	AT5G42020.2	NM_123567	BIP (LUMINAL BINDING PROTEIN); ATP binding	GO:0005524(ATP binding)	GO:0005783(endoplasmic reticulum)	GO:0005788(endoplasmic reticulum lumen)	GO:0006457(protein folding)	GO:0009408(response to heat)
A_84_P751526	0.464652	-0.0741096	0.403548	-0.114971	-0.038755	2.40842	0.931167	1.24193	-0.0161537	1.86084	2.25128	1.31776	TC294166	AT1G72920.1	NM_105950	disease resistance protein (TIR-NBS class), putative	GO:0004888(transmembrane receptor activity)	GO:0006952(defense response)	GO:0031224(intrinsic to membrane)
A_84_P818622	-0.0258758	-0.128533	-0.823626	0.0201213	0.0520639	0.00445768	-0.520967	0.168918	-0.00753145	1.25319	1.29347	1.33378	TC292948	AT3G22600.1	NM_113159	protease inhibitor/seed storage/lipid transfer protein (LTP) family protein	GO:0006869(lipid transport)	GO:0008289(lipid binding)	GO:0031225(anchored to membrane)
A_84_P17207	0.410168	-0.618081	-1.21693	-0.967265	0.000895666	0.290447	-0.621342	-0.0936418	0.00958159	1.58891	2.10258	1.36588	TC287417	AT1G57590.1	NM_104556	carboxylesterase	GO:0004091(carboxylesterase activity)	GO:0008150(biological_process)
A_84_P595614	0.318823	-1.53262	-1.63489	-1.70391	-0.069733	0.785095	0.0280314	0.56861	0.00844701	1.49494	1.89553	1.36589	TC282027	AT4G14390.1	NM_117518	ankyrin repeat family protein	GO:0003674(molecular_function)	GO:0005575(cellular_component)	GO:0008150(biological_process)
A_84_P848817	0.0503252	-0.22126	-0.388835	-0.129017	0.0879051	0.440462	-0.662997	0.0959703	0.0846563	1.3479	1.81005	1.505	TC301999	AT5G10760.1	NM_121114	aspartyl protease family protein	GO:0004194(pepsin A activity)	GO:0006508(proteolysis)	GO:0012505(endomembrane system)
A_84_P57250	0.03497	0.361965	-0.267445	0.445063	-0.073413	0.540073	0.702015	1.48605	-0.0092972	1.28753	1.17874	1.41797	TC292674	AT1G80160.1	NM_001084382	lactoylglutathione lyase family protein / glyoxalase I family protein	GO:0004462(lactoylglutathione lyase activity)	GO:0005975(carbohydrate metabolic process)	GO:0012505(endomembrane system)
A_84_P19210	0.0126795	0.473596	0.513191	0.250331	0.061248	2.03416	0.748216	1.2309	-0.02333	1.533	1.97534	1.41819	TC291116	AT2G46400.1	NM_130204	WRKY46 (WRKY DNA-binding protein 46); transcription factor	GO:0003700(transcription factor activity)	GO:0005730(nucleolus)	GO:0006355(regulation of transcription, DNA-dependent)
A_84_P786490	0.0616333	0.565258	0.545785	0.324266	0.00421645	1.97932	0.653564	1.17332	0.0423823	1.61682	2.03038	1.48779	TC293523	AT2G46400.1	NM_130204	WRKY46 (WRKY DNA-binding protein 46); transcription factor	GO:0003700(transcription factor activity)	GO:0005730(nucleolus)	GO:0006355(regulation of transcription, DNA-dependent)
A_84_P862479	-0.0905315	-0.12725	-0.165633	-0.0437246	0.0496488	2.01707	0.777678	1.36789	0.0137147	1.28236	1.6042	1.46885	TC313942	BE523647
A_84_P581876	0.268963	-0.21622	-0.709168	-0.432054	-0.00899817	0.557069	-0.238214	0.199543	-0.0224552	1.70272	2.09755	1.44504		AT1G76955.1	NM_202430	Expressed protein	GO:0003674(molecular_function)	GO:0008150(biological_process)	GO:0016020(membrane)
A_84_P93089	-0.535617	-1.91989	-3.08694	-2.3149	-0.00533262	-1.14504	-2.10308	-1.56106	0.00959158	1.68369	1.41505	1.49537	TC292156	AT1G13650.1	NM_179324	hypothetical protein	GO:0003674(molecular_function)	GO:0005575(cellular_component)	GO:0008150(biological_process)
A_84_P836671	0.14495	-1.85467	-2.91599	-2.12048	0.0118517	-0.67648	-1.66892	-1.85388	0.00197645	1.69531	1.37426	1.50242	TC300702	TA52555_3702
A_84_P14954	-0.173267	-0.91162	-1.4292	-1.15211	-0.000590127	-0.0493391	-0.831984	-0.466853	-0.0198264	1.4383	1.87527	1.48686	TC298622	AT1G73600.1	NM_001124125	phosphoethanolamine N-methyltransferase	GO:0000234(phosphoethanolamine N-methyltransferase activity)	GO:0008152(metabolic process)
A_84_P11328	0.148973	-0.258598	-0.484059	-0.288154	0.0153034	0.497372	-0.599532	-0.180872	-0.0286801	2.02353	2.40032	1.49752	TC296486	AT1G20470.1	NM_101897	auxin-responsive family protein	GO:0003674(molecular_function)	GO:0009733(response to auxin stimulus)
A_84_P21945	0.136249	-1.11229	-1.21268	-0.353167	-0.0355352	1.00335	0.316069	1.14358	0.018941	2.32358	1.46816	1.56466	TC286535	AT1G32350.1	NM_102968	AOX1D (ALTERNATIVE OXIDASE 1D); alternative oxidase	GO:0005739(mitochondrion)	GO:0005740(mitochondrial envelope)	GO:0006118(electron transport)	GO:0009916(alternative oxidase activity)
A_84_P19357	-0.147596	-0.719553	-1.18754	-0.953706	0.00402467	0.43227	-1.96357	-0.320402	0.0294289	1.3922	2.01567	1.58176	TC287351	AT3G44990.1	NM_114368	XTR8 (xyloglucan:xyloglucosyl transferase 8); hydrolase, acting on glycosyl bonds	GO:0005618(cell wall)	GO:0016762(xyloglucan:xyloglucosyl transferase activity)	GO:0016798(hydrolase activity, acting on glycosyl bonds)	GO:0042546(cell wall biogenesis)	GO:0048046(apoplast)
A_84_P17343	0.052921	0.117669	0.0877152	-0.0704976	0.0162071	2.52171	1.28421	1.78569	0.000944663	1.18786	1.84216	1.56434	TC293511	AT2G44840.1	NM_130048	ATERF13/EREBP (ETHYLENE-RESPONSIVE ELEMENT BINDING FACTOR 13); DNA binding / transcription factor	GO:0003677(DNA binding)	GO:0003700(transcription factor activity)	GO:0005634(nucleus)	GO:0006355(regulation of transcription, DNA-dependent)	GO:0009873(ethylene mediated signaling pathway)
A_84_P103716	-0.138355	-0.856468	-1.32598	-0.915789	-0.0332979	-0.167592	-0.834761	0.162301	0.0281487	1.19318	1.2002	1.64864	TC292333	AT5G03350.1	NM_120414	legume lectin family protein	GO:0008150(biological_process)	GO:0012505(endomembrane system)	GO:0030246(carbohydrate binding)
A_84_P712672	0.0340954	-0.0223501	-0.312912	-0.726938	-0.0262023	3.05342	1.26624	1.53461	0.0318784	3.1124	3.48657	1.65829		BX824487		ATERF-4/ATERF4/ERF4/RAP2.5 (ETHYLENE RESPONSIVE ELEMENT BINDING FACTOR 4); DNA binding / protein binding / transcription factor/ transcription repressor
A_84_P847162	0.331211	0.0347266	-1.52093	0.189144	0.0101395	0.0130561	-2.18751	-0.932198	-0.03157	1.58081	1.60311	1.60621	TC298912	AT4G16740.2	NM_001036574	ATTPS03 (Arabidopsis thaliana terpene synthase 03)	GO:0009611(response to wounding)	GO:0016099(monoterpenoid biosynthetic process)	GO:0042408(myrcene/(E)-beta-ocimene synthase activity)
A_84_P757222	-0.0166389	0.0080127	-1.98401	-0.889371	-0.0222695	-0.921129	-1.56019	-0.350551	0.0303594	1.09347	1.45411	1.70598		AT2G16367.1		pseudo
A_84_P564098	0.128758	0.240363	0.409027	0.440123	-0.0167798	1.77835	2.30898	2.12844	0.0459053	1.95148	2.1908	1.73848	TC304160	AT2G14247.1	NM_201723	Expressed protein	GO:0003674(molecular_function)	GO:0008150(biological_process)	GO:0009507(chloroplast)
A_84_P751391	0.107904	0.392419	0.477718	0.390008	-0.00451926	0.902533	0.505377	0.810684	-0.0236858	1.4702	1.15289	1.69731	TC297883	AT1G21525.1		pseudo
A_84_P709533	-0.0185549	0.107899	0.143741	0.0694294	-0.0924053	2.37951	1.2989	1.33012	-0.100734	2.21974	2.54914	1.63635	TC306056	AT4G13395.1	NM_001084915	DVL10/RTFL12 (ROTUNDIFOLIA LIKE 12)	GO:0003674(molecular_function)	GO:0005575(cellular_component)	GO:0048367(shoot development)
A_84_P17546	-0.234296	-0.171884	-1.3329	0.297002	0.0145113	0.281658	-0.822724	0.597378	-0.0056355	0.86821	1.05535	1.73482	TC289360	AT3G44860.1	NM_114355	FAMT (FARNESOIC ACID CARBOXYL-O-METHYLTRANSFERASE); S-adenosylmethionine-dependent methyltransferase/ farnesoic acid O-methyltransferase	GO:0005575(cellular_component)	GO:0008150(biological_process)	GO:0008757(S-adenosylmethionine-dependent methyltransferase activity)	GO:0019010(farnesoic acid O-methyltransferase activity)
A_84_P19028	0.0709867	0.289615	0.388803	0.0195292	-0.00553204	3.01445	1.00529	1.62842	-0.00944886	2.38688	2.84466	1.76307	TC294226	AT1G74930.1	NM_106151	ORA47; DNA binding / transcription factor	GO:0003677(DNA binding)	GO:0003700(transcription factor activity)	GO:0005634(nucleus)	GO:0006355(regulation of transcription, DNA-dependent)
A_84_P764402	0.360826	-0.547274	-1.98391	-0.198881	0.0466164	0.353311	-1.55504	-0.292589	0.0575221	1.41462	1.53825	1.84106	TC301005	AT4G16740.1	NM_001036574	ATTPS03 (Arabidopsis thaliana terpene synthase 03)	GO:0009611(response to wounding)	GO:0016099(monoterpenoid biosynthetic process)	GO:0042408(myrcene/(E)-beta-ocimene synthase activity)
A_84_P146938	0.536607	-0.091193	-1.1007	-0.598836	-0.0480757	1.44651	-0.0916151	1.05803	-0.0180972	1.79835	1.76902	1.78735	TC298273	AT1G02450.1	NM_100126	NIMIN-1/NIMIN1; protein binding	GO:0005515(protein binding)	GO:0005575(cellular_component)	GO:0010112(regulation of systemic acquired resistance)	GO:0016481(negative regulation of transcription)	GO:0042742(defense response to bacterium)
A_84_P825539	0.145	-0.674462	-0.867912	0.13026	0.0866748	1.34044	0.212009	1.50048	-0.0589276	2.45171	1.4065	1.76195	TC311978	AT1G32350.1	NM_102968	AOX1D (ALTERNATIVE OXIDASE 1D); alternative oxidase	GO:0005739(mitochondrion)	GO:0005740(mitochondrial envelope)	GO:0006118(electron transport)	GO:0009916(alternative oxidase activity)
A_84_P870349	0.140444	0.243132	0.337468	0.331831	-0.00748012	2.23269	0.981002	1.65565	-0.0133799	1.69033	2.42504	1.82483	TC287778	AT3G23250.2	NM_001035670	AtMYB15/AtY19/MYB15 (myb domain protein 15); DNA binding / transcription factor	GO:0003677(DNA binding)	GO:0003700(transcription factor activity)	GO:0006355(regulation of transcription, DNA-dependent)	GO:0009651(response to salt stress)	GO:0009723(response to ethylene stimulus)	GO:0009733(response to auxin stimulus)	GO:0009753(response to jasmonic acid stimulus)	GO:0046686(response to cadmium ion)
A_84_P22140	0.204467	0.378449	0.452553	0.474287	-0.00329968	2.34002	1.05061	1.76966	0.0117987	1.73481	2.43892	1.8591	TC294108	AT3G23250.1	NM_001035670	AtMYB15/AtY19/MYB15 (myb domain protein 15); DNA binding / transcription factor	GO:0003677(DNA binding)	GO:0003700(transcription factor activity)	GO:0006355(regulation of transcription, DNA-dependent)	GO:0009651(response to salt stress)	GO:0009723(response to ethylene stimulus)	GO:0009733(response to auxin stimulus)	GO:0009753(response to jasmonic acid stimulus)	GO:0046686(response to cadmium ion)
A_84_P758588	0.270132	1.00204	1.31109	0.936241	-0.0343102	2.24932	0.404319	1.76924	0.0164986	2.66348	3.35462	1.9015	TC305259	AT2G30766.1	NM_001124947	hypothetical protein
A_84_P186914	0.547502	-0.768875	-2.72615	0.121402	0.0154602	0.470391	-0.722816	0.265655	-0.0089893	1.74887	2.0105	1.88959	TC286860	AT3G11480.1	NM_111981	BSMT1; S-adenosylmethionine-dependent methyltransferase	GO:0005575(cellular_component)	GO:0006952(defense response)	GO:0008757(S-adenosylmethionine-dependent methyltransferase activity)	GO:0009611(response to wounding)	GO:0051707(response to other organism)
A_84_P541841	0.279132	-0.0321582	0.118204	0.177282	-0.00494855	1.38279	1.42489	1.07882	-0.034366	2.2256	2.49655	1.96811		AT1G51920.1	NM_104073	hypothetical protein	GO:0003674(molecular_function)	GO:0008150(biological_process)	GO:0012505(endomembrane system)
A_84_P268160	0.0146309	0.255585	0.115512	0.239812	-0.00223097	1.27058	0.806991	0.879666	-0.0126034	2.2616	2.26686	2.00699	NP301783	AT3G13950.1	NM_112249	hypothetical protein	GO:0003674(molecular_function)
A_84_P845967	0.00946831	0.24047	-1.00222	-0.0883366	0.0101983	1.73377	-0.0129004	1.43397	0.0395526	1.71282	1.80047	2.09232	TC294674	AT5G22570.1	NM_122163	WRKY38 (WRKY DNA-binding protein 38); transcription factor	GO:0003700(transcription factor activity)	GO:0005634(nucleus)	GO:0006355(regulation of transcription, DNA-dependent)
A_84_P16173	-0.0502123	-0.395122	-1.2051	-0.329819	0.00842671	1.52163	0.295179	1.39653	-0.0020558	1.4056	1.68657	2.05085	TC298595	AT1G28480.1	NM_102616	GRX480; thiol-disulfide exchange intermediate	GO:0005575(cellular_component)	GO:0006118(electron transport)	GO:0009751(response to salicylic acid stimulus)	GO:0009863(salicylic acid mediated signaling pathway)	GO:0009867(jasmonic acid mediated signaling pathway)	GO:0030508(thiol-disulfide exchange intermediate activity)
A_84_P12551	0.212147	-0.840856	-1.64987	-0.119256	0.0654109	1.27387	1.38295	1.7918	0.0369793	1.22213	0.920275	2.11075	TC294659	AT2G29470.1	NM_128501	ATGSTU3 (GLUTATHIONE S-TRANSFERASE 21); glutathione transferase	GO:0004364(glutathione transferase activity)	GO:0005737(cytoplasm)	GO:0009407(toxin catabolic process)
A_84_P11143	-0.0141228	0.232189	-1.2331	-0.123577	-0.0226592	1.73731	-0.0347317	1.42637	-0.0157516	1.66911	1.65864	2.07114	TC291364	AT5G22570.1	NM_122163	WRKY38 (WRKY DNA-binding protein 38); transcription factor	GO:0003700(transcription factor activity)	GO:0005634(nucleus)	GO:0006355(regulation of transcription, DNA-dependent)
A_84_P21769	-0.0163415	0.280037	-0.474294	1.11629	0.0127192	1.06809	-0.205654	1.21265	-0.0274357	1.29609	0.997305	2.12676	NP043293	AT1G61120.1	NM_104793	terpene synthase/cyclase family protein	GO:0000287(magnesium ion binding)	GO:0000304(response to singlet oxygen)	GO:0005575(cellular_component)	GO:0016829(lyase activity)
A_84_P149978	0.0265325	-0.347007	-0.77369	-0.353568	0.0372684	0.645069	-0.668406	0.938844	0.0377117	1.42236	2.02145	2.2932	TC302619	AT4G01080.1	NM_116338	hypothetical protein	GO:0005575(cellular_component)	GO:0008150(biological_process)
A_84_P156615	-0.0368666	0.0890532	-0.132921	0.27675	0.0114473	-0.444203	-1.41841	0.00138219	0.0219091	1.76402	1.07485	2.28731	TC295694	AT4G12490.1	NM_117319	protease inhibitor/seed storage/lipid transfer protein (LTP) family protein	GO:0006869(lipid transport)	GO:0008289(lipid binding)	GO:0050832(defense response to fungus)
A_84_P756427	0.558758	-0.886325	-1.35573	-0.21449	0.0353775	1.03248	-0.860574	-0.0544207	-0.0252085	3.12112	3.59135	2.26877	TC289330	AT2G27420.1	NM_128302	cysteine proteinase, putative	GO:0006508(proteolysis)	GO:0008234(cysteine-type peptidase activity)	GO:0012505(endomembrane system)
A_84_P23919	0.00770431	-0.417943	-0.224895	0.299362	-0.00379648	1.06018	0.683235	1.43033	-0.0138066	2.15717	2.29169	2.49135	TC291659	AT2G35980.1	NM_129157	YLS9 (YELLOW-LEAF-SPECIFIC GENE 9)	GO:0003674(molecular_function)	GO:0009507(chloroplast)	GO:0051607(defense response to virus)	GO:0051707(response to other organism)
A_84_P272600	0.100308	0.145753	0.122748	-0.446615	0.0394404	3.76857	2.20113	2.60051	0.0571446	2.53793	3.37745	2.66256	TC295295	AT5G21960.1	NM_147879	AP2 domain-containing transcription factor, putative	GO:0003677(DNA binding)	GO:0003700(transcription factor activity)	GO:0005634(nucleus)	GO:0006355(regulation of transcription, DNA-dependent)
A_84_P68884	-0.0121742	1.57956	0.844249	1.90173	-0.0365924	1.60684	0.353787	1.41089	0.00638417	2.4506	2.21061	2.61975	TC294840	AT4G21840.1	NM_118304	methionine sulfoxide reductase domain-containing protein / SelR domain-containing protein	GO:0005575(cellular_component)	GO:0008113(peptide-methionine-(S)-S-oxide reductase activity)	GO:0008150(biological_process)
A_84_P115562	0.103471	-0.186035	-1.85996	-0.952615	-0.0147207	1.18835	-0.31282	1.86243	-0.00438913	1.35624	1.93894	2.66974	NP282090	AT1G73325.1	NM_105992	trypsin and protease inhibitor family protein / Kunitz family protein	GO:0004866(endopeptidase inhibitor activity)	GO:0008150(biological_process)	GO:0012505(endomembrane system)
A_84_P14045	0.127473	2.31882	1.7714	2.09596	-0.0608924	0.810991	0.0230206	0.49584	-0.0332497	1.93379	0.89161	2.81837	TC287521	AT5G48430.1	NM_124218	aspartic-type endopeptidase/ pepsin A	GO:0004190(aspartic-type endopeptidase activity)	GO:0004194(pepsin A activity)	GO:0006508(proteolysis)	GO:0012505(endomembrane system)
A_84_P169033	-0.00331421	-1.19004	-1.22763	-0.421788	0.0112708	0.955547	0.959153	0.664603	-0.0338503	1.97417	1.15578	3.1263		AT1G65970.1	NM_105269	TPX2 (THIOREDOXIN-DEPENDENT PEROXIDASE 2); antioxidant	GO:0005575(cellular_component)	GO:0008150(biological_process)	GO:0016209(antioxidant activity)
A_84_P18640	0.679823	-1.00839	-1.88603	-1.6659	-0.164253	2.46738	-0.303202	2.43903	-0.0381801	1.29606	1.61885	3.22519	TC282751	AT4G16590.1	NM_117760	ATCSLA01 (Cellulose synthase-like A1); glucosyltransferase/ transferase, transferring glycosyl groups	GO:0005575(cellular_component)	GO:0008150(biological_process)	GO:0016757(transferase activity, transferring glycosyl groups)	GO:0016759(cellulose synthase activity)	GO:0046527(glucosyltransferase activity)
