# Supplementary material for: Characterization of Arabidopsis Transcriptional Responses to Different Aphid Species Reveals Genes that Contribute to Host Susceptibility and Non-host Resistance
Source: PLoS Pathog. 2015 May 20;11(5):e1004918. doi: 10.1371/journal.ppat.1004918 (PMC4439036; doi:10.1371/journal.ppat.1004918)
Supplement: S5 Table — The Gene Ontology (GO) and the Munich Information Center for Protein Sequences (MIPS) annotations and the terms related to these annotations are mentioned in the first and the second column. The frequency of these GO/MIPS in our set and in the whole-annotated genome, p-values and genes mapped in these groups are also given. (XLSX) [file ppat.1004918.s015.xlsx]

## Sheet: Legend
Table S6. Gene Ontology enrichment analyses for the genes similarly affected by all aphid treatments per timepoint.
The Gene Ontology (GO) and the Munich Information Center for Protein Sequences (MIPS) annotations and the term related to these annotations are mentioned in the first and the second column.
The frequency of these GO/MIPS in our set and in the whole-annotated genome, p-values and genes mapped in these group are also given.

## Sheet: Down-Mc3h_Rp3h_Mp3h-84
Gene Ontology biological process
	Term	Observed Frequency	Expected Frequency	p-value	Genes
GO:0050896	response to stimulus	0.348	0.148	0.00295	AT1G31540|AT5G54610|AT2G46440|AT2G29500|AT3G12580|AT5G45830|AT3G03780|AT1G02820|AT1G04980|AT2G26150|AT2G14560|AT3G44450|AT2G46450|AT5G45820|AT4G12400|AT4G23680|AT5G24120|AT2G29090|AT1G17420|AT1G75830|AT3G02870|AT4G14400|AT1G01560|AT2G46830
GO:0009644	response to high light intensity	0.058	0.002	0.00189	AT2G29500|AT2G26150|AT3G12580|AT4G12400
GO:0042542	response to hydrogen peroxide	0.058	0.002	0.00189	AT2G29500|AT2G26150|AT3G12580|AT4G12400
GO:0000302	response to reactive oxygen species	0.058	0.003	0.00326	AT2G29500|AT2G26150|AT3G12580|AT4G12400
GO:0009642	response to light intensity	0.058	0.003	0.00459	AT2G29500|AT2G26150|AT3G12580|AT4G12400
GO Molecular Function assignments
None
Functional classification by the Munich Information Center for Protein Sequences (MIPS)
None

## Sheet: Down-Mc6h_Rp6h_Mp6h-16
Gene Ontology biological process
None
GO Molecular Function assignments
	Term	Observed Frequency	Expected Frequency	p-value	Genes
GO:0001071	nucleic acid binding transcription factor activity	0.4	0.066	0.00306	AT1G73870|AT5G24120|AT2G31380|AT3G02380|AT5G53980|AT2G46830
GO:0003700	sequence-specific DNA binding transcription factor activity	0.4	0.066	0.00306	AT1G73870|AT5G24120|AT2G31380|AT3G02380|AT5G53980|AT2G46830
GO:0019904	protein domain specific binding	0.133	0	0.000177	AT2G46830|AT2G31380
Functional classification by the Munich Information Center for Protein Sequences (MIPS)
None

## Sheet: Down-Mc24h_Rp24h_Mp24h-107
Gene Ontology biological process
	Term	Observed Frequency	Expected Frequency	p-value	Genes
GO:0050896	response to stimulus	0.383	0.148	1.31e-05	AT3G47340|AT3G51910|AT1G31350|AT1G56150|AT2G44080|AT1G43160|AT4G34770|AT4G39070|AT5G51810|AT2G06850|AT5G25350|AT5G64750|AT5G54380|AT5G42900|AT3G59900|AT4G37220|AT5G37260|AT1G03010|AT4G12400|AT1G21910|AT1G72360|AT2G42580|AT5G15840|AT1G28330|AT1G75830|AT2G40670|AT5G53980|AT4G24275|AT3G30775|AT4G08950|AT5G02020
GO:0065007	biological regulation	0.321	0.147	0.000748	AT1G79700|AT3G51910|AT3G07650|AT1G73830|AT1G22740|AT5G24030|AT1G10585|AT5G59570|AT4G28190|AT1G44830|AT2G44080|AT1G43160|AT4G39070|AT5G25350|AT5G64750|AT5G54380|AT3G59900|AT5G37260|AT3G23150|AT1G21910|AT2G40940|AT1G72360|AT2G42580|AT5G15840|AT2G40670|AT5G53980
GO:0050789	regulation of biological process	0.309	0.138	0.000748	AT1G79700|AT3G51910|AT3G07650|AT1G73830|AT1G22740|AT1G10585|AT5G59570|AT4G28190|AT1G44830|AT2G44080|AT1G43160|AT4G39070|AT5G25350|AT5G64750|AT5G54380|AT3G59900|AT5G37260|AT3G23150|AT1G21910|AT2G40940|AT1G72360|AT2G42580|AT5G15840|AT2G40670|AT5G53980
GO:0050794	regulation of cellular process	0.296	0.122	0.000384	AT1G79700|AT3G51910|AT3G07650|AT1G73830|AT1G22740|AT1G10585|AT5G59570|AT1G44830|AT2G44080|AT1G43160|AT4G39070|AT5G25350|AT5G64750|AT5G54380|AT3G59900|AT5G37260|AT3G23150|AT1G21910|AT2G40940|AT1G72360|AT2G42580|AT5G15840|AT2G40670|AT5G53980
GO:0042221	response to chemical stimulus	0.272	0.076	8.67e-06	AT3G47340|AT3G59900|AT4G37220|AT5G37260|AT4G12400|AT1G21910|AT1G72360|AT2G42580|AT1G56150|AT2G44080|AT1G43160|AT1G28330|AT2G40670|AT4G34770|AT4G39070|AT5G51810|AT2G06850|AT5G25350|AT3G30775|AT4G08950|AT5G64750|AT5G54380
GO:0010033	response to organic substance	0.247	0.046	2e-07	AT3G47340|AT3G59900|AT4G37220|AT5G37260|AT1G21910|AT1G72360|AT2G42580|AT1G56150|AT2G44080|AT1G43160|AT1G28330|AT2G40670|AT4G34770|AT4G39070|AT5G51810|AT2G06850|AT5G25350|AT4G08950|AT5G64750|AT5G54380
GO:0009719	response to endogenous stimulus	0.198	0.037	6.99e-06	AT2G44080|AT3G59900|AT1G43160|AT2G40670|AT5G37260|AT4G34770|AT5G51810|AT1G21910|AT2G06850|AT5G25350|AT4G08950|AT1G72360|AT5G64750|AT5G54380|AT2G42580|AT1G56150
GO:0009628	response to abiotic stimulus	0.198	0.054	0.000197	AT3G47340|AT3G51910|AT5G37260|AT1G03010|AT4G12400|AT1G21910|AT1G31350|AT5G15840|AT1G43160|AT4G39070|AT5G51810|AT5G53980|AT2G06850|AT5G64750|AT5G42900|AT5G02020
GO:0009725	response to hormone stimulus	0.185	0.034	8.67e-06	AT2G44080|AT3G59900|AT1G43160|AT2G40670|AT5G37260|AT4G34770|AT5G51810|AT2G06850|AT5G25350|AT4G08950|AT1G72360|AT5G64750|AT5G54380|AT2G42580|AT1G56150
GO:0080090	regulation of primary metabolic process	0.173	0.072	0.00928	AT1G79700|AT3G51910|AT3G07650|AT1G73830|AT5G37260|AT1G10585|AT5G59570|AT1G21910|AT1G72360|AT1G44830|AT1G43160|AT4G39070|AT5G53980|AT5G64750
GO:0051716	cellular response to stimulus	0.111	0.031	0.00552	AT3G47340|AT5G15840|AT2G44080|AT1G43160|AT2G40670|AT1G21910|AT1G72360|AT5G54380|AT2G42580
GO:0009314	response to radiation	0.099	0.02	0.00173	AT5G51810|AT3G47340|AT5G53980|AT5G15840|AT2G06850|AT3G51910|AT1G03010|AT4G12400
GO:0009416	response to light stimulus	0.099	0.019	0.00173	AT5G51810|AT3G47340|AT5G53980|AT5G15840|AT2G06850|AT3G51910|AT1G03010|AT4G12400
GO:0016049	cell growth	0.086	0.01	0.000328	AT5G51810|AT5G54380|AT2G44080|AT1G03010|AT3G55500|AT2G06850|AT3G45970
GO:0040007	growth	0.086	0.012	0.000728	AT5G51810|AT2G44080|AT3G55500|AT2G06850|AT5G54380|AT1G03010|AT3G45970
GO:0009653	anatomical structure morphogenesis	0.086	0.015	0.00175	AT5G51810|AT1G79700|AT3G55500|AT2G06850|AT5G54380|AT1G03010|AT3G45970
GO:0009826	unidimensional cell growth	0.074	0.008	0.00057	AT5G51810|AT5G54380|AT1G03010|AT3G55500|AT2G06850|AT3G45970
GO:0060560	developmental growth involved in morphogenesis	0.074	0.008	0.000773	AT5G51810|AT5G54380|AT1G03010|AT3G55500|AT2G06850|AT3G45970
GO:0048589	developmental growth	0.074	0.009	0.000999	AT5G51810|AT5G54380|AT1G03010|AT3G55500|AT2G06850|AT3G45970
GO:0000902	cell morphogenesis	0.074	0.01	0.00173	AT5G51810|AT5G54380|AT1G03010|AT3G55500|AT2G06850|AT3G45970
GO:0032989	cellular component morphogenesis	0.074	0.01	0.00173	AT5G51810|AT5G54380|AT1G03010|AT3G55500|AT2G06850|AT3G45970
GO:0009733	response to auxin stimulus	0.074	0.011	0.00262	AT3G59900|AT2G06850|AT5G37260|AT4G34770|AT2G42580|AT1G56150
GO:0050793	regulation of developmental process	0.074	0.013	0.00454	AT5G15840|AT3G59900|AT3G07650|AT5G37260|AT4G28190|AT5G54380
GO:0048869	cellular developmental process	0.074	0.015	0.00804	AT5G51810|AT3G55500|AT2G06850|AT5G54380|AT1G03010|AT3G45970
GO:0048585	negative regulation of response to stimulus	0.062	0.003	0.000149	AT5G25350|AT3G23150|AT3G07650|AT5G64750|AT2G40940
GO:0009642	response to light intensity	0.062	0.003	0.000197	AT3G51910|AT3G47340|AT5G53980|AT4G12400|AT2G06850
GO:0048583	regulation of response to stimulus	0.062	0.007	0.00257	AT3G23150|AT5G64750|AT5G25350|AT3G07650|AT2G40940
GO:0009743	response to carbohydrate stimulus	0.062	0.008	0.00361	AT3G47340|AT5G64750|AT4G37220|AT1G28330|AT4G39070
GO:0009755	hormone-mediated signaling pathway	0.062	0.009	0.00636	AT1G72360|AT5G54380|AT2G44080|AT2G42580|AT2G40670
GO:0032870	cellular response to hormone stimulus	0.062	0.01	0.00649	AT1G72360|AT5G54380|AT2G44080|AT2G42580|AT2G40670
GO:0071495	cellular response to endogenous stimulus	0.062	0.011	0.00933	AT2G44080|AT2G40670|AT1G72360|AT5G54380|AT2G42580
GO:0009746	response to hexose stimulus	0.049	0.001	9.02e-05	AT1G28330|AT5G64750|AT3G47340|AT4G37220
GO:0009749	response to glucose stimulus	0.049	0.001	9.02e-05	AT1G28330|AT5G64750|AT3G47340|AT4G37220
GO:0034284	response to monosaccharide stimulus	0.049	0.001	9.02e-05	AT1G28330|AT5G64750|AT3G47340|AT4G37220
GO:0009968	negative regulation of signal transduction	0.049	0.002	0.000216	AT5G25350|AT3G23150|AT2G40940|AT5G64750
GO:0010648	negative regulation of cell communication	0.049	0.002	0.000216	AT5G25350|AT3G23150|AT2G40940|AT5G64750
GO:0023057	negative regulation of signaling	0.049	0.002	0.000216	AT5G25350|AT3G23150|AT2G40940|AT5G64750
GO:0009741	response to brassinosteroid stimulus	0.049	0.002	0.000509	AT2G42580|AT5G54380|AT4G08950|AT2G44080
GO:0010646	regulation of cell communication	0.049	0.003	0.000803	AT5G25350|AT3G23150|AT5G64750|AT2G40940
GO:0009966	regulation of signal transduction	0.049	0.003	0.00173	AT5G25350|AT3G23150|AT5G64750|AT2G40940
GO:0023051	regulation of signaling	0.049	0.003	0.00173	AT5G25350|AT3G23150|AT5G64750|AT2G40940
GO:0080167	response to karrikin	0.049	0.005	0.00523	AT5G51810|AT4G39070|AT1G31350|AT5G42900
GO:2000241	regulation of reproductive process	0.049	0.006	0.00649	AT5G37260|AT5G15840|AT4G28190|AT3G07650
GO:0009408	response to heat	0.049	0.006	0.00781	AT1G21910|AT4G12400|AT1G43160|AT3G51910
GO:0009750	response to fructose stimulus	0.037	0	0.000197	AT3G47340|AT4G37220|AT1G28330
GO:0010105	negative regulation of ethylene mediated signaling pathway	0.037	0	0.000216	AT5G25350|AT3G23150|AT2G40940
GO:0070298	negative regulation of two-component signal transduction system (phosphorelay)	0.037	0	0.000216	AT5G25350|AT3G23150|AT2G40940
GO:0010104	regulation of ethylene mediated signaling pathway	0.037	0.001	0.000296	AT5G25350|AT3G23150|AT2G40940
GO:0070297	regulation of two-component signal transduction system (phosphorelay)	0.037	0.001	0.000296	AT5G25350|AT3G23150|AT2G40940
GO:0009742	brassinosteroid mediated signaling pathway	0.037	0.001	0.00173	AT2G42580|AT5G54380|AT2G44080
GO:0043401	steroid hormone mediated signaling pathway	0.037	0.001	0.00173	AT2G42580|AT5G54380|AT2G44080
GO:0048545	response to steroid hormone stimulus	0.037	0.001	0.00173	AT2G42580|AT5G54380|AT2G44080
GO:0071367	cellular response to brassinosteroid stimulus	0.037	0.001	0.00173	AT2G42580|AT5G54380|AT2G44080
GO:0071383	cellular response to steroid hormone stimulus	0.037	0.001	0.00173	AT2G42580|AT5G54380|AT2G44080
GO:0009744	response to sucrose stimulus	0.037	0.001	0.00207	AT1G28330|AT3G47340|AT4G37220
GO:0034285	response to disaccharide stimulus	0.037	0.001	0.00219	AT1G28330|AT3G47340|AT4G37220
GO:0009063	cellular amino acid catabolic process	0.037	0.002	0.00259	AT1G03090|AT3G30775|AT3G47340
GO:0009310	amine catabolic process	0.037	0.002	0.00284	AT1G03090|AT3G30775|AT3G47340
GO:0048638	regulation of developmental growth	0.037	0.002	0.00297	AT4G28190|AT5G54380|AT3G59900
GO:0009827	plant-type cell wall modification	0.037	0.002	0.00361	AT1G10550|AT3G55500|AT3G45970
GO:0009664	plant-type cell wall organization	0.037	0.003	0.00836	AT1G10550|AT3G55500|AT3G45970
GO:0040008	regulation of growth	0.037	0.003	0.00836	AT4G28190|AT5G54380|AT3G59900
GO:0007047	cellular cell wall organization	0.037	0.003	0.00967	AT1G10550|AT3G55500|AT3G45970
GO:0034605	cellular response to heat	0.025	0	0.00297	AT1G43160|AT1G21910
GO:0006949	syncytium formation	0.025	0.001	0.00649	AT3G55500|AT2G19800
GO:0009646	response to absence of light	0.025	0.001	0.00649	AT5G53980|AT3G47340
GO Molecular Function assignments
	Term	Observed Frequency	Expected Frequency	p-value	Genes
GO:0001071	nucleic acid binding transcription factor activity	0.205	0.066	0.00281	AT1G79700|AT3G51910|AT3G07650|AT1G73830|AT5G37260|AT1G10585|AT5G59570|AT1G21910|AT1G72360|AT1G44830|AT5G15840|AT1G43160|AT4G39070|AT5G53980|AT3G20810|AT5G64750
GO:0003700	sequence-specific DNA binding transcription factor activity	0.205	0.066	0.00281	AT1G79700|AT3G51910|AT3G07650|AT1G73830|AT5G37260|AT1G10585|AT5G59570|AT1G21910|AT1G72360|AT1G44830|AT5G15840|AT1G43160|AT4G39070|AT5G53980|AT3G20810|AT5G64750
GO:0051740	ethylene binding	0.026	0	0.00568	AT3G23150|AT2G40940
GO:0072328	alkene binding	0.026	0	0.00568	AT3G23150|AT2G40940
Functional classification by the Munich Information Center for Protein Sequences (MIPS)
	Term	Observed Frequency	Expected Frequency	p-value	Genes
11.02.03	mRNA synthesis	17 out of 87 genes, 19.5%	2109 out of 26623 genes, 7.9%	0.00584	AT1G79700|AT3G51910|AT3G07650|AT1G73830|AT1G10585|AT5G59570|AT1G44830|AT1G43160|AT4G39070|AT3G20810|AT5G64750|AT5G37260|AT1G21910|AT1G72360|AT5G15840|AT2G40670|AT5G53980
11.02.03.04	transcriptional control	17 out of 87 genes, 19.5%	2077 out of 26623 genes, 7.8%	0.00544	AT1G79700|AT3G51910|AT3G07650|AT1G73830|AT1G10585|AT5G59570|AT1G44830|AT1G43160|AT4G39070|AT3G20810|AT5G64750|AT5G37260|AT1G21910|AT1G72360|AT5G15840|AT2G40670|AT5G53980
34	INTERACTION WITH THE ENVIRONMENT	14 out of 87 genes, 16.1%	1451 out of 26623 genes, 5.5%	0.00431	AT3G47340|AT3G51910|AT5G37260|AT1G03010|AT4G12400|AT1G56150|AT5G15840|AT2G44080|AT2G40670|AT4G34770|AT5G51810|AT2G06850|AT5G25350|AT5G64750
34.11	cellular sensing and response to external stimulus	14 out of 87 genes, 16.1%	1296 out of 26623 genes, 4.9%	0.00179	AT3G47340|AT3G51910|AT5G37260|AT1G03010|AT4G12400|AT1G56150|AT5G15840|AT2G44080|AT2G40670|AT4G34770|AT5G51810|AT2G06850|AT5G25350|AT5G64750
34.11.03	chemoperception and response	10 out of 87 genes, 11.5%	770 out of 26623 genes, 2.9%	0.0042	AT3G47340|AT2G44080|AT2G40670|AT5G37260|AT4G34770|AT5G51810|AT2G06850|AT5G25350|AT5G64750|AT1G56150
36	SYSTEMIC INTERACTION WITH THE ENVIRONMENT	11 out of 87 genes, 12.6%	664 out of 26623 genes, 2.5%	0.000561	AT2G44080|AT2G40670|AT5G37260|AT3G23150|AT4G34770|AT5G51810|AT2G06850|AT5G25350|AT2G40940|AT5G64750|AT1G56150
36.2	plant / fungal specific systemic sensing and response	11 out of 87 genes, 12.6%	599 out of 26623 genes, 2.2%	0.000561	AT2G44080|AT2G40670|AT5G37260|AT3G23150|AT4G34770|AT5G51810|AT2G06850|AT5G25350|AT2G40940|AT5G64750|AT1G56150
36.20.18	plant hormonal regulation	9 out of 87 genes, 10.3%	539 out of 26623 genes, 2%	0.00179	AT2G44080|AT2G40670|AT5G37260|AT4G34770|AT5G51810|AT2G06850|AT5G25350|AT5G64750|AT1G56150
36.20.16.03	jasmonic acid/ethylene dependent systemic resistance	3 out of 87 genes, 3.4%	22 out of 26623 genes, 0.1%	0.00179	AT5G25350|AT3G23150|AT2G40940
40.01	cell growth / morphogenesis	5 out of 87 genes, 5.7%	205 out of 26623 genes, 0.8%	0.00747	AT1G79700|AT2G44080|AT3G55500|AT2G06850|AT3G45970
70.01	cell wall	9 out of 87 genes, 10.3%	428 out of 26623 genes, 1.6%	0.000561	AT3G55500|AT2G06850|AT4G16563|AT1G75830|AT4G08950|AT4G13340|AT1G35140|AT5G04310|AT3G45970

## Sheet: UpMc3h_Rp3h_Mp3h-42
Gene Ontology biological process
None
GO Molecular Function assignments
None
Functional classification by the Munich Information Center for Protein Sequences (MIPS)
	Term	Observed Frequency	Expected Frequency	p-value	Genes
34	INTERACTION WITH THE ENVIRONMENT	0.258	0.055	0.00402	AT3G46640|AT5G60100|AT4G35770|AT2G40080|AT3G49620|AT3G49110|AT2G28085|AT1G75750
34.11	cellular sensing and response to external stimulus	0.258	0.049	0.0037	AT3G46640|AT5G60100|AT4G35770|AT2G40080|AT3G49620|AT3G49110|AT2G28085|AT1G75750
34.11.01	photoperception and response	0.129	0.009	0.00402	AT4G35770|AT3G49620|AT3G49110|AT2G40080
34.11.11	rhythm (e.g. circadian, ultradian)	0.097	0.001	0.000665	AT5G60100|AT2G40080|AT3G46640

## Sheet: UpMc6h_Rp6h_Mp6h-88
Gene Ontology biological process
	Term	Observed Frequency	Expected Frequency	p-value	Genes
GO:0050896	response to stimulus	0.4	0.148	3.77e-05	AT1G72920|AT1G27730|AT5G59820|AT5G47230|AT1G80840|AT4G17490|AT5G41740|AT1G28370|AT3G15356|AT4G34410|AT3G61190|AT3G49620|AT2G28085|AT3G46620|AT1G75750|AT5G41750|AT2G44840|AT5G45340|AT3G23250|AT2G40080|AT1G75830|AT2G17660|AT1G74930|AT5G42380|AT3G44260|AT3G02840
GO:0042221	response to chemical stimulus	0.262	0.076	0.000219	AT1G27730|AT2G44840|AT5G59820|AT5G47230|AT1G80840|AT4G17490|AT5G45340|AT1G28370|AT3G23250|AT4G34410|AT3G61190|AT2G17660|AT2G28085|AT3G46620|AT5G42380|AT1G75750|AT3G02840
GO:0006950	response to stress	0.246	0.084	0.00153	AT1G72920|AT1G27730|AT5G59820|AT5G47230|AT1G80840|AT5G41740|AT3G15356|AT4G34410|AT3G61190|AT3G49620|AT5G41750|AT5G45340|AT3G23250|AT1G75830|AT1G74930|AT3G44260
GO:0051171	regulation of nitrogen compound metabolic process	0.215	0.069	0.0018	AT2G44840|AT5G47230|AT1G80840|AT4G17490|AT1G10585|AT1G28370|AT3G23250|AT5G21960|AT4G34410|AT1G66400|AT1G74930|AT2G22760|AT1G19210|AT5G22380
GO:0019222	regulation of metabolic process	0.215	0.084	0.00746	AT5G47230|AT1G80840|AT4G17490|AT1G10585|AT1G28370|AT5G21960|AT4G34410|AT1G19210|AT5G22380|AT2G44840|AT3G23250|AT1G66400|AT1G74930|AT2G22760
GO:0010033	response to organic substance	0.2	0.046	0.000268	AT1G27730|AT2G44840|AT5G59820|AT5G47230|AT1G80840|AT4G17490|AT1G28370|AT3G23250|AT4G34410|AT3G61190|AT2G28085|AT3G46620|AT1G75750
GO:0045449	regulation of transcription	0.2	0.065	0.0036	AT2G44840|AT5G47230|AT1G80840|AT4G17490|AT1G10585|AT1G28370|AT3G23250|AT5G21960|AT4G34410|AT1G74930|AT2G22760|AT1G19210|AT5G22380
GO:0010556	regulation of macromolecule biosynthetic process	0.2	0.067	0.00416	AT2G44840|AT5G47230|AT1G80840|AT4G17490|AT1G10585|AT1G28370|AT3G23250|AT5G21960|AT4G34410|AT1G74930|AT2G22760|AT1G19210|AT5G22380
GO:2000112	regulation of cellular macromolecule biosynthetic process	0.2	0.067	0.00416	AT2G44840|AT5G47230|AT1G80840|AT4G17490|AT1G10585|AT1G28370|AT3G23250|AT5G21960|AT4G34410|AT1G74930|AT2G22760|AT1G19210|AT5G22380
GO:0019219	regulation of nucleobase, nucleoside, nucleotide and nucleic acid metabolic process	0.2	0.068	0.00463	AT2G44840|AT5G47230|AT1G80840|AT4G17490|AT1G10585|AT1G28370|AT3G23250|AT5G21960|AT4G34410|AT1G74930|AT2G22760|AT1G19210|AT5G22380
GO:0009889	regulation of biosynthetic process	0.2	0.069	0.00464	AT2G44840|AT5G47230|AT1G80840|AT4G17490|AT1G10585|AT1G28370|AT3G23250|AT5G21960|AT4G34410|AT1G74930|AT2G22760|AT1G19210|AT5G22380
GO:0031326	regulation of cellular biosynthetic process	0.2	0.069	0.00464	AT2G44840|AT5G47230|AT1G80840|AT4G17490|AT1G10585|AT1G28370|AT3G23250|AT5G21960|AT4G34410|AT1G74930|AT2G22760|AT1G19210|AT5G22380
GO:0010468	regulation of gene expression	0.2	0.072	0.00632	AT2G44840|AT5G47230|AT1G80840|AT4G17490|AT1G10585|AT1G28370|AT3G23250|AT5G21960|AT4G34410|AT1G74930|AT2G22760|AT1G19210|AT5G22380
GO:0080090	regulation of primary metabolic process	0.2	0.072	0.00632	AT2G44840|AT5G47230|AT1G80840|AT4G17490|AT1G10585|AT1G28370|AT3G23250|AT5G21960|AT4G34410|AT1G74930|AT2G22760|AT1G19210|AT5G22380
GO:0060255	regulation of macromolecule metabolic process	0.2	0.074	0.00746	AT2G44840|AT5G47230|AT1G80840|AT4G17490|AT1G10585|AT1G28370|AT3G23250|AT5G21960|AT4G34410|AT1G74930|AT2G22760|AT1G19210|AT5G22380
GO:0031323	regulation of cellular metabolic process	0.2	0.074	0.00758	AT2G44840|AT5G47230|AT1G80840|AT4G17490|AT1G10585|AT1G28370|AT3G23250|AT5G21960|AT4G34410|AT1G74930|AT2G22760|AT1G19210|AT5G22380
GO:0006355	regulation of transcription, DNA-dependent	0.154	0.035	0.00172	AT2G44840|AT5G47230|AT1G80840|AT4G17490|AT1G74930|AT1G28370|AT3G23250|AT1G19210|AT5G21960|AT4G34410
GO:0051252	regulation of RNA metabolic process	0.154	0.036	0.00173	AT2G44840|AT5G47230|AT1G80840|AT4G17490|AT1G74930|AT1G28370|AT3G23250|AT1G19210|AT5G21960|AT4G34410
GO:0010200	response to chitin	0.138	0.005	1.68e-08	AT3G23250|AT5G59820|AT5G47230|AT1G80840|AT3G46620|AT1G27730|AT2G44840|AT4G17490|AT4G34410
GO:0009743	response to carbohydrate stimulus	0.138	0.008	4.32e-07	AT5G59820|AT5G47230|AT1G80840|AT1G27730|AT2G44840|AT4G17490|AT3G23250|AT3G46620|AT4G34410
GO:0009611	response to wounding	0.108	0.006	9.86e-06	AT3G61190|AT5G59820|AT1G72920|AT1G80840|AT1G27730|AT3G44260|AT1G74930
GO:0009723	response to ethylene stimulus	0.077	0.005	0.000742	AT5G47230|AT2G44840|AT4G17490|AT1G28370|AT3G23250
GO:0009873	ethylene mediated signaling pathway	0.062	0.002	0.000319	AT5G47230|AT2G44840|AT4G17490|AT1G28370
GO:0071369	cellular response to ethylene stimulus	0.062	0.002	0.000319	AT5G47230|AT2G44840|AT4G17490|AT1G28370
GO:0000160	two-component signal transduction system (phosphorelay)	0.062	0.003	0.00076	AT5G47230|AT2G44840|AT4G17490|AT1G28370
GO:0009451	RNA modification	0.062	0.006	0.0057	AT1G27820|AT1G61470|AT3G44260|AT1G27890
GO Molecular Function assignments
	Term	Observed Frequency	Expected Frequency	p-value	Genes
GO:0001071	nucleic acid binding transcription factor activity	0.229	0.066	0.000456	AT1G27730|AT2G44840|AT5G59820|AT5G47230|AT1G80840|AT4G17490|AT1G10585|AT1G28370|AT3G23250|AT5G04340|AT5G21960|AT4G34410|AT1G74930|AT2G22760|AT1G19210|AT5G22380
GO:0003700	sequence-specific DNA binding transcription factor activity	0.229	0.066	0.000456	AT1G27730|AT2G44840|AT5G59820|AT5G47230|AT1G80840|AT4G17490|AT1G10585|AT1G28370|AT3G23250|AT5G04340|AT5G21960|AT4G34410|AT1G74930|AT2G22760|AT1G19210|AT5G22380
GO:0004540	ribonuclease activity	0.057	0.003	0.00208	AT3G44260|AT1G27890|AT1G27820|AT1G61470
GO:0005509	calcium ion binding	0.071	0.008	0.00666	AT5G39670|AT5G42380|AT1G66400|AT3G01830|AT3G29000
Functional classification by the Munich Information Center for Protein Sequences (MIPS)
	Term	Observed Frequency	Expected Frequency	p-value	Genes
01.03.16	polynucleotide degradation	0.056	0.006	0.00584	AT1G27820|AT1G61470|AT3G44260|AT1G27890
10.01	DNA processing	0.141	0.048	0.00953	AT2G44840|AT5G47230|AT1G80840|AT4G17490|AT1G28370|AT3G23250|AT5G21960|AT4G34410|AT1G74930|AT1G19210
10.01.09	DNA restriction or modification	0.141	0.038	0.00305	AT2G44840|AT5G47230|AT1G80840|AT4G17490|AT1G74930|AT1G28370|AT3G23250|AT1G19210|AT5G21960|AT4G34410
10.01.09.05	DNA conformation modification (e.g. chromatin)	0.141	0.037	0.0028	AT2G44840|AT5G47230|AT1G80840|AT4G17490|AT1G74930|AT1G28370|AT3G23250|AT1G19210|AT5G21960|AT4G34410
11	TRANSCRIPTION	0.282	0.098	0.000586	AT1G27730|AT5G59820|AT5G47230|AT1G80840|AT4G17490|AT1G10585|AT1G28370|AT5G04340|AT5G21960|AT4G34410|AT1G19210|AT5G22380|AT2G44840|AT3G23250|AT1G27890|AT1G74930|AT1G61470|AT2G22760|AT1G27820|AT3G44260
11.02	RNA synthesis	0.225	0.085	0.00276	AT1G27730|AT5G59820|AT5G47230|AT1G80840|AT4G17490|AT1G10585|AT1G28370|AT5G04340|AT5G21960|AT4G34410|AT1G19210|AT5G22380|AT2G44840|AT3G23250|AT1G74930|AT2G22760
11.02.03	mRNA synthesis	0.225	0.079	0.00163	AT1G27730|AT5G59820|AT5G47230|AT1G80840|AT4G17490|AT1G10585|AT1G28370|AT5G04340|AT5G21960|AT4G34410|AT1G19210|AT5G22380|AT2G44840|AT3G23250|AT1G74930|AT2G22760
11.02.03.04	transcriptional control	0.225	0.078	0.00163	AT1G27730|AT5G59820|AT5G47230|AT1G80840|AT4G17490|AT1G10585|AT1G28370|AT5G04340|AT5G21960|AT4G34410|AT1G19210|AT5G22380|AT2G44840|AT3G23250|AT1G74930|AT2G22760
11.06	RNA modification	0.056	0.005	0.00305	AT1G27820|AT1G61470|AT3G44260|AT1G27890
16.17	metal binding	0.141	0.048	0.00947	AT1G27730|AT5G59820|AT5G04340|AT3G29000|AT5G39670|AT1G66400|AT3G46620|AT5G42380|AT5G52760|AT3G01830
16.17.01	calcium binding	0.07	0.006	0.00163	AT5G39670|AT5G42380|AT1G66400|AT3G01830|AT3G29000
30.01.09.08	hormone mediated signal transduction	0.056	0.007	0.00864	AT5G47230|AT2G44840|AT4G17490|AT1G28370
32	CELL RESCUE, DEFENSE AND VIRULENCE	0.197	0.051	0.000586	AT1G72920|AT1G27730|AT5G59820|AT5G47230|AT1G80840|AT5G41740|AT5G45340|AT3G23250|AT2G29470|AT3G61190|AT3G49620|AT1G75830|AT2G29460|AT5G41750
32.01.06	cold shock response	0.056	0.006	0.00517	AT3G61190|AT5G59820|AT5G47230|AT1G27730
34	INTERACTION WITH THE ENVIRONMENT	0.169	0.055	0.00305	AT1G27730|AT5G59820|AT5G47230|AT1G80840|AT5G45340|AT3G23250|AT2G40080|AT3G61190|AT3G49620|AT2G17660|AT2G28085|AT1G75750
34.11	cellular sensing and response to external stimulus	0.169	0.049	0.00196	AT1G27730|AT5G59820|AT5G47230|AT1G80840|AT5G45340|AT3G23250|AT2G40080|AT3G61190|AT3G49620|AT2G17660|AT2G28085|AT1G75750
34.11.03	chemoperception and response	0.141	0.029	0.00128	AT3G61190|AT1G27730|AT3G49620|AT2G17660|AT5G59820|AT1G80840|AT2G28085|AT5G45340|AT3G23250|AT1G75750
36	SYSTEMIC INTERACTION WITH THE ENVIRONMENT	0.099	0.025	0.00947	AT3G61190|AT1G27730|AT5G59820|AT1G80840|AT2G28085|AT3G23250|AT1G75750
36.20.18.99	other plant signalling molecules response (jasmonic acid, salicylic acid etc.)	0.056	0.006	0.00685	AT3G61190|AT1G80840|AT3G23250|AT1G75750
36.25.16.08	response to wounding	0.042	0.003	0.00709	AT3G61190|AT5G59820|AT1G27730
42.1	nucleus	0.141	0.039	0.00305	AT2G44840|AT5G47230|AT1G80840|AT4G17490|AT1G28370|AT3G23250|AT5G21960|AT4G34410|AT1G74930|AT1G19210
42.10.03	organization of chromosome structure	0.141	0.039	0.00305	AT2G44840|AT5G47230|AT1G80840|AT4G17490|AT1G28370|AT3G23250|AT5G21960|AT4G34410|AT1G74930|AT1G19210
70.1	nucleus	0.239	0.082	0.00128	AT1G27730|AT5G47230|AT1G80840|AT4G17490|AT1G10585|AT1G28370|AT5G21960|AT4G34410|AT1G19210|AT2G44840|AT3G23250|AT1G27890|AT1G74930|AT1G61470|AT2G22760|AT1G27820|AT3G44260

## Sheet: UpMc24h_Rp24h_Mp24h-159
Gene Ontology biological process
	Term	Observed Frequency	Expected Frequency	p-value	Genes
GO:0050896	response to stimulus	0.297	0.148	0.00117	AT1G72920|AT5G54610|AT2G40460|AT5G59820|AT1G56650|AT4G17490|AT3G23120|AT3G61190|AT1G02820|AT2G46400|AT2G35980|AT4G01070|AT4G16740|AT2G14560|AT5G51190|AT1G61120|AT2G44840|AT5G54490|AT4G12490|AT3G61220|AT4G37150|AT3G23250|AT1G17420|AT2G21330|AT1G20470|AT3G11480|AT3G56400|AT1G02450|AT1G74930|AT5G22570|AT5G42380|AT1G73010|AT2G01520|AT1G28480|AT5G42020|AT5G45380|AT1G61800|AT3G17800
GO:0006950	response to stress	0.188	0.084	0.00605	AT1G72920|AT5G59820|AT1G56650|AT3G23120|AT3G61190|AT1G02820|AT2G35980|AT4G01070|AT4G16740|AT2G14560|AT1G61120|AT4G12490|AT3G61220|AT4G37150|AT3G23250|AT1G17420|AT3G11480|AT3G56400|AT1G02450|AT1G74930|AT5G22570|AT1G73010|AT5G42020|AT5G45380
GO:0042221	response to chemical stimulus	0.172	0.076	0.0082	AT5G51190|AT1G61120|AT2G44840|AT5G54490|AT5G54610|AT5G59820|AT1G56650|AT4G17490|AT3G23250|AT3G61190|AT2G46400|AT2G21330|AT1G20470|AT3G56400|AT5G22570|AT5G42380|AT4G01070|AT2G01520|AT1G28480|AT2G14560|AT5G42020|AT1G61800
GO:0010033	response to organic substance	0.133	0.046	0.00392	AT5G51190|AT1G61120|AT2G44840|AT5G54490|AT5G54610|AT5G59820|AT1G56650|AT4G17490|AT3G23250|AT3G61190|AT2G46400|AT1G20470|AT3G56400|AT5G22570|AT1G28480|AT2G14560|AT1G61800
GO:0009607	response to biotic stimulus	0.102	0.024	0.00129	AT1G17420|AT4G12490|AT3G11480|AT2G40460|AT2G35980|AT3G56400|AT1G02450|AT4G37150|AT1G74930|AT5G22570|AT4G16740|AT2G14560|AT1G61800
GO:0051707	response to other organism	0.094	0.022	0.00209	AT1G17420|AT4G12490|AT3G11480|AT2G40460|AT2G35980|AT3G56400|AT1G02450|AT4G37150|AT5G22570|AT4G16740|AT2G14560|AT1G61800
GO:0051704	multi-organism process	0.094	0.024	0.00298	AT1G17420|AT4G12490|AT3G11480|AT2G40460|AT2G35980|AT3G56400|AT1G02450|AT4G37150|AT5G22570|AT4G16740|AT2G14560|AT1G61800
GO:0009743	response to carbohydrate stimulus	0.07	0.008	0.000254	AT5G59820|AT5G51190|AT1G56650|AT1G61800|AT2G46400|AT2G44840|AT4G17490|AT3G56400|AT3G23250
GO:0009611	response to wounding	0.062	0.006	0.000254	AT3G11480|AT3G61190|AT5G59820|AT1G72920|AT1G17420|AT1G61120|AT4G16740|AT1G74930
GO:0010200	response to chitin	0.055	0.005	0.000669	AT3G23250|AT5G59820|AT5G51190|AT2G46400|AT2G44840|AT4G17490|AT3G56400
GO:0009751	response to salicylic acid stimulus	0.047	0.006	0.00523	AT3G61190|AT3G56400|AT5G54610|AT1G28480|AT5G22570|AT2G14560
GO Molecular Function assignments
None
Functional classification by the Munich Information Center for Protein Sequences (MIPS)
	Term	Observed Frequency	Expected Frequency	p-value	Genes
16.17.01	calcium binding	0.053	0.006	0.0028	AT5G39670|AT5G42380|AT1G66400|AT3G10300|AT5G54490|AT3G01830|AT3G29000
32	CELL RESCUE, DEFENSE AND VIRULENCE	0.145	0.051	0.0028	AT1G72920|AT1G61120|AT4G12490|AT5G59820|AT1G56650|AT3G23250|AT2G29470|AT3G23120|AT3G61190|AT1G17420|AT3G11480|AT2G35980|AT3G56400|AT1G02450|AT4G01070|AT4G16740|AT1G65970|AT1G28480|AT5G42020
36.25	animal specific systemic sensing and response	0.038	0.004	0.00613	AT3G11480|AT3G61190|AT4G16740|AT5G59820|AT1G17420
36.25.16	immune response	0.038	0.004	0.0059	AT3G11480|AT3G61190|AT4G16740|AT5G59820|AT1G17420
36.25.16.08	response to wounding	0.038	0.003	0.00285	AT3G11480|AT3G61190|AT4G16740|AT5G59820|AT1G17420
