# Supplementary material for: Characterization of Arabidopsis Transcriptional Responses to Different Aphid Species Reveals Genes that Contribute to Host Susceptibility and Non-host Resistance
Source: PLoS Pathog. 2015 May 20;11(5):e1004918. doi: 10.1371/journal.ppat.1004918 (PMC4439036; doi:10.1371/journal.ppat.1004918)
Supplement: S6 Table — The Gene Ontology (GO) and the Munich Information Center for Protein Sequences (MIPS) annotations and the terms related to these annotations are mentioned in the first and the second column. The frequency of these GO/MIPS in our set and in the whole-annotated genome, p-values and genes mapped in these groups are also given. (XLSX) [file ppat.1004918.s016.xlsx]

## Sheet: Sheet1
Table S4. Gene Ontology enrichment analyses for genes specifically deregulated by M.persicae, M. cerasi or R. padi
The Gene Ontology (GO) and the Munich Information Center for Protein Sequences (MIPS) annotations and the term related to these annotations are mentioned in the first and the second column.
The frequency of these GO/MIPS in our set and in the whole-annotated genome, p-values and genes mapped in these group are also given.

## Sheet: Down-Mc3h-10
Gene Ontology biological process
	Term	Observed Frequency	Expected Frequency	p-value	Genes
none
GO Molecular Function assignments
	Term	Observed Frequency	Expected Frequency	p-value	Genes
GO:0052638	indole-3-butyrate beta-glucosyltransferase activity	0.167	0	0.00759	AT1G05680
GO:0010295	(+)-abscisic acid 8'-hydroxylase activity	0.167	0	0.00948	AT5G45340
Functional classification by the Munich Information Center for Protein Sequences (MIPS)
	Term	Observed Frequency	Expected Frequency	p-value	Genes
none

## Sheet: Down-Mp3h-110
Gene Ontology biological process
	Term	Observed Frequency	Expected Frequency	p-value	Genes
GO:0050896	response to stimulus	0.349	0.148	5.31e-05	AT3G02480|AT2G40460|AT5G07460|AT1G23740|AT2G47180|AT5G59320|AT5G66400|AT1G73330|AT5G07690|AT2G47770|AT3G16450|AT4G16740|AT5G24780|AT4G25470|AT1G09350|AT5G24770|AT4G37150|AT5G52640|AT1G80760|AT3G09350|AT1G03850|AT4G12030|AT1G17420|AT3G03190|AT1G76650|AT5G22570|AT5G14200|AT1G28480|AT2G37970|AT5G02020
GO:0006950	response to stress	0.291	0.084	6.91e-07	AT3G02480|AT5G07460|AT1G23740|AT2G47180|AT5G59320|AT5G66400|AT1G73330|AT5G07690|AT2G47770|AT3G16450|AT4G16740|AT5G24780|AT4G25470|AT1G09350|AT5G24770|AT4G37150|AT5G52640|AT3G09350|AT4G12030|AT1G17420|AT3G03190|AT1G76650|AT5G22570|AT5G14200|AT5G02020
GO:0042221	response to chemical stimulus	0.209	0.076	0.00103	AT5G24770|AT3G02480|AT5G07460|AT5G52640|AT1G80760|AT1G03850|AT2G47180|AT4G12030|AT5G59320|AT5G66400|AT3G03190|AT1G73330|AT5G07690|AT5G22570|AT2G47770|AT3G16450|AT5G24780|AT1G28480
GO:0009628	response to abiotic stimulus	0.198	0.054	6.04e-05	AT4G25470|AT1G09350|AT5G24770|AT3G02480|AT5G07460|AT5G52640|AT3G09350|AT1G23740|AT2G47180|AT5G59320|AT5G66400|AT1G73330|AT2G47770|AT5G14200|AT3G16450|AT2G37970|AT5G02020
GO:0005975	carbohydrate metabolic process	0.174	0.034	3.79e-06	AT1G09350|AT1G02460|AT1G45191|AT1G60590|AT5G14200|AT3G30720|AT1G62540|AT1G16410|AT1G65860|AT1G10640|AT2G47180|AT4G12030|AT4G23990|AT1G18590|AT1G62560
GO:0016051	carbohydrate biosynthetic process	0.128	0.01	3.91e-08	AT1G65860|AT5G14200|AT3G30720|AT2G47180|AT1G09350|AT4G12030|AT4G23990|AT1G18590|AT1G62540|AT1G62560|AT1G16410
GO:0019748	secondary metabolic process	0.128	0.015	1.39e-06	AT5G17220|AT5G14200|AT4G16740|AT1G78370|AT1G62540|AT1G16410|AT3G03190|AT1G65860|AT4G12030|AT1G18590|AT1G62560
GO:0034637	cellular carbohydrate biosynthetic process	0.105	0.007	4.58e-07	AT1G65860|AT5G14200|AT3G30720|AT4G12030|AT4G23990|AT1G18590|AT1G62540|AT1G62560|AT1G16410
GO:0044262	cellular carbohydrate metabolic process	0.105	0.018	0.000435	AT5G14200|AT3G30720|AT1G62540|AT1G16410|AT1G65860|AT4G12030|AT4G23990|AT1G18590|AT1G62560
GO:0044272	sulfur compound biosynthetic process	0.093	0.004	5.37e-08	AT1G65860|AT4G12030|AT1G18590|AT5G14200|AT1G62540|AT1G62560|AT1G16410|AT2G26400
GO:0006790	sulfur compound metabolic process	0.093	0.006	1.51e-06	AT1G65860|AT5G14200|AT2G26400|AT4G12030|AT1G18590|AT1G62540|AT1G62560|AT1G16410
GO:0009266	response to temperature stimulus	0.093	0.016	0.0011	AT5G52640|AT4G25470|AT3G16450|AT1G09350|AT5G66400|AT3G09350|AT1G23740|AT2G47180
GO:0016144	S-glycoside biosynthetic process	0.081	0.001	4.65e-09	AT1G62540|AT1G16410|AT1G65860|AT1G62560|AT1G18590|AT5G14200|AT4G12030
GO:0019758	glycosinolate biosynthetic process	0.081	0.001	4.65e-09	AT1G62540|AT1G16410|AT1G65860|AT1G62560|AT1G18590|AT5G14200|AT4G12030
GO:0019761	glucosinolate biosynthetic process	0.081	0.001	4.65e-09	AT1G62540|AT1G16410|AT1G65860|AT1G62560|AT1G18590|AT5G14200|AT4G12030
GO:0016143	S-glycoside metabolic process	0.081	0.002	2.73e-08	AT1G62540|AT1G65860|AT1G62560|AT4G12030|AT1G16410|AT1G18590|AT5G14200
GO:0019757	glycosinolate metabolic process	0.081	0.002	2.73e-08	AT1G62540|AT1G65860|AT1G62560|AT4G12030|AT1G16410|AT1G18590|AT5G14200
GO:0019760	glucosinolate metabolic process	0.081	0.002	2.73e-08	AT1G62540|AT1G65860|AT1G62560|AT4G12030|AT1G16410|AT1G18590|AT5G14200
GO:0016138	glycoside biosynthetic process	0.081	0.003	1.35e-07	AT1G62540|AT1G65860|AT1G62560|AT4G12030|AT1G16410|AT1G18590|AT5G14200
GO:0016137	glycoside metabolic process	0.081	0.004	1.01e-06	AT1G65860|AT4G12030|AT1G18590|AT5G14200|AT1G62540|AT1G62560|AT1G16410
GO:0009611	response to wounding	0.058	0.006	0.00222	AT1G17420|AT4G16740|AT1G76650|AT4G12030|AT5G24770
GO:0009753	response to jasmonic acid stimulus	0.058	0.006	0.00312	AT5G24780|AT4G12030|AT5G24770|AT1G28480|AT5G07690
GO:0009404	toxin metabolic process	0.035	0.002	0.00707	AT1G78370|AT5G17220|AT3G03190
GO:0009407	toxin catabolic process	0.035	0.002	0.00707	AT1G78370|AT5G17220|AT3G03190
GO:0009098	leucine biosynthetic process	0.023	0	0.00707	AT5G14200|AT3G58990
GO Molecular Function assignments
	Term	Observed Frequency	Expected Frequency	p-value	Genes
GO:0003824	catalytic activity	0.518	0.325	0.00371	AT1G45191|AT1G23740|AT3G26290|AT3G08870|AT4G23990|AT1G78370|AT5G17220|AT2G26400|AT4G37410|AT5G07460|AT4G29740|AT2G47180|AT5G59130|AT1G05100|AT5G24780|AT1G64970|AT1G09350|AT4G37150|AT2G36780|AT1G03850|AT1G18590|AT3G58990|AT1G60590|AT5G14200|AT5G24150|AT3G28540|AT1G45201|AT1G62560|AT1G14250|AT1G10640|AT1G02390|AT1G17420|AT3G03190|AT1G28480|AT1G16410|AT1G54020|AT4G16740|AT3G46660|AT5G24770|AT3G44860…
GO:0016491	oxidoreductase activity	0.188	0.058	0.000806	AT5G24150|AT4G37410|AT5G07460|AT4G29740|AT1G16410|AT1G65860|AT4G09750|AT1G03850|AT1G23740|AT1G17420|AT3G26290|AT5G14200|AT1G62540|AT1G28480|AT2G26400|AT1G62560
GO:0004497	monooxygenase activity	0.082	0.012	0.00182	AT3G26290|AT1G62540|AT1G16410|AT1G65860|AT5G24150|AT4G37410|AT1G62560
GO:0016705	oxidoreductase activity, acting on paired donors, with incorporation or reduction of molecular oxygen	0.059	0.008	0.0098	AT1G65860|AT5G24150|AT1G62540|AT1G62560|AT1G16410
GO:0080102	3-methylthiopropyl glucosinolate S-oxygenase activity	0.035	0	4.22e-05	AT1G62560|AT1G65860|AT1G62540
GO:0080104	5-methylthiopropyl glucosinolate S-oxygenase activity	0.035	0	4.22e-05	AT1G62560|AT1G65860|AT1G62540
GO:0080106	7-methylthiopropyl glucosinolate S-oxygenase activity	0.035	0	4.22e-05	AT1G62560|AT1G65860|AT1G62540
GO:0080103	4-methylthiopropyl glucosinolate S-oxygenase activity	0.035	0	5.53e-05	AT1G62560|AT1G65860|AT1G62540
GO:0080107	8-methylthiopropyl glucosinolate S-oxygenase activity	0.035	0	7.06e-05	AT1G62560|AT1G65860|AT1G62540
GO:0080105	6-methylthiopropyl glucosinolate S-oxygenase activity	0.024	0	0.00167	AT1G62560|AT1G65860
Functional classification by the Munich Information Center for Protein Sequences (MIPS)
	Term	Observed Frequency	Expected Frequency	p-value	Genes
32	CELL RESCUE, DEFENSE AND VIRULENCE	0.184	0.051	0.000983	AT4G25470|AT1G78370|AT5G24770|AT5G07460|AT5G52640|AT5G17220|AT1G03850|AT2G47180|AT1G17420|AT5G66400|AT3G03190|AT1G73330|AT3G16450|AT4G16740|AT5G24780|AT1G28480
32.01	stress response	0.115	0.03	0.00937	AT1G17420|AT4G25470|AT5G24770|AT5G66400|AT3G03190|AT1G73330|AT5G52640|AT3G16450|AT4G16740|AT2G47180
32.07	detoxification	0.069	0.01	0.00937	AT5G17220|AT1G78370|AT1G28480|AT3G03190|AT1G03850|AT5G07460
32.07.07	oxygen and radical detoxification	0.069	0.01	0.00937	AT5G17220|AT1G78370|AT1G28480|AT3G03190|AT1G03850|AT5G07460

## Sheet: Down-Rp3h-8
Gene Ontology biological process
	Term	Observed Frequency	Expected Frequency	p-value	Genes
none
GO Molecular Function assignments
	Term	Observed Frequency	Expected Frequency	p-value	Genes
GO:0052637	delta 3-trans-hexadecenoic acid phosphatidylglycerol desaturase activity	0.2	0	0.00198	AT4G27030
Functional classification by the Munich Information Center for Protein Sequences (MIPS)
	Term	Observed Frequency	Expected Frequency	p-value	Genes
none

## Sheet: Down-Mc6h-3
Gene Ontology biological process
	Term	Observed Frequency	Expected Frequency	p-value	Genes
None
GO Molecular Function assignments
	Term	Observed Frequency	Expected Frequency	p-value	Genes
None
Functional classification by the Munich Information Center for Protein Sequences (MIPS)
	Term	Observed Frequency	Expected Frequency	p-value	Genes
None

## Sheet: Down-Mp6h-134
Gene Ontology biological process
	Term	Observed Frequency	Expected Frequency	p-value	Genes
GO:0008152	metabolic process	0.523	0.321	0.000214	AT4G12320|AT4G18270|AT3G03780|AT5G37690|AT5G24530|AT5G15950|AT4G01070|AT1G65890|AT2G27420|AT3G08870|AT2G43100|AT1G45201|AT4G23990|AT1G62560|AT4G21760|AT1G64390|AT1G62710|AT1G78370|AT2G36880|AT1G06000|AT5G17220|AT3G19710|AT4G12030|AT3G02020|AT1G73600|AT3G03190|AT4G04610|AT5G42020|AT1G48100|AT5G10760|AT4G37410|AT1G01190|AT5G07460|AT4G29740|AT1G69730|AT1G16410|AT2G23000|AT2G47180|AT5G59130|AT2G22190…
GO:0050896	response to stimulus	0.275	0.148	0.00579	AT5G54610|AT2G38390|AT2G38380|AT2G40460|AT5G07460|AT3G03780|AT1G23740|AT2G47180|AT5G59320|AT1G02820|AT5G40020|AT5G24530|AT1G73330|AT5G07690|AT4G01070|AT4G16740|AT2G46450|AT4G12490|AT4G36010|AT4G37150|AT4G23680|AT5G59920|AT2G29090|AT4G12030|AT1G65390|AT3G03190|AT3G11480|AT5G14200|AT5G42020|AT4G23690
GO:0006950	response to stress	0.202	0.084	0.00158	AT2G38390|AT2G38380|AT5G07460|AT3G03780|AT1G23740|AT2G47180|AT5G59320|AT1G02820|AT1G73330|AT5G07690|AT4G01070|AT4G16740|AT4G12490|AT4G37150|AT4G23680|AT4G12030|AT1G65390|AT3G03190|AT3G11480|AT5G14200|AT5G42020|AT4G23690
GO:0019748	secondary metabolic process	0.165	0.015	2.04e-11	AT5G17220|AT5G14200|AT3G57020|AT4G16740|AT1G78370|AT5G24530|AT1G62540|AT1G16410|AT3G03190|AT1G65860|AT2G29090|AT1G06000|AT3G19710|AT4G23690|AT4G12030|AT1G18590|AT1G62560|AT5G58860
GO:0005975	carbohydrate metabolic process	0.156	0.034	4.21e-06	AT4G21760|AT1G64390|AT1G48100|AT2G22190|AT1G02460|AT1G60590|AT5G14200|AT1G62540|AT4G18270|AT1G16410|AT1G65860|AT3G19710|AT2G47180|AT4G12030|AT4G23990|AT1G18590|AT1G62560
GO:0006790	sulfur compound metabolic process	0.101	0.006	4.25e-09	AT1G65860|AT3G03780|AT5G14200|AT3G19710|AT4G12030|AT1G18590|AT1G62540|AT4G04610|AT1G62560|AT2G36880|AT1G16410
GO:0016051	carbohydrate biosynthetic process	0.101	0.01	3.19e-07	AT1G65860|AT5G14200|AT3G19710|AT2G47180|AT4G12030|AT4G23990|AT1G18590|AT1G62540|AT1G62560|AT1G16410|AT2G22190
GO:0044262	cellular carbohydrate metabolic process	0.101	0.018	0.00012	AT5G14200|AT1G62540|AT4G18270|AT1G16410|AT2G22190|AT1G65860|AT3G19710|AT4G12030|AT4G23990|AT1G18590|AT1G62560
GO:0044272	sulfur compound biosynthetic process	0.092	0.004	1.17e-09	AT1G65860|AT3G03780|AT4G12030|AT1G18590|AT5G14200|AT1G62540|AT3G19710|AT1G62560|AT2G36880|AT1G16410
GO:0034637	cellular carbohydrate biosynthetic process	0.092	0.007	2.71e-07	AT1G65860|AT5G14200|AT3G19710|AT4G12030|AT4G23990|AT1G18590|AT1G62540|AT1G62560|AT1G16410|AT2G22190
GO:0009607	response to biotic stimulus	0.092	0.024	0.00517	AT5G40020|AT2G46450|AT5G24530|AT4G12490|AT3G11480|AT2G40460|AT4G36010|AT4G37150|AT4G23680|AT4G16740
GO:0016138	glycoside biosynthetic process	0.083	0.003	1.47e-09	AT1G62540|AT1G65860|AT3G19710|AT1G62560|AT4G12030|AT1G16410|AT2G22190|AT1G18590|AT5G14200
GO:0016137	glycoside metabolic process	0.083	0.004	1.48e-08	AT1G65860|AT4G12030|AT1G18590|AT5G14200|AT1G62540|AT3G19710|AT1G62560|AT1G16410|AT2G22190
GO:0051707	response to other organism	0.083	0.022	0.00979	AT5G40020|AT2G46450|AT5G24530|AT4G12490|AT3G11480|AT2G40460|AT4G36010|AT4G37150|AT4G16740
GO:0016144	S-glycoside biosynthetic process	0.073	0.001	4.44e-10	AT1G62540|AT1G16410|AT1G65860|AT3G19710|AT1G62560|AT1G18590|AT5G14200|AT4G12030
GO:0019758	glycosinolate biosynthetic process	0.073	0.001	4.44e-10	AT1G62540|AT1G16410|AT1G65860|AT3G19710|AT1G62560|AT1G18590|AT5G14200|AT4G12030
GO:0019761	glucosinolate biosynthetic process	0.073	0.001	4.44e-10	AT1G62540|AT1G16410|AT1G65860|AT3G19710|AT1G62560|AT1G18590|AT5G14200|AT4G12030
GO:0016143	S-glycoside metabolic process	0.073	0.002	3.16e-09	AT1G62540|AT1G65860|AT3G19710|AT1G62560|AT4G12030|AT1G16410|AT1G18590|AT5G14200
GO:0019757	glycosinolate metabolic process	0.073	0.002	3.16e-09	AT1G62540|AT1G65860|AT3G19710|AT1G62560|AT4G12030|AT1G16410|AT1G18590|AT5G14200
GO:0019760	glucosinolate metabolic process	0.073	0.002	3.16e-09	AT1G62540|AT1G65860|AT3G19710|AT1G62560|AT4G12030|AT1G16410|AT1G18590|AT5G14200
GO:0009308	amine metabolic process	0.073	0.017	0.00689	AT3G02020|AT5G14200|AT4G29740|AT2G36880|AT3G03780|AT2G43100|AT5G15950|AT3G58990
GO:0044271	cellular nitrogen compound biosynthetic process	0.073	0.018	0.00979	AT3G02020|AT5G14200|AT3G57020|AT2G36880|AT3G03780|AT2G43100|AT5G15950|AT3G58990
GO:0009309	amine biosynthetic process	0.064	0.007	0.000352	AT3G03780|AT3G02020|AT2G43100|AT5G14200|AT2G36880|AT5G15950|AT3G58990
GO:0008652	cellular amino acid biosynthetic process	0.055	0.007	0.00153	AT3G03780|AT3G02020|AT2G43100|AT5G14200|AT2G36880|AT3G58990
GO:0009098	leucine biosynthetic process	0.028	0	0.00033	AT2G43100|AT5G14200|AT3G58990
GO:0006551	leucine metabolic process	0.028	0.001	0.000853	AT2G43100|AT5G14200|AT3G58990
GO:0009082	branched chain family amino acid biosynthetic process	0.028	0.001	0.000853	AT2G43100|AT5G14200|AT3G58990
GO:0009081	branched chain family amino acid metabolic process	0.028	0.001	0.00469	AT3G58990|AT2G43100|AT5G14200
GO Molecular Function assignments
	Term	Observed Frequency	Expected Frequency	p-value	Genes
GO:0003824	catalytic activity	0.633	0.325	1.08e-08	AT2G38390|AT2G38380|AT4G18270|AT3G03780|AT1G23740|AT5G24530|AT5G15950|AT3G08870|AT4G23990|AT1G78370|AT5G17220|AT3G19710|AT4G04610|AT2G37580|AT1G48100|AT5G44400|AT4G37410|AT1G01190|AT5G07460|AT2G29350|AT4G29740|AT1G69730|AT2G23000|AT2G47180|AT5G59130|AT2G22190|AT5G52320|AT5G19410|AT4G37150|AT2G45560|AT1G18590|AT3G58990|AT1G11580|AT4G27560|AT3G11480|AT1G60590|AT5G14200|AT3G52720|AT4G12320|AT5G37690…
GO:0016491	oxidoreductase activity	0.193	0.058	5.53e-05	AT2G38390|AT4G12320|AT2G38380|AT5G44400|AT4G37410|AT1G01190|AT5G58860|AT5G07460|AT2G29350|AT4G29740|AT2G45560|AT1G16410|AT1G65860|AT2G29090|AT1G23740|AT5G24530|AT5G52320|AT5G14200|AT1G62540|AT4G04610|AT1G62560
GO:0004497	monooxygenase activity	0.101	0.012	1.23e-05	AT1G62540|AT2G45560|AT4G12320|AT1G16410|AT1G65860|AT2G29090|AT4G37410|AT5G52320|AT1G62560|AT1G01190|AT5G58860
GO:0020037	heme binding	0.083	0.012	0.000154	AT2G46650|AT2G38390|AT2G45560|AT4G12320|AT2G38380|AT5G59920|AT4G37410|AT5G52320|AT1G01190
GO:0046906	tetrapyrrole binding	0.083	0.013	0.000317	AT2G46650|AT2G38390|AT2G45560|AT4G12320|AT2G38380|AT5G59920|AT4G37410|AT5G52320|AT1G01190
GO:0005506	iron ion binding	0.083	0.014	0.00053	AT2G46650|AT2G38390|AT2G45560|AT4G12320|AT2G38380|AT5G59920|AT4G37410|AT5G52320|AT1G01190
GO:0016705	oxidoreductase activity, acting on paired donors, with incorporation or reduction of molecular oxygen	0.064	0.008	0.000523	AT1G65860|AT2G29090|AT5G24530|AT1G62540|AT1G62560|AT5G58860|AT1G16410
GO:0008289	lipid binding	0.055	0.009	0.00722	AT5G59320|AT2G37870|AT5G64080|AT5G05960|AT4G12490|AT5G59920
GO:0019825	oxygen binding	0.055	0.009	0.00722	AT2G29090|AT4G37410|AT5G52320|AT1G01190|AT4G12320|AT5G58860
GO:0016709	oxidoreductase activity, acting on paired donors, with incorporation or reduction of molecular oxygen, NADH or NADPH as one donor, and incorporation of one atom of oxygen	0.037	0.002	0.0017	AT1G62540|AT2G29090|AT1G62560|AT1G16410
GO:0080102	3-methylthiopropyl glucosinolate S-oxygenase activity	0.028	0	5.53e-05	AT1G62560|AT1G65860|AT1G62540
GO:0080104	5-methylthiopropyl glucosinolate S-oxygenase activity	0.028	0	5.53e-05	AT1G62560|AT1G65860|AT1G62540
GO:0080106	7-methylthiopropyl glucosinolate S-oxygenase activity	0.028	0	5.53e-05	AT1G62560|AT1G65860|AT1G62540
GO:0080103	4-methylthiopropyl glucosinolate S-oxygenase activity	0.028	0	8.27e-05	AT1G62560|AT1G65860|AT1G62540
GO:0080107	8-methylthiopropyl glucosinolate S-oxygenase activity	0.028	0	0.000115	AT1G62560|AT1G65860|AT1G62540
GO:0080105	6-methylthiopropyl glucosinolate S-oxygenase activity	0.018	0	0.0017	AT1G62560|AT1G65860
GO:0003861	3-isopropylmalate dehydratase activity	0.018	0	0.00263	AT2G43100|AT3G58990
Functional classification by the Munich Information Center for Protein Sequences (MIPS)
	Term	Observed Frequency	Expected Frequency	p-value	Genes
1	METABOLISM	0.391	0.181	1.84e-05	AT4G18270|AT3G03780|AT5G37690|AT5G24530|AT5G15950|AT4G01070|AT3G08870|AT1G45201|AT3G44990|AT4G23990|AT4G21760|AT1G64390|AT1G78370|AT2G36880|AT1G06000|AT5G17220|AT1G26820|AT3G19710|AT3G02020|AT1G73600|AT3G03190|AT4G04610|AT2G37580|AT1G48100|AT3G25290|AT2G29350|AT4G29740|AT1G69730|AT1G16410|AT2G47180|AT2G22190|AT5G67280|AT5G19410|AT4G16740|AT5G58860|AT3G44860|AT1G18590|AT3G57020|AT4G27560|AT3G11480…
1.05	C-compound and carbohydrate metabolism	0.183	0.061	0.000531	AT4G21760|AT1G64390|AT1G48100|AT2G36880|AT1G06000|AT2G29350|AT4G29740|AT3G44860|AT3G03780|AT2G47180|AT1G73600|AT4G27560|AT2G22190|AT3G11480|AT1G02460|AT1G60590|AT4G01070|AT3G44990|AT3G52720|AT4G23990|AT2G37580
01.05.13.01	S-adenosyl-methionine - homocysteine cycle	0.043	0.003	0.00129	AT3G44860|AT3G11480|AT3G03780|AT1G73600|AT2G36880
1.2	secondary metabolism	0.087	0.015	0.000763	AT5G17220|AT3G57020|AT1G78370|AT5G24530|AT4G29740|AT1G16410|AT3G03190|AT3G25290|AT3G19710|AT4G23690
16.09	lipid binding	0.052	0.005	0.00139	AT5G59320|AT2G37870|AT5G64080|AT5G05960|AT4G12490|AT5G59920
20.01	transported compounds (substrates)	0.183	0.071	0.00152	AT2G46450|AT4G12490|AT4G12320|AT2G40460|AT5G44400|AT3G51895|AT4G37410|AT1G01190|AT4G18270|AT2G45560|AT1G65860|AT4G12030|AT5G05960|AT2G37870|AT5G64080|AT3G47420|AT5G52320|AT2G46650|AT1G62540|AT3G21670|AT1G62560
32	CELL RESCUE, DEFENSE AND VIRULENCE	0.139	0.051	0.00571	AT1G78370|AT4G12490|AT2G38390|AT2G38380|AT5G07460|AT5G17220|AT5G59920|AT2G47180|AT1G65390|AT3G03190|AT3G11480|AT1G73330|AT4G01070|AT4G16740|AT5G42020|AT4G23690

## Sheet: Down-Rp6h-8
Gene Ontology biological process
	Term	Observed Frequency	Expected Frequency	p-value	Genes
None
GO Molecular Function assignments
	Term	Observed Frequency	Expected Frequency	p-value	Genes
None
Functional classification by the Munich Information Center for Protein Sequences (MIPS)
	Term	Observed Frequency	Expected Frequency	p-value	Genes
None

## Sheet: Down-Mc24h-13
Gene Ontology biological process
	Term	Observed Frequency	Expected Frequency	p-value	Genes
None
GO Molecular Function assignments
	Term	Observed Frequency	Expected Frequency	p-value	Genes
None
Functional classification by the Munich Information Center for Protein Sequences (MIPS)
	Term	Observed Frequency	Expected Frequency	p-value	Genes
None

## Sheet: Down-Mp24h-56
Gene Ontology biological process
	Term	Observed Frequency	Expected Frequency	p-value	Genes
None
GO Molecular Function assignments
	Term	Observed Frequency	Expected Frequency	p-value	Genes
None
Functional classification by the Munich Information Center for Protein Sequences (MIPS)
	Term	Observed Frequency	Expected Frequency	p-value	Genes
01.01.11	metabolism of the pyruvate family (alanine, isoleucine, leucine, valine) and D-alanine	0.071	0.002	0.00561	AT1G10070|AT2G38400|AT3G45300

## Sheet: Down-Rp24h-16
Gene Ontology biological process
	Term	Observed Frequency	Expected Frequency	p-value	Genes
GO:0009628	response to abiotic stimulus	0.667	0.054	4.79e-08	AT5G57560|AT2G40100|AT1G09350|AT3G02480|AT5G62520|AT5G59310|AT3G12580|AT1G56600|AT2G18050|AT5G59320
GO:0050896	response to stimulus	0.667	0.148	0.000126	AT3G02480|AT5G62520|AT5G59310|AT3G12580|AT1G56600|AT2G18050|AT5G59320|AT5G57560|AT2G40100|AT1G09350
GO:0006950	response to stress	0.6	0.084	1.47e-05	AT3G02480|AT5G62520|AT5G59310|AT3G12580|AT1G56600|AT2G18050|AT5G59320|AT5G57560|AT1G09350
GO:0042221	response to chemical stimulus	0.467	0.076	0.000776	AT5G57560|AT3G02480|AT5G59310|AT3G12580|AT1G56600|AT2G18050|AT5G59320
GO:0009414	response to water deprivation	0.333	0.008	3.71e-06	AT5G59310|AT5G59320|AT2G18050|AT1G56600|AT3G02480
GO:0009415	response to water	0.333	0.008	3.71e-06	AT5G59310|AT5G59320|AT2G18050|AT1G56600|AT3G02480
GO Molecular Function assignments
	Term	Observed Frequency	Expected Frequency	p-value	Genes
GO:0016757	transferase activity, transferring glycosyl groups	0.286	0.019	0.0052	AT5G57560|AT1G56600|AT1G09350|AT5G62520
Functional classification by the Munich Information Center for Protein Sequences (MIPS)
	Term	Observed Frequency	Expected Frequency	p-value	Genes
None

[truncated: 9 more sheets: Up-Mc3h-18, UpMp3h-17, UpRp3h-17, Up-Mc6h-74, UpMp6h-60, UpRp6h-26, Up-Mc24h-3, UpMp24h-96, UpRp24h-29]
