# Supplementary material for: Characterization of Arabidopsis Transcriptional Responses to Different Aphid Species Reveals Genes that Contribute to Host Susceptibility and Non-host Resistance
Source: PLoS Pathog. 2015 May 20;11(5):e1004918. doi: 10.1371/journal.ppat.1004918 (PMC4439036; doi:10.1371/journal.ppat.1004918)
Supplement: S8 Table — Classification of genes according to their expression profiles among treatments, performed by volcano plot filtering (fold change ≥ 2.0, t-test p-value ≤ 0.05). The array probe number, normalized expression value (fold changes were log2), TIGR ID number, Arabidopsis thaliana accession number, the gene bank accession are given for each gene that showed a differential expression. Putative function and Gene Ontology (GO) annotations, availabled in the TAIR database, are also detailed for each gene. (XLSX) [file ppat.1004918.s018.xlsx]

## Sheet: Legend
Table S8. Set Arabidopsis genes up- or down-regulated during interaction with M. persicae, M. cerasi or R. padi.
Classification of genes according to their expression profiles among treatments, performed by volcano plot filtering (fold change ≥ 2.0, t-test p-value ≤ 0.05).
The array probe number, normalized expression value (fold changes were log2), TIGR ID number, Arabidopsis thaliana accession number, the gene bank accession are given for each genes that showed a differential expression.
Putative function and Gene Ontology (GO) annotations, availabled in the TAIR database, are also detailed for each gene.

## Sheet: Mc3h-down
Type	without aphid	M. cerasi	M. persicae	R. padi	without aphid	M. cerasi	M. persicae	R. padi	without aphid	M. cerasi	M. persicae	R. padi
Time	3h				6h				24h
Systematic	log2												TIGRID	At accession	GenbankAccession	GO	Gene function
A_84_P62840	-0.116404	-3.17361	-2.58835	-2.02191	-0.00561491	-1.57247	-2.51042	-1.41973	-0.00438733	-3.1189	-1.80512	-2.74926	TC305133	AT4G14690.1	NM_117551	ELIP2 (EARLY LIGHT-INDUCIBLE PROTEIN 2); chlorophyll binding	GO:0010114(response to red light)	GO:0010218(response to far red light)	GO:0010380(regulation of chlorophyll biosynthetic process)	GO:0016168(chlorophyll binding)
A_84_P126821	0.126918	-3.13033	-3.23269	-2.85069	0.0962713	-1.67746	-2.49409	-2.12099	-0.0456068	0.357853	0.233638	-0.0827224	TC306565	AT2G46790.1	NM_201974	APRR9 (PSEUDO-RESPONSE REGULATOR 9); transcription regulator	GO:0000156(two-component response regulator activity)	GO:0005515(protein binding)	GO:0005575(cellular_component)	GO:0007623(circadian rhythm)	GO:0009266(response to temperature stimulus)	GO:0010017(red or far red light signaling pathway)	GO:0030528(transcription regulator activity)
A_84_P847991	0.386306	-3.08831	-2.88928	-2.66839	0.206412	-0.655068	-1.5707	-1.50027	-0.0609461	-0.107551	-0.032288	-0.280301	TC300577	AT2G46830.1	NM_180129	CCA1 (CIRCADIAN CLOCK ASSOCIATED 1); transcription factor	GO:0003677(DNA binding)	GO:0003700(transcription factor activity)	GO:0007623(circadian rhythm)	GO:0009651(response to salt stress)	GO:0009723(response to ethylene stimulus)	GO:0009733(response to auxin stimulus)	GO:0009737(response to abscisic acid stimulus)	GO:0009739(response to gibberellin stimulus)	GO:0009751(response to salicylic acid stimulus)	GO:0009753(response to jasmonic acid stimulus)	GO:0010243(response to organic nitrogen)	GO:0016563(transcription activator activity)	GO:0016564(transcription repressor activity)	GO:0046686(response to cadmium ion)
A_84_P10555	0.205698	-2.95455	-3.22076	-1.56935	-0.000920273	-0.319566	0.00289689	0.285298	0.00335425	-1.49429	-1.52966	-1.47386	TC296850	AT1G53540.1	NM_104232	17.6 kDa class I small heat shock protein (HSP17.6C-CI) (AA 1-156)	GO:0005575(cellular_component)	GO:0009408(response to heat)
A_84_P16823	0.342472	-2.89796	-3.50066	-2.66281	-0.00334205	-1.484	-2.30479	-1.87402	0.0204405	-2.06608	-1.82738	-2.19211	TC304488	AT1G01060.1	NM_001035847	LHY (LATE ELONGATED HYPOCOTYL); DNA binding	GO:0003677(DNA binding)	GO:0003700(transcription factor activity)	GO:0009651(response to salt stress)	GO:0009723(response to ethylene stimulus)	GO:0009733(response to auxin stimulus)	GO:0009737(response to abscisic acid stimulus)	GO:0009739(response to gibberellin stimulus)	GO:0009751(response to salicylic acid stimulus)	GO:0009753(response to jasmonic acid stimulus)	GO:0042752(regulation of circadian rhythm)	GO:0045449(regulation of transcription)	GO:0046686(response to cadmium ion)
A_84_P305070	0.11401	-2.75641	-2.99878	-2.22718	0.0351296	-1.23396	-2.71394	-2.08326	0.0190402	2.38675	2.63684	1.32617	TC284320	AT2G15020.1	NM_127064	hypothetical protein	GO:0003674(molecular_function)	GO:0005575(cellular_component)	GO:0008150(biological_process)
A_84_P19241	-0.237307	-2.7187	-2.7895	-2.17185	0.0290967	-1.58037	-1.96908	-1.78337	-0.0142357	0.0533761	0.12892	-0.364137	TC284054	AT2G46830.1	NM_180129	CCA1 (CIRCADIAN CLOCK ASSOCIATED 1); transcription factor	GO:0003677(DNA binding)	GO:0003700(transcription factor activity)	GO:0007623(circadian rhythm)	GO:0009651(response to salt stress)	GO:0009723(response to ethylene stimulus)	GO:0009733(response to auxin stimulus)	GO:0009737(response to abscisic acid stimulus)	GO:0009739(response to gibberellin stimulus)	GO:0009751(response to salicylic acid stimulus)	GO:0009753(response to jasmonic acid stimulus)	GO:0010243(response to organic nitrogen)	GO:0016563(transcription activator activity)	GO:0016564(transcription repressor activity)	GO:0046686(response to cadmium ion)
A_84_P16621	0.509141	-2.66403	-2.54903	-2.64883	-0.0134071	-0.953221	-1.74174	-1.97832	-0.0154751	-1.24148	-1.76517	-1.72211	NP1340160	AT4G05170.1	NM_116756	DNA binding / transcription factor	GO:0003677(DNA binding)	GO:0003700(transcription factor activity)	GO:0005634(nucleus)	GO:0045449(regulation of transcription)
A_84_P19363	0.309903	-2.44614	-2.57287	-1.4502	0.040079	0.236831	-0.227925	0.0390308	-0.0256001	0.264793	0.326214	0.0788896	TC298227	AT3G46230.1	NM_114492	ATHSP17.4 (Arabidopsis thaliana heat shock protein 17.4)	GO:0005575(cellular_component)	GO:0009408(response to heat)
A_84_P504952	0.110834	-2.41853	-2.56147	-2.60395	0.00551033	0.831434	-0.507555	-0.185395	0.0606177	0.699653	0.789925	1.21429	NP209152	AT3G50300.1	NM_114890	transferase family protein	GO:0005575(cellular_component)	GO:0008150(biological_process)	GO:0016740(transferase activity)
A_84_P566998	-0.14221	-2.34971	-2.44639	-1.9665	0.0251782	1.56302	1.14371	1.92928	0.0147572	0.568115	0.391841	1.39559	TC309017	AT3G49540.1	NM_114814	hypothetical protein	GO:0003674(molecular_function)	GO:0005575(cellular_component)	GO:0006499(N-terminal protein myristoylation)
A_84_P21525	0.470602	-2.27738	-2.48805	-1.22133	-0.00367536	-0.482	0.508294	-0.598045	-0.00673861	-1.24043	-1.08198	-0.964855	TC296515	AT5G12030.1	NM_121241	AT-HSP17.6A (Arabidopsis thaliana heat shock protein 17.6A)	GO:0005829(cytosol)	GO:0006457(protein folding)	GO:0006972(hyperosmotic response)	GO:0009408(response to heat)	GO:0009644(response to high light intensity)	GO:0042542(response to hydrogen peroxide)	GO:0051082(unfolded protein binding)
A_84_P16449	-0.241497	-2.23915	-2.13776	-1.52149	-0.0636455	-1.66617	-2.15841	-1.51343	-0.0207279	-2.39092	-0.938385	-2.40663	TC291920	AT3G22840.1	NM_113183	ELIP1 (EARLY LIGHT-INDUCABLE PROTEIN); chlorophyll binding	GO:0009409(response to cold)	GO:0016168(chlorophyll binding)
A_84_P12056	-0.036223	-2.1942	-3.46429	-2.48153	0.0612193	-1.45121	-2.62399	-2.45836	-0.0311278	0.359499	0.0655958	0.724559	TC288870	AT5G08030.1	NM_120885	glycerophosphoryl diester phosphodiesterase family protein	GO:0006071(glycerol metabolic process)	GO:0008889(glycerophosphodiester phosphodiesterase activity)	GO:0012505(endomembrane system)
A_84_P845388	0.0918041	-2.18551	-2.22352	-2.16698	0.041933	0.618095	0.566162	0.296141	0.0857754	-0.113305	0.233436	-0.296946	TC290515	TC290515			GO:0008152(metabolic process)	GO:0016491(oxidoreductase activity)
A_84_P538729	0.472934	-2.1621	-2.95085	-1.6616	0.0358226	0.297822	-0.407187	0.643411	-0.0091369	-0.112727	-0.914091	-0.510558	TC311765	AT4G10290.1	NM_117097	hypothetical protein	GO:0003674(molecular_function)	GO:0005575(cellular_component)	GO:0008150(biological_process)
A_84_P581126	0.550942	-2.1088	-2.89095	-1.97728	0.0939838	-0.881595	-1.81448	-2.05106	-0.00531234	0.318086	0.197769	-0.139638	NP455165	AT2G46670.1	NM_130232	pseudo-response regulator, putative / timing of CAB expression 1-like protein, putative	GO:0003674(molecular_function)	GO:0005575(cellular_component)	GO:0008150(biological_process)
A_84_P20292	-0.320637	-2.05529	-1.88551	-1.90294	-0.0297273	-1.2829	-1.42994	-1.50009	0.00956328	0.292043	0.180949	-0.203656	TC293154	AT3G02380.1	NM_111105	COL2 (CONSTANS-LIKE 2); transcription factor/ zinc ion binding	GO:0003700(transcription factor activity)	GO:0005622(intracellular)	GO:0008270(zinc ion binding)	GO:0009909(regulation of flower development)
A_84_P826776	0.334385	-2.0515	-2.0602	-1.96012	-0.00124757	-1.11944	0.520498	-1.63018	-0.00821801	-0.762246	-0.89718	-0.963772	TC283640	AT4G12400.2	NM_001036543	stress-inducible protein, putative	GO:0005488(binding)	GO:0005575(cellular_component)	GO:0006950(response to stress)	GO:0009408(response to heat)	GO:0009644(response to high light intensity)	GO:0042542(response to hydrogen peroxide)
A_84_P752730	0.273033	-1.89943	-2.26503	-1.47795	-0.0329003	-0.989707	-2.35528	-1.36717	0.00535934	0.620404	0.916664	0.164608		AT1G66725.1	NR_022371	misc_RNA	GO:0003674(molecular_function)	GO:0005575(cellular_component)	GO:0035195(gene silencing by miRNA)
A_84_P11914	0.187929	-1.88766	-1.90934	-1.80339	-0.0201813	-1.289	0.492591	-1.48912	0.0317133	-0.785089	-0.892602	-0.918503	TC297656	AT4G12400.1	NM_117310	stress-inducible protein, putative	GO:0005488(binding)	GO:0005575(cellular_component)	GO:0006950(response to stress)	GO:0009408(response to heat)	GO:0009644(response to high light intensity)	GO:0042542(response to hydrogen peroxide)
A_84_P836671	0.14495	-1.85467	-2.91599	-2.12048	0.0118517	-0.67648	-1.66892	-1.85388	0.00197645	1.69531	1.37426	1.50242	TC300702	TA52555_3702
A_84_P816767	0.128161	-1.76785	-0.516725	0.166066	0.122113	-0.913108	-0.483762	-0.741887	0.00670429	1.02838	1.2539	1.49621	TC310500	TA32559_3702
A_84_P14305	0.210145	-1.70712	-1.8722	-1.18048	0.117809	-0.0500375	-0.887292	-0.0812779	-0.0122608	-0.813662	-1.21156	-0.474017	NP313576	AT1G66780.1	NM_105349	MATE efflux family protein	GO:0005215(transporter activity)	GO:0006855(multidrug transport)	GO:0015297(antiporter activity)	GO:0016020(membrane)
A_84_P13983	-0.0492096	-1.7026	-2.05362	-1.68165	-0.0452472	-0.909871	-1.41345	-1.49735	0.0593804	0.728037	0.607277	0.0289323	TC291213	AT5G24120.1	NM_122317	SIGE (RNA polymerase sigma subunit E); DNA binding / DNA-directed RNA polymerase/ sigma factor/ transcription factor	GO:0003677(DNA binding)	GO:0003700(transcription factor activity)	GO:0003899(DNA-directed RNA polymerase activity)	GO:0006352(transcription initiation)	GO:0006355(regulation of transcription, DNA-dependent)	GO:0010114(response to red light)	GO:0010218(response to far red light)	GO:0016987(sigma factor activity)
A_84_P847302	0.310237	-1.63955	-0.664007	0.00303321	-0.0150609	-0.548783	-0.0538473	-0.487771	-0.0850297	0.808943	1.18602	1.43237	TC299107	AT3G60140.1	NM_115877	DIN2 (DARK INDUCIBLE 2); hydrolase, hydrolyzing O-glycosyl compounds	GO:0004553(hydrolase activity, hydrolyzing O-glycosyl compounds)	GO:0007568(aging)	GO:0009416(response to light stimulus)	GO:0009744(response to sucrose stimulus)	GO:0012505(endomembrane system)
A_84_P11392	-0.183795	-1.62251	-1.84663	-1.61448	0.0436954	0.127944	-0.416617	0.146111	-0.0134998	-1.15226	-1.0024	0.0442378	TC284654	AT1G67110.1	NM_105381	CYP735A2 (cytochrome P450, family 735, subfamily A, polypeptide 2); oxygen binding	GO:0006118(electron transport)	GO:0012505(endomembrane system)	GO:0019825(oxygen binding)
A_84_P818059	-0.199477	-1.52967	-2.20142	-1.76499	-0.0276692	-1.01805	-1.59336	-1.77643	-0.00901942	-0.112158	-0.266758	-0.147638	TC305554	AK227648		hypothetical protein	GO:0003674(molecular_function)	GO:0008150(biological_process)
A_84_P18829	0.382755	-1.51101	-0.698603	-1.03473	0.0296326	-0.167428	-0.071598	-0.563413	-0.00698481	-0.54869	-1.05049	0.280034	NP039505	AT5G62920.1	NM_125686	ARR6 (RESPONSE REGULATOR 6); transcription regulator/ two-component response regulator	GO:0000156(two-component response regulator activity)	GO:0000160(two-component signal transduction system (phosphorelay))	GO:0005575(cellular_component)	GO:0009735(response to cytokinin stimulus)	GO:0009736(cytokinin mediated signaling)	GO:0030528(transcription regulator activity)
A_84_P21157	0.30337	-1.50139	-1.81438	-1.8603	-0.0955315	0.0714509	-0.452821	0.427076	0.245871	-0.125018	1.078	-0.18804	TC289279	AT3G07120.1	NM_111592	zinc finger (C3HC4-type RING finger) family protein	GO:0005515(protein binding)	GO:0008270(zinc ion binding)
A_84_P757429	0.257606	-1.49937	-2.12359	-1.85006	0.0296084	-0.430801	-0.918325	-0.839534	0.00652987	-0.490005	-0.351922	-0.286672		AT2G04925.1	NM_001036245	hypothetical protein	GO:0012505(endomembrane system)
A_84_P513574	0.0140557	-1.48627	-2.17041	-1.7223	-0.00708549	-0.0434734	0.0914289	0.159305	0.0294272	0.819665	1.02401	0.826605	TC304936	AT2G14560.2	NM_201727	hypothetical protein	GO:0003674(molecular_function)	GO:0005575(cellular_component)	GO:0008150(biological_process)	GO:0009751(response to salicylic acid stimulus)	GO:0050832(defense response to fungus)
A_84_P16903	0.1394	-1.47832	-2.2541	-1.66535	-0.0424249	0.0101989	-1.14518	-0.154048	-0.0205537	1.404	1.53838	1.16729	TC295859	AT5G54610.1	NM_124842	ANK (ANKYRIN); protein binding	GO:0005515(protein binding)	GO:0005575(cellular_component)	GO:0009751(response to salicylic acid stimulus)
A_84_P19231	0.26897	-1.45722	-1.99364	-1.32525	0.014891	-1.02319	0.595363	-1.63351	-0.0413012	-0.783157	-0.611762	-1.52604	TC289736	AT2G26150.1	NM_001124916	ATHSFA2 (Arabidopsis thaliana heat shock transcription factor A2)	GO:0003677(DNA binding)	GO:0003700(transcription factor activity)	GO:0005634(nucleus)	GO:0009408(response to heat)	GO:0009644(response to high light intensity)	GO:0012505(endomembrane system)	GO:0042542(response to hydrogen peroxide)
A_84_P18401	0.0445309	-1.4277	-1.84511	-1.17249	-0.0333127	-0.695686	0.335116	-1.10851	-0.0260529	-0.288093	-0.227118	-0.750427	TC281774	AT3G12580.1	NM_112093	HSP70 (heat shock protein 70); ATP binding	GO:0005524(ATP binding)	GO:0005829(cytosol)	GO:0006457(protein folding)	GO:0009408(response to heat)	GO:0009615(response to virus)	GO:0009617(response to bacterium)	GO:0009644(response to high light intensity)	GO:0042542(response to hydrogen peroxide)
A_84_P804005	0.39791	-1.42312	-1.0984	-0.851023	0.00990453	0.53094	-0.0972146	0.255072	0.0188611	-0.509219	0.0842853	-0.660824	TC290910	AT1G61360.1	NM_104817	S-locus lectin protein kinase family protein	GO:0006468(protein amino acid phosphorylation)	GO:0012505(endomembrane system)	GO:0016301(kinase activity)	GO:0030246(carbohydrate binding)	GO:0048544(recognition or rejection of self pollen)
A_84_P22334	0.114804	-1.41415	-2.11871	-1.92505	0.000336565	-0.728642	-0.116133	-1.45583	-0.00764012	0.411661	-0.0139118	-0.148959	TC284168	AT4G20820.1	NM_118200	FAD-binding domain-containing protein	GO:0006118(electron transport)	GO:0009055(electron carrier activity)
A_84_P772807	0.118264	-1.4038	-1.0698	-1.02873	-0.0298902	-0.365595	-0.6941	-0.724222	0.114921	0.366525	0.216671	-0.0346535	NP1337075	AT1G68240.2	NM_001036174	hypothetical protein	GO:0003700(transcription factor activity)	GO:0005634(nucleus)	GO:0045449(regulation of transcription)
A_84_P15248	-0.21745	-1.39492	-0.619272	-1.0259	-0.0379815	-1.20201	-0.488604	-0.303733	-0.043635	-0.36586	-0.357337	-0.11031	TC305806	AT1G77760.1	NM_106425	NIA1 (NITRATE REDUCTASE 1)	GO:0005829(cytosol)	GO:0006809(nitric oxide biosynthetic process)	GO:0008940(nitrate reductase activity)	GO:0009416(response to light stimulus)	GO:0042128(nitrate assimilation)
A_84_P19909	-0.0901575	-1.38445	-1.25289	-1.70068	0.0118123	-2.06445	-2.48669	-1.20383	-0.0247024	-0.865045	-2.14378	0.223898	NP041958	AT1G04180.1	NM_100299	flavin-containing monooxygenase family protein / FMO family protein	GO:0004497(monooxygenase activity)	GO:0006118(electron transport)
A_84_P18814	0.171486	-1.36446	-1.07162	-1.26171	-0.00697476	-0.885731	-0.85051	-0.492236	0.0323099	0.12496	0.641512	-0.0190426	TC281018	AT5G59670.1	NM_125359	leucine-rich repeat protein kinase, putative	GO:0006468(protein amino acid phosphorylation)	GO:0012505(endomembrane system)	GO:0016301(kinase activity)
A_84_P14137	0.247823	-1.3612	-0.146858	-1.30743	0.0614341	-2.36011	-2.80506	-3.76435	-0.00994673	-0.882758	0.658746	0.154858	TC287217	AT5G13170.1	NM_121320	nodulin MtN3 family protein	GO:0016020(membrane)
A_84_P23539	-0.211606	-1.33714	-1.37164	-1.17761	0.00186772	-0.206246	-0.519045	-0.437792	-0.0244044	0.680184	0.967283	0.0486906	NP225790	AT5G58770.1	NM_125264	dehydrodolichyl diphosphate synthase, putative / DEDOL-PP synthase, putative	GO:0019408(dolichol biosynthetic process)	GO:0045547(dehydrodolichyl diphosphate synthase activity)
A_84_P858026	-0.0106878	-1.32234	-1.03073	-1.10121	-0.0136812	0.395728	0.287159	0.135783	0.0909287	0.26421	0.388094	0.158883	TC311374	TC311374
A_84_P822754	-0.131645	-1.31658	-0.911568	-1.268	0.0111333	0.140467	0.192954	-0.0937552	-0.140377	-0.60698	-0.799532	-0.697956	TC298306	AT3G28040.1	NM_113722	leucine-rich repeat transmembrane protein kinase, putative	GO:0004674(protein serine/threonine kinase activity)	GO:0005524(ATP binding)	GO:0006468(protein amino acid phosphorylation)	GO:0007169(transmembrane receptor protein tyrosine kinase signaling pathway)	GO:0012505(endomembrane system)	GO:0016301(kinase activity)
A_84_P12395	-0.00747176	-1.30078	-1.60588	-1.21226	-0.0112306	-0.969539	-1.12192	-1.03149	-0.0586953	0.712087	1.06426	0.538642	TC307856	AT1G32900.1	NM_103023	starch synthase, putative	GO:0009058(biosynthetic process)	GO:0009250(glucan biosynthetic process)	GO:0009507(chloroplast)	GO:0016757(transferase activity, transferring glycosyl groups)
A_84_P835360	-0.11399	-1.30031	-1.31536	-1.49776	0.0139354	0.0733255	-0.224812	-0.419801	0.030654	0.261766	0.239059	0.162625	TC305326	AT1G15290.1	NM_101398	binding	GO:0005488(binding)	GO:0005575(cellular_component)	GO:0008150(biological_process)
A_84_P17828	0.186887	-1.29297	-1.41624	-1.23292	-0.0245516	-0.874558	0.388614	-1.36444	0.0308015	-0.302267	-0.203721	-0.578177	TC304278	AT5G48570.1	NM_124233	peptidyl-prolyl cis-trans isomerase, putative / FK506-binding protein, putative	GO:0003755(peptidyl-prolyl cis-trans isomerase activity)	GO:0005516(calmodulin binding)	GO:0005528(FK506 binding)	GO:0005575(cellular_component)	GO:0006457(protein folding)
A_84_P769252	0.0172882	-1.27727	-1.1964	-1.15539	-0.149344	-0.400768	-1.09376	-1.19608	0.0935044	0.0109944	0.531769	0.384309	TC313359	AT5G18661.1	NM_001125777	hypothetical protein
A_84_P19142	0.028594	-1.27586	-1.2571	-1.15558	0.00761194	-0.217825	-1.00642	-0.589945	-0.0362652	0.0126511	-0.232035	0.230073	TC283225	AT2G47750.1	NM_130342	GH3.9 (PUTATIVE INDOLE-3-ACETIC ACID-AMIDO SYNTHETASE GH3.9)	GO:0003674(molecular_function)	GO:0005575(cellular_component)	GO:0009733(response to auxin stimulus)
A_84_P867949	-0.09012	-1.273	-0.973244	-0.379824	-0.0995822	0.947622	1.05754	0.631677	0.0599418	1.22507	1.35328	0.701556	TC304558	AT4G12735.1	NM_202810	hypothetical protein	GO:0003674(molecular_function)	GO:0008150(biological_process)
A_84_P823227	0.262543	-1.27258	-1.34185	-1.42693	0.0131731	-0.153579	0.100053	-0.56295	0.0384033	0.0110254	-0.210958	-0.602625	TC310209	AT5G17300.1	NM_121736	myb family transcription factor	GO:0003700(transcription factor activity)	GO:0045449(regulation of transcription)
A_84_P857437	-0.115121	-1.26141	-1.06637	-0.970228	0.0742675	0.440853	-0.37628	-0.353909	-0.282053	-1.31005	-1.43949	-1.39633	TC311036	AT5G35980.2	NM_001036893	protein kinase family protein	GO:0005575(cellular_component)	GO:0006468(protein amino acid phosphorylation)	GO:0016301(kinase activity)
A_84_P94599	0.0461794	-1.25845	-1.10129	-1.07845	-0.0284574	-0.534169	-0.965543	-0.814677	0.0373041	0.738384	1.06809	0.53146	TC295116	AT3G56290.1	NM_115487	hypothetical protein	GO:0003674(molecular_function)	GO:0008150(biological_process)
A_84_P828342	-0.00806856	-1.25797	-0.387491	-0.160632	-0.166053	-0.29788	-0.627244	-0.149542	-0.0623225	0.449526	0.221146	0.249224	TC295588	AT1G68450.1	NM_105516	VQ motif-containing protein	GO:0003674(molecular_function)	GO:0008150(biological_process)	GO:0009507(chloroplast)
A_84_P16637	0.0620522	-1.25426	-1.14745	-0.858409	-0.0324824	-0.384801	-0.647132	-0.425044	-0.0499608	-1.20779	-0.945917	-0.990686	TC282254	AT4G11470.1	NM_117218	protein kinase family protein	GO:0004672(protein kinase activity)	GO:0006468(protein amino acid phosphorylation)	GO:0012505(endomembrane system)
A_84_P601401	0.212107	-1.23921	-0.426722	-0.621951	-0.130469	-0.132857	-0.767417	-0.503756	-0.0175549	0.253796	0.755553	0.15384		AT1G49405.1	NM_148573	integral membrane protein, putative	GO:0003674(molecular_function)	GO:0008150(biological_process)	GO:0016020(membrane)
A_84_P136665	-0.146597	-1.23775	-1.14992	-1.17667	-0.0973964	-1.04189	-1.1061	-0.873881	-0.0371716	-0.589287	-0.695109	-0.478325	TC297038	AT4G15430.1	NM_117632	hypothetical protein	GO:0003674(molecular_function)	GO:0008150(biological_process)	GO:0012505(endomembrane system)	GO:0016020(membrane)
A_84_P507007	0.135609	-1.23501	-1.81437	-0.890196	-0.0405953	-0.24147	0.169572	-0.883098	-0.0430382	0.331914	0.0192001	0.584041	NP237983	AT5G41590.1	NM_123523	hypothetical protein	GO:0003674(molecular_function)	GO:0008150(biological_process)
A_84_P12560	-0.0981687	-1.23367	-1.65622	-1.38297	-0.0514237	-1.06929	-1.59334	-1.53197	0.022401	0.466588	0.32164	0.0138812	TC293522	AT2G31380.1	NM_128695	STH (salt tolerance homologue); transcription factor/ zinc ion binding	GO:0003700(transcription factor activity)	GO:0005622(intracellular)	GO:0008270(zinc ion binding)	GO:0012505(endomembrane system)	GO:0019904(protein domain specific binding)	GO:0045449(regulation of transcription)
A_84_P10696	0.153833	-1.23205	-1.15668	-1.33237	-0.0337303	-0.0260583	-0.292187	-0.243522	-0.0286033	0.164315	0.408535	0.133245	TC306445	AT2G24160.1		pseudo
A_84_P12249	0.126929	-1.2211	-1.28703	-1.09574	0.000658295	-0.270267	-0.464291	-0.394997	0.032641	-0.540216	-0.81269	-0.567501	TC309493	AT1G28010.1	NM_102566	PGP14 (P-GLYCOPROTEIN 14); ATPase, coupled to transmembrane movement of substances	GO:0006810(transport)	GO:0016021(integral to membrane)	GO:0042626(ATPase activity, coupled to transmembrane movement of substances)
A_84_P13014	0.127141	-1.21192	-1.22309	-1.13915	-0.0157408	-0.7176	-0.346747	-1.0105	-0.00436439	0.0278943	0.0678681	0.0419038	NP164460	AT5G12110.1	NM_121249	elongation factor 1B alpha-subunit 1 (eEF1Balpha1)	GO:0003746(translation elongation factor activity)	GO:0005853(eukaryotic translation elongation factor 1 complex)	GO:0006414(translational elongation)
A_84_P802894	-0.0774289	-1.21073	-0.940431	-1.17412	0.0439144	-0.469917	-0.199142	-0.503068	-0.00107287	-0.343995	-0.322568	-0.616432	TC302350	AT2G26080.1	NM_128167	ATGLDP2 (ARABIDOPSIS THALIANA GLYCINE DECARBOXYLASE P-PROTEIN 2); glycine dehydrogenase (decarboxylating)	GO:0004375(glycine dehydrogenase (decarboxylating) activity)	GO:0005739(mitochondrion)	GO:0005960(glycine cleavage complex)	GO:0019464(glycine decarboxylation via glycine cleavage system)
A_84_P11087	0.0478137	-1.21035	-1.07553	-0.828537	-0.0433688	-0.158857	-0.496735	-0.106931	0.0308847	-0.623622	-0.582643	-0.657258	TC282065	AT5G01560.1	NM_120234	lectin protein kinase, putative	GO:0006468(protein amino acid phosphorylation)	GO:0012505(endomembrane system)	GO:0016301(kinase activity)
A_84_P23174	-0.00442946	-1.20692	-0.635397	-1.10511	-0.0236873	-0.288388	-0.788664	-0.549052	-0.0670888	0.403195	0.657027	0.33478	TC291909	AT3G52720.1	NM_115132	carbonic anhydrase family protein	GO:0004089(carbonate dehydratase activity)	GO:0006730(one-carbon compound metabolic process)	GO:0008270(zinc ion binding)	GO:0012505(endomembrane system)
A_84_P855873	-0.079761	-1.20228	-1.32084	-1.37475	0.129983	-0.0996003	-0.170519	0.0665559	0.00861748	0.442233	0.790692	0.325812	TC310124	T42092
A_84_P610565	0.203707	-1.19718	-1.12657	-0.894663	-0.0281095	0.0430632	-0.0372309	0.185626	0.0190462	0.0595191	-0.0415475	-0.251633		AT3G11402.1	NM_148710	DC1 domain-containing protein	GO:0003674(molecular_function)	GO:0005575(cellular_component)	GO:0008150(biological_process)
A_84_P855236	-0.0596158	-1.19082	-0.19974	-0.947909	0.119963	0.707871	0.253531	-0.176835	0.255781	-0.324826	0.296659	-0.460795	TC309738	AT3G08947.1		pseudo
A_84_P169033	-0.00331421	-1.19004	-1.22763	-0.421788	0.0112708	0.955547	0.959153	0.664603	-0.0338503	1.97417	1.15578	3.1263		AT1G65970.1	NM_105269	TPX2 (THIOREDOXIN-DEPENDENT PEROXIDASE 2); antioxidant	GO:0005575(cellular_component)	GO:0008150(biological_process)	GO:0016209(antioxidant activity)
A_84_P12766	-0.0885356	-1.18192	-1.32954	-1.05669	-0.0519467	-0.531557	-0.780266	-0.552751	-0.0238644	-0.650433	-0.0983315	-0.416595	TC306780	AT3G51240.1	NM_114983	F3H (TRANSPARENT TESTA 6); naringenin 3-dioxygenase	GO:0005575(cellular_component)	GO:0009813(flavonoid biosynthetic process)	GO:0010224(response to UV-B)	GO:0045486(naringenin 3-dioxygenase activity)
A_84_P23899	0.10609	-1.18097	-1.29066	-0.866584	0.00698021	0.172133	0.276342	0.330233	-0.0123544	0.0711114	0.156831	0.166435	TC297610	AT2G29500.1	NM_128504	17.6 kDa class I small heat shock protein (HSP17.6B-CI)	GO:0003674(molecular_function)	GO:0006979(response to oxidative stress)	GO:0009408(response to heat)	GO:0009644(response to high light intensity)	GO:0042542(response to hydrogen peroxide)
A_84_P757369	0.0629456	-1.17756	-1.71033	-1.08475	-0.0231072	-0.622129	-0.886501	-0.825904	-0.0183534	-0.387459	-0.610172	-0.425462		AT2G04033.1	NM_001036245	pseudo
A_84_P17522	0.2352	-1.15976	-1.18959	-0.939497	-0.0336467	-0.426962	-0.230701	-0.384322	-0.0394256	-0.403178	-0.328037	-0.491783		AT3G57700.1	NM_115630	protein kinase, putative	GO:0005575(cellular_component)	GO:0006468(protein amino acid phosphorylation)	GO:0016301(kinase activity)
A_84_P835922	-0.204824	-1.15861	-1.43923	-1.25581	0.0672766	-0.148087	-1.07353	-0.707958	-0.0341048	-0.033737	-0.163627	-0.39523	TC310908	AT3G16520.2	NM_180266	UDP-glucoronosyl/UDP-glucosyl transferase family protein	GO:0005575(cellular_component)	GO:0008152(metabolic process)	GO:0008194(UDP-glycosyltransferase activity)	GO:0016757(transferase activity, transferring glycosyl groups)
A_84_P732159	0.164449	-1.15045	-0.852257	-0.6815	0.0740799	0.388944	-0.169646	0.389742	0.0124328	-0.143568	0.223286	-0.0692202		TA50735_3702
A_84_P14029	0.0734732	-1.14745	-1.77437	-1.41885	0.00484618	-1.13874	-1.3591	-1.41486	-0.0359524	-1.58475	-2.00708	-1.3377	TC284199	AT5G44440.1	NM_123811	FAD-binding domain-containing protein	GO:0009055(electron carrier activity)	GO:0012505(endomembrane system)
A_84_P16749	0.198768	-1.14559	-0.867659	-1.10275	-0.0260999	-0.191118	-0.895459	-0.771712	-0.0322894	0.239053	-0.088138	0.578859	TC305676	AT4G16780.1	NM_117780	ATHB-2 (ARABIDOPSIS THALIANA HOMEOBOX PROTEIN 2); DNA binding / transcription factor	GO:0003677(DNA binding)	GO:0003700(transcription factor activity)	GO:0005634(nucleus)	GO:0006355(regulation of transcription, DNA-dependent)	GO:0009735(response to cytokinin stimulus)	GO:0010017(red or far red light signaling pathway)
A_84_P19508	-0.0239669	-1.14441	-1.75411	-1.19285	-0.0743364	-0.564433	-1.2713	-0.441353	-0.0369199	-0.258872	0.00881276	-0.481631	TC299672	AT4G23680.1	NM_118499	major latex protein-related / MLP-related	GO:0003674(molecular_function)	GO:0005575(cellular_component)	GO:0006952(defense response)	GO:0009607(response to biotic stimulus)
A_84_P13826	-0.00543006	-1.13756	-1.11826	-0.980847	0.00094624	-0.0517792	-1.25436	-0.254417	0.0395201	0.227463	0.828966	0.624894	TC284469	AT4G21760.1	NM_118296	BGLU47 (Beta-glucosidase 47); hydrolase, hydrolyzing O-glycosyl compounds	GO:0004553(hydrolase activity, hydrolyzing O-glycosyl compounds)	GO:0005975(carbohydrate metabolic process)	GO:0012505(endomembrane system)
A_84_P22866	-0.183997	-1.13437	-1.56899	-0.910262	-0.00282566	-0.894314	-1.64999	-0.948769	-0.0385635	-0.252115	-0.152841	-0.672526	TC296341	AT1G20070.1	NM_101861	hypothetical protein	GO:0003674(molecular_function)	GO:0008150(biological_process)	GO:0009507(chloroplast)
A_84_P11976	-0.033978	-1.13125	-0.792326	-0.975075	0.0384223	-0.340126	-0.0297883	-0.228249	-0.00481598	-0.0520937	0.127926	-0.122468	NP187840	AT4G30640.1	NM_119210	F-box family protein (FBL19)	GO:0004842(ubiquitin-protein ligase activity)	GO:0005575(cellular_component)	GO:0006511(ubiquitin-dependent protein catabolic process)
A_84_P543111	0.0377257	-1.125	-1.1399	-0.472936	0.126123	0.526855	-0.0285116	0.0626705	0.0190455	-0.377277	-0.552839	-0.633431	NP180295	NP180295
A_84_P807539	0.11197	-1.12006	-1.36362	-0.975817	0.0112372	-0.312171	-0.927502	-0.710839	-0.0337719	-0.561384	-0.043888	-0.350167	TC306780	AT3G51240.1	NM_114983	F3H (TRANSPARENT TESTA 6); naringenin 3-dioxygenase	GO:0005575(cellular_component)	GO:0009813(flavonoid biosynthetic process)	GO:0010224(response to UV-B)	GO:0045486(naringenin 3-dioxygenase activity)
A_84_P226889	0.0444275	-1.11937	-1.17884	-0.986057	-0.0214959	0.485505	-0.0914249	-0.129405	0.0409897	0.726771	1.01398	0.71128	TC296039	AT4G20000.1	NM_118119	VQ motif-containing protein	GO:0003674(molecular_function)	GO:0005575(cellular_component)	GO:0008150(biological_process)
A_84_P13963	-0.0936879	-1.11598	-1.55469	-1.20007	-0.0404363	-0.853373	-1.50308	-0.499159	-0.00393595	-1.43754	-0.529941	-0.300914	TC288738	AT5G13930.1	NM_121396	ATCHS/CHS/TT4 (CHALCONE SYNTHASE); naringenin-chalcone synthase	GO:0005634(nucleus)	GO:0005783(endoplasmic reticulum)	GO:0006979(response to oxidative stress)	GO:0009611(response to wounding)	GO:0009629(response to gravity)	GO:0009705(plant-type vacuole membrane)	GO:0009715(chalcone biosynthetic process)	GO:0009753(response to jasmonic acid stimulus)	GO:0009813(flavonoid biosynthetic process)	GO:0009926(auxin polar transport)	GO:0010224(response to UV-B)	GO:0016210(naringenin-chalcone synthase activity)	GO:0031540(regulation of anthocyanin biosynthetic process)
A_84_P186924	0.0995843	-1.09341	-1.48102	-1.2276	0.00408514	0.120221	-0.42021	0.00215333	-0.00241363	0.579908	0.920704	0.339717	TC281125	AT1G65790.1	NM_105252	ARK1 (A. THALIANA RECEPTOR KINASE I); kinase	GO:0004674(protein serine/threonine kinase activity)	GO:0006468(protein amino acid phosphorylation)	GO:0009875(pollen-pistil interaction)	GO:0016020(membrane)	GO:0016301(kinase activity)	GO:0019199(transmembrane receptor protein kinase activity)
A_84_P855121	-0.000988066	-1.0929	-0.922827	-1.13389	-0.014486	-0.111615	-0.232061	-0.27408	0.0119087	-0.180997	-0.30019	-0.314118	NP230330	AT5G45510.1	NM_123919	leucine-rich repeat family protein	GO:0005515(protein binding)	GO:0005575(cellular_component)	GO:0006952(defense response)
A_84_P800399	0.227343	-1.09	-0.472776	-0.581836	0.0504252	0.682841	0.216115	0.0762467	0.0626223	-0.298993	-0.363236	-0.0724235		EG525309
A_84_P851319	0.0501205	-1.08807	-1.55223	-1.31619	0.0566179	-0.465293	-1.28764	-1.17211	-0.037111	0.588795	0.576118	0.043159	TC306209	AT5G59780.1	NM_180894	MYB59 (myb domain protein 59); DNA binding / transcription factor	GO:0003677(DNA binding)	GO:0003700(transcription factor activity)	GO:0006355(regulation of transcription, DNA-dependent)	GO:0009651(response to salt stress)	GO:0009723(response to ethylene stimulus)	GO:0009733(response to auxin stimulus)	GO:0009739(response to gibberellin stimulus)	GO:0009751(response to salicylic acid stimulus)	GO:0009753(response to jasmonic acid stimulus)	GO:0046686(response to cadmium ion)
A_84_P567982	0.0434338	-1.08463	-1.33744	-1.00351	-0.0303939	0.254076	-0.400848	0.203351	-0.0300285	-1.12413	-0.687428	-0.0459514	TC298988	AT4G15210.2	NM_117609	ATBETA-AMY (BETA-AMYLASE); beta-amylase	GO:0005983(starch catabolic process)	GO:0012505(endomembrane system)	GO:0016161(beta-amylase activity)
A_84_P594936	0.0188616	-1.07945	-0.306632	-1.01881	0.0863016	1.92671	1.1393	1.02317	0.0430888	1.12514	1.39676	0.3253	TC314168	AT5G45340.2	NM_123902	CYP707A3 (cytochrome P450, family 707, subfamily A, polypeptide 3); oxygen binding	GO:0009414(response to water deprivation)	GO:0009639(response to red or far red light)	GO:0010295((+)-abscisic acid 8'-hydroxylase activity)	GO:0012505(endomembrane system)	GO:0019825(oxygen binding)	GO:0046345(abscisic acid catabolic process)
A_84_P221276	-0.0198227	-1.07667	-1.18325	-1.22276	0.073555	-0.436088	-0.721145	-0.434718	-0.000683347	0.499591	0.366503	0.6885	TC292921	AT5G22390.1	NM_122144	hypothetical protein
A_84_P857232	-0.024113	-1.06575	-1.10717	-0.621204	0.261288	2.43363	0.532719	0.627064	0.201237	1.13498	0.0886192	0.89867	TC310913	TC310913
A_84_P792075	0.027094	-1.06072	-0.738027	-1.025	0.0513817	0.313561	0.541986	0.137057	-0.0888214	-0.568717	-0.342355	-0.479636	TC297287	BP837332
A_84_P14948	0.122247	-1.05604	-0.00769636	-1.17315	0.0077688	0.445144	0.828604	0.535501	-0.0265742	-2.17754	-1.31789	-2.04402	TC291934	AT5G37260.1	NM_123085	CIR1/RVE2 (CIRCADIAN 1); DNA binding / transcription factor	GO:0003677(DNA binding)	GO:0003700(transcription factor activity)	GO:0007623(circadian rhythm)	GO:0009651(response to salt stress)	GO:0009723(response to ethylene stimulus)	GO:0009733(response to auxin stimulus)	GO:0009737(response to abscisic acid stimulus)	GO:0009739(response to gibberellin stimulus)	GO:0009751(response to salicylic acid stimulus)	GO:0009753(response to jasmonic acid stimulus)	GO:0009845(seed germination)	GO:0009909(regulation of flower development)	GO:0045449(regulation of transcription)
A_84_P759855	-0.022198	-1.05434	-0.75802	-1.08425	0.257238	-0.142778	-0.850779	-0.423026	0.00953834	-0.14558	0.319509	0.0514232	TC297995	AT3G20100.1	NM_112901	CYP705A19 (cytochrome P450, family 705, subfamily A, polypeptide 19); oxygen binding	GO:0006118(electron transport)	GO:0012505(endomembrane system)	GO:0019825(oxygen binding)
A_84_P21596	-0.188934	-1.04876	-1.35069	-1.33544	0.0239378	-0.237508	-1.09715	-0.783592	-0.00675785	0.50493	0.261369	0.337127		AT5G44530.1	NM_123820	subtilase family protein	GO:0004289(subtilase activity)	GO:0006508(proteolysis)	GO:0012505(endomembrane system)
A_84_P825699	-0.0066734	-1.03705	-1.12894	-1.36888	0.0438653	-0.918936	-1.09466	-1.36792	-0.0154778	-0.42595	-0.706889	-0.668514	TC281622	AT5G35970.1	NM_122988	DNA-binding protein, putative	GO:0003677(DNA binding)	GO:0008150(biological_process)	GO:0009507(chloroplast)
A_84_P721943	0.27835	-1.03562	-0.108916	-0.698979	-0.00823541	-0.552157	-0.577408	-0.591974	0.0169006	-0.966426	-1.22884	-0.442943	TC298929	TC298929
A_84_P831167	0.113316	-1.02275	-1.06696	-0.99398	0.0279632	-0.207567	-0.749097	-0.378748	0.063488	0.679026	0.797834	0.478164	TC294131	AT1G69730.1	NM_105641	protein kinase family protein	GO:0006468(protein amino acid phosphorylation)	GO:0012505(endomembrane system)	GO:0016301(kinase activity)
A_84_P795530	0.0196414	-1.02254	-1.22571	-0.962054	0.0113539	-0.625796	-0.635104	-0.717509	-0.0378582	0.445912	0.0388675	0.668721	TC292921	AT5G22390.1	NM_122144	hypothetical protein
A_84_P15036	-0.141001	-1.02173	-1.3698	-1.08115	-0.00228617	0.0815327	-0.462606	0.217486	0.0360709	0.675225	1.0547	0.59753	TC280877	AT5G60900.1	NM_125483	RLK1 (RECEPTOR-LIKE PROTEIN KINASE 1); carbohydrate binding / kinase	GO:0006468(protein amino acid phosphorylation)	GO:0012505(endomembrane system)	GO:0016301(kinase activity)	GO:0030246(carbohydrate binding)
A_84_P21259	0.0970678	-1.01664	-0.74334	-0.774085	-0.00536434	-0.180997	-0.42897	-0.336333	-0.0543526	0.000183821	0.229456	-0.131001	NP174076	AT3G47090.1	NM_114576	leucine-rich repeat transmembrane protein kinase, putative	GO:0004674(protein serine/threonine kinase activity)	GO:0005524(ATP binding)	GO:0006468(protein amino acid phosphorylation)	GO:0007169(transmembrane receptor protein tyrosine kinase signaling pathway)	GO:0012505(endomembrane system)	GO:0016301(kinase activity)
A_84_P19403	0.183953	-1.01498	-1.53673	-0.993257	-0.133909	-1.48952	-1.9936	-2.20919	0.00551424	-2.66354	-2.18296	-1.5651	TC295929	AT3G55230.1	NM_115381	disease resistance-responsive family protein	GO:0003674(molecular_function)	GO:0006952(defense response)	GO:0012505(endomembrane system)
A_84_P23613	0.0643858	-1.01332	-1.15754	-1.16517	-0.0794502	-0.027369	-0.345783	-0.669667	-0.013903	0.128552	-0.114426	-0.205774	NP236727	AT5G59070.1	NM_125297	glycosyl transferase family 1 protein	GO:0009058(biosynthetic process)	GO:0012505(endomembrane system)	GO:0016757(transferase activity, transferring glycosyl groups)
A_84_P12659	-0.0257698	-1.0128	-0.276874	-0.187825	-0.116005	-0.117459	-0.842987	-0.836023	-0.0458656	-1.16706	-0.585348	-1.98912	TC293958	AT3G04200.1	NM_111291	germin-like protein, putative	GO:0008150(biological_process)	GO:0012505(endomembrane system)	GO:0030145(manganese ion binding)	GO:0045735(nutrient reservoir activity)	GO:0046872(metal ion binding)	GO:0048046(apoplast)
A_84_P825133	-0.0325835	-1.00689	-1.04887	-1.08157	0.15588	0.358197	-0.261211	-0.297874	-0.015661	-0.682152	-0.347467	-0.662163	TC299606	AT1G64380.1	NM_105113	AP2 domain-containing transcription factor, putative	GO:0003677(DNA binding)	GO:0003700(transcription factor activity)	GO:0005634(nucleus)	GO:0006355(regulation of transcription, DNA-dependent)
A_84_P844205	0.0519783	-0.988416	-0.901017	-0.809472	-0.0110181	0.257713	-0.352273	0.0445689	-0.0446395	0.0691659	0.472927	-0.108603	TC280363	AT4G23160.1	NM_118445	protein kinase family protein	GO:0006468(protein amino acid phosphorylation)	GO:0016301(kinase activity)
A_84_P754645	-0.0985883	-0.978315	-1.1396	-0.946208	0.0067586	-0.196133	-0.276805	-0.294108	0.012378	0.093744	0.387898	-0.0353487		AT1G31540.2	NM_001123924	disease resistance protein (TIR-NBS-LRR class), putative	GO:0000166(nucleotide binding)	GO:0004888(transmembrane receptor activity)	GO:0005515(protein binding)	GO:0005524(ATP binding)	GO:0006952(defense response)	GO:0017111(nucleoside-triphosphatase activity)	GO:0031224(intrinsic to membrane)
A_84_P833384	0.151233	-0.977489	-1.34054	-1.03872	-0.0140088	-0.778091	-1.31423	-2.05787	-0.00845971	0.124858	-0.693248	-0.354306	TC311156	AT5G45830.1	NM_123951	DOG1 (DELAY OF GERMINATION 1)	GO:0003674(molecular_function)	GO:0005575(cellular_component)	GO:0010162(seed dormancy)
A_84_P833567	-0.0801072	-0.977068	-1.0262	-0.681824	0.447248	-0.202082	-0.611941	-0.482022	-0.272569	-0.418747	-0.455896	-0.349493	TC292306	AT5G04860.1	NM_120568	hypothetical protein	GO:0005739(mitochondrion)	GO:0008150(biological_process)
A_84_P814395	0.0774427	-0.977046	-1.0975	-0.877969	0.0292931	-0.283213	-1.06707	-0.825222	0.0113382	0.599027	0.478921	0.304063	TC280866	AT5G64940.2	NM_125893	ATATH13 (ABC2 homolog 13)	GO:0005215(transporter activity)	GO:0006810(transport)	GO:0009507(chloroplast)
A_84_P850790	0.0958897	-0.966992	-1.01184	-1.05499	0.0945381	-0.203805	-0.183673	0.0259618	0.00963514	0.411558	0.779815	0.306942	TC305469	BP783345
A_84_P852381	-0.102848	-0.958031	-0.685386	-1.01278	0.00361388	0.0238413	0.141085	-0.289625	0.0139382	-0.234077	-0.352321	-0.442633	TC307480	AT4G21750.2	NM_001036615	ATML1 (MERISTEM LAYER 1); DNA binding	GO:0003677(DNA binding)	GO:0003700(transcription factor activity)	GO:0005634(nucleus)	GO:0006355(regulation of transcription, DNA-dependent)	GO:0009913(epidermal cell differentiation)
A_84_P223559	-0.061698	-0.956838	-1.53875	-1.06034	-0.0367388	0.133596	-0.156042	0.414049	-0.0286622	0.767771	0.894822	0.706374	TC302039	AT2G14560.1	NM_127019	hypothetical protein	GO:0003674(molecular_function)	GO:0005575(cellular_component)	GO:0008150(biological_process)	GO:0009751(response to salicylic acid stimulus)	GO:0050832(defense response to fungus)
A_84_P785840	-0.138377	-0.953477	-0.528705	-0.844979	0.00320345	0.201856	0.248548	0.0289573	-0.025037	-0.388128	-0.35341	-0.509534	TC280581	AT4G24200.1	NM_118553	DNA binding / protein binding / transcription regulator	GO:0003677(DNA binding)	GO:0005515(protein binding)	GO:0005739(mitochondrion)	GO:0006350(transcription)	GO:0030528(transcription regulator activity)
A_84_P761052	-0.0310297	-0.953397	-0.539618	-0.81575	0.00181579	-0.19596	-0.790573	-0.449515	-0.00652277	0.591995	0.823302	0.565906	TC298947	AT3G52720.2	NM_180354	carbonic anhydrase family protein	GO:0004089(carbonate dehydratase activity)	GO:0006730(one-carbon compound metabolic process)	GO:0008270(zinc ion binding)	GO:0012505(endomembrane system)
A_84_P216038	-0.0318843	-0.948331	-0.999807	-0.991152	-0.00635956	-0.320742	-0.427025	0.00191	-0.0435687	0.363279	0.622113	0.280623	TC314310	AT4G14400.1	NM_117519	ACD6 (ACCELERATED CELL DEATH 6); protein binding	GO:0005515(protein binding)	GO:0008219(cell death)	GO:0009751(response to salicylic acid stimulus)	GO:0009816(defense response to bacterium, incompatible interaction)	GO:0016020(membrane)
A_84_P767553	0.210633	-0.946342	-1.33538	-1.05651	0.0643557	-0.685592	-1.44632	-0.987629	-0.00583695	-0.93492	-0.502478	-0.258262	TC289492	AT5G37940.1	NM_123153	NADP-dependent oxidoreductase, putative	GO:0003824(catalytic activity)	GO:0005488(binding)	GO:0006979(response to oxidative stress)	GO:0008270(zinc ion binding)	GO:0016491(oxidoreductase activity)
A_84_P192434	-0.0140083	-0.94584	-0.501859	-0.462194	-0.00731505	-0.92928	0.495998	-0.839889	0.060484	-1.09023	-1.38941	-1.06612	TC288795	AT4G36850.1	NM_119849	PQ-loop repeat family protein / transmembrane family protein	GO:0008150(biological_process)	GO:0016020(membrane)
A_84_P12008	0.183275	-0.943617	-1.08951	-0.965221	0.0332846	-0.242053	-0.948231	-0.553851	-0.00638947	0.207539	0.040114	-0.106473	TC297459	AT4G38960.1	NM_120056	zinc finger (B-box type) family protein	GO:0003700(transcription factor activity)	GO:0005622(intracellular)	GO:0008270(zinc ion binding)	GO:0012505(endomembrane system)	GO:0045449(regulation of transcription)
A_84_P811877	-0.0614793	-0.937856	-0.683057	-1.04229	0.0581781	0.591687	0.371617	0.0878752	0.00758715	0.226685	0.398183	0.0703107		TA29243_3702
A_84_P22494	0.124436	-0.934287	-0.9836	-0.706675	-0.00455161	-0.18024	-0.667088	-0.499165	-0.0872152	0.319527	0.284501	-0.0614084	TC289358	AT5G23730.1	NM_122278	nucleotide binding	GO:0000166(nucleotide binding)	GO:0005834(heterotrimeric G-protein complex)
A_84_P567338	-0.0044124	-0.933733	-1.08306	-0.894815	-0.00672456	-0.569329	-0.669272	-0.536008	0.0293444	0.723672	0.913054	0.318895	TC312144	AT5G55570.1	NM_124939	heat shock protein binding / unfolded protein binding	GO:0006457(protein folding)	GO:0009507(chloroplast)	GO:0031072(heat shock protein binding)	GO:0051082(unfolded protein binding)
A_84_P857089	0.0961139	-0.933657	-2.19651	-1.2036	-0.00210262	-0.415606	-1.82863	-1.57415	0.0551337	0.104005	-0.523191	-0.242195	TC310835	AV800209
A_84_P284920	-0.166949	-0.932378	-1.12456	-1.0652	0.00594839	-0.668132	-1.49283	-0.905185	-0.00495887	0.67849	0.679993	0.506242	TC284758	AT3G01060.1	NM_110971	hypothetical protein	GO:0003674(molecular_function)	GO:0008150(biological_process)
A_84_P796242	0.120337	-0.932106	-1.04809	-0.929085	-0.0430895	-0.468182	-0.802089	-0.529831	0.0646228	0.598317	0.411541	0.735531		DR384226
A_84_P22337	0.0520857	-0.928024	-1.21487	-0.436884	-0.120663	-0.564415	-0.637788	0.179402	0.00146357	-1.46522	-0.221967	-1.06044	TC289529	AT4G21440.1	NM_118264	ATM4/ATMYB102 (ARABIDOPSIS MYB-LIKE 102); DNA binding / transcription factor	GO:0003677(DNA binding)	GO:0003700(transcription factor activity)	GO:0006970(response to osmotic stress)	GO:0009611(response to wounding)	GO:0009651(response to salt stress)	GO:0009737(response to abscisic acid stimulus)	GO:0045449(regulation of transcription)
A_84_P21609	0.23594	-0.922527	-0.959131	-1.03563	-0.0735555	-0.455751	-0.716403	-0.62765	-0.00718636	-0.397399	-0.17255	-0.351728	TC294998	AT1G56170.1	NM_001084257	HAP5B (Heme activator protein (yeast) homolog 5B); DNA binding / transcription factor	GO:0003677(DNA binding)	GO:0003700(transcription factor activity)	GO:0005634(nucleus)	GO:0005737(cytoplasm)	GO:0006355(regulation of transcription, DNA-dependent)	GO:0016602(CCAAT-binding factor complex)
A_84_P15781	0.0922464	-0.915328	-0.696123	-0.519027	-0.0153771	0.100741	0.43248	0.191007	-0.00523143	0.270948	0.359448	0.169763	TC306031	AT4G37370.1	NM_119900	CYP81D8 (cytochrome P450, family 81, subfamily D, polypeptide 8); oxygen binding	GO:0005783(endoplasmic reticulum)	GO:0006118(electron transport)	GO:0019825(oxygen binding)
A_84_P835531	0.0184789	-0.912359	-1.36217	-0.993583	-0.0130166	-0.179116	-0.877778	-1.07488	0.0466701	0.725352	0.61427	0.33809	TC310121	AT5G64170.2	NM_001085324	dentin sialophosphoprotein-related	GO:0003674(molecular_function)	GO:0005575(cellular_component)	GO:0008150(biological_process)
A_84_P18654	0.0329838	-0.911834	-0.842244	-0.682996	0.0126013	-0.198795	-0.265305	-0.465642	0.00769608	-0.439789	-0.556318	-0.470887	TC300734	TC300734			GO:0010025(wax biosynthetic process)
A_84_P14954	-0.173267	-0.91162	-1.4292	-1.15211	-0.000590127	-0.0493391	-0.831984	-0.466853	-0.0198264	1.4383	1.87527	1.48686	TC298622	AT1G73600.1	NM_001124125	phosphoethanolamine N-methyltransferase	GO:0000234(phosphoethanolamine N-methyltransferase activity)	GO:0008152(metabolic process)
A_84_P814200	0.049952	-0.911063	-1.21787	-1.23328	-0.0299311	-0.113595	-0.153957	-0.493248	-0.0561216	-0.0450495	-0.268192	-0.179182		TA30729_3702
A_84_P21186	0.033853	-0.910912	-1.86163	-1.26566	0.0168237	-0.330275	-0.973061	-0.469023	-0.00969861	1.19877	1.05831	0.898566	TC282193	AT3G21670.1	NM_113062	nitrate transporter (NTP3)	GO:0005215(transporter activity)	GO:0006857(oligopeptide transport)	GO:0016020(membrane)
A_84_P12374	0.107929	-0.910263	-0.941801	-1.21101	-0.0129682	0.3228	-0.121408	-0.0157887	0.0185218	0.368101	0.211372	0.320546	TC305326	AT1G15290.1	NM_101398	binding	GO:0005488(binding)	GO:0005575(cellular_component)	GO:0008150(biological_process)
A_84_P128706	0.173347	-0.908899	-1.06908	-0.940545	-0.0177937	-0.253953	-0.234348	-0.215902	0.0440586	0.182303	0.215816	0.0774594	TC282666	AT3G48080.1	NM_114677	lipase class 3 family protein / disease resistance protein-related	GO:0004806(triacylglycerol lipase activity)	GO:0004871(signal transducer activity)	GO:0005575(cellular_component)	GO:0006629(lipid metabolic process)	GO:0016298(lipase activity)
A_84_P56690	0.109353	-0.906307	-0.99163	-0.843664	-0.0287364	-0.340002	-0.578297	-0.658786	0.0122644	0.264867	0.409853	0.0591256	TC303810	AT4G32770.1	NM_119430	VTE1 (VITAMIN E DEFICIENT 1)	GO:0006631(fatty acid metabolic process)	GO:0006979(response to oxidative stress)	GO:0009266(response to temperature stimulus)	GO:0009507(chloroplast)	GO:0009644(response to high light intensity)	GO:0009706(chloroplast inner membrane)	GO:0009915(phloem loading)	GO:0009976(tocopherol cyclase activity)	GO:0010189(vitamin E biosynthetic process)	GO:0010287(plastoglobule)	GO:0015994(chlorophyll metabolic process)	GO:0016122(xanthophyll metabolic process)	GO:0031347(regulation of defense response)
A_84_P833705	-0.0773833	-0.902748	-0.628386	-0.945517	-0.0137922	0.0247391	0.0982346	-0.187626	0.00922725	-0.63482	-0.707169	-0.301806	TC306114	AT5G19310.1	NM_121936	homeotic gene regulator, putative	GO:0003677(DNA binding)	GO:0004386(helicase activity)	GO:0005524(ATP binding)	GO:0005575(cellular_component)	GO:0008150(biological_process)
A_84_P11287	-0.034146	-0.902613	-1.12785	-0.909359	-0.0253357	-0.334251	-0.931945	-0.720142	-0.0065812	0.631227	0.414685	0.235129	TC297457	AT5G15600.1	NM_121564	SP1L4 (SPIRAL1-LIKE4)	GO:0003674(molecular_function)	GO:0005575(cellular_component)	GO:0008150(biological_process)
A_84_P20809	0.0155687	-0.901585	-0.911026	-0.708301	0.0113235	-0.0862285	-0.0870099	-0.238619	-0.00987847	-0.26334	-0.214027	-0.213916	TC289968	AT1G23840.1	NM_102232	hypothetical protein	GO:0012505(endomembrane system)
A_84_P834503	0.0517901	-0.90049	-0.68897	-0.921199	0.0487668	0.0687126	0.20572	-0.0819958	0.0240565	-0.285045	-0.305653	-0.450042	TC302139	AT5G20490.1	NM_122056	XIK (Myosin-like protein XIK); motor/ protein binding	GO:0003774(motor activity)	GO:0005515(protein binding)	GO:0016459(myosin complex)	GO:0030048(actin filament-based movement)
A_84_P13621	-0.00350166	-0.9	-0.851247	-0.485016	-0.00178708	-0.336718	-0.579475	-0.318003	-0.021139	-0.511806	-0.765083	-0.274897	TC283162	AT3G24530.1	NM_113364	AAA-type ATPase family protein / ankyrin repeat family protein	GO:0016887(ATPase activity)	GO:0019538(protein metabolic process)
A_84_P844482	0.0377761	-0.899342	-0.868078	-0.886976	-0.00772817	-0.349613	-0.460892	-0.013609	-0.0730651	0.378051	0.671427	0.262107	TC282141	AT4G14400.1	NM_117519	ACD6 (ACCELERATED CELL DEATH 6); protein binding	GO:0005515(protein binding)	GO:0008219(cell death)	GO:0009751(response to salicylic acid stimulus)	GO:0009816(defense response to bacterium, incompatible interaction)	GO:0016020(membrane)
A_84_P10418	0.155086	-0.894476	-1.08959	-0.858339	-0.0242454	-0.182757	-1.04229	-0.52598	-0.0703794	0.2412	0.369561	0.0570942	TC284280	AT1G51440.1	NM_104022	lipase class 3 family protein	GO:0004806(triacylglycerol lipase activity)	GO:0006629(lipid metabolic process)	GO:0009507(chloroplast)
A_84_P20632	0.202396	-0.888592	-0.631378	-0.853253	-0.0333608	0.0600845	-0.126829	-0.0445603	0.0429678	-0.547253	-0.758122	-0.705711	TC312976	AT5G39660.1	NM_123328	CDF2 (CYCLING DOF FACTOR 2); DNA binding / protein binding / transcription factor	GO:0003677(DNA binding)	GO:0003700(transcription factor activity)	GO:0005515(protein binding)	GO:0005575(cellular_component)	GO:0045449(regulation of transcription)	GO:0048510(regulation of timing of transition from vegetative to reproductive phase)
A_84_P849648	-0.0848815	-0.885454	-0.619558	-0.804342	0.0187304	0.0596639	0.213745	-0.120894	0.0547492	0.0225088	0.030371	-0.0947866	NP453335	AT2G31660.1	NM_128723	SAD2 (SUPER SENSITIVE TO ABA AND DROUGHT2); protein transporter	GO:0000059(protein import into nucleus, docking)	GO:0005634(nucleus)	GO:0005643(nuclear pore)	GO:0005737(cytoplasm)	GO:0006606(protein import into nucleus)	GO:0008565(protein transporter activity)
A_84_P857541	-0.0676139	-0.883422	-0.499807	-0.839735	-0.00280662	0.269267	0.552361	0.384122	-0.0699315	-0.725974	-0.915984	-0.922332	TC311078	AT4G26750.1	NM_118809	hydroxyproline-rich glycoprotein family protein	GO:0003674(molecular_function)	GO:0005575(cellular_component)	GO:0008150(biological_process)
A_84_P825181	-0.0237572	-0.881866	-0.518805	-0.869173	0.0225192	0.0688549	0.128204	-0.15117	-0.0309714	-0.418784	-0.497854	-0.631184	TC300379	AT1G21630.1	NM_102012	calcium-binding EF hand family protein	GO:0005509(calcium ion binding)	GO:0016071(mRNA metabolic process)
A_84_P836769	0.0840674	-0.876488	-0.865142	-1.25039	0.038735	0.198436	0.157198	-0.162529	0.0231177	0.216586	0.182318	0.198829	TC305326	AT1G15290.1	NM_101398	binding	GO:0005488(binding)	GO:0005575(cellular_component)	GO:0008150(biological_process)
A_84_P137649	-0.0378114	-0.869388	-0.85932	-0.915748	0.00136178	-0.200527	-0.289567	-0.0619412	-0.0516617	0.0974022	0.350607	0.238759	TC313935	AT1G21250.1	NM_101978	WAK1 (CELL WALL-ASSOCIATED KINASE); kinase	GO:0005886(plasma membrane)	GO:0007166(cell surface receptor linked signal transduction)	GO:0009505(plant-type cell wall)	GO:0009751(response to salicylic acid stimulus)	GO:0016301(kinase activity)
A_84_P12128	0.186688	-0.869246	-0.29343	-0.813362	-0.0333233	-0.198036	-0.233608	-0.0956944	0.0555981	0.810466	0.804003	0.923513	NP231255	AT5G41160.1	NM_123481	ATPUP12 (Arabidopsis thaliana purine permease 12); purine transmembrane transporter	GO:0005345(purine transmembrane transporter activity)	GO:0006863(purine transport)	GO:0016020(membrane)
A_84_P857928	0.00245503	-0.868785	-0.849333	-0.849044	0.00541941	1.00296	0.647037	0.203001	-0.0146892	0.58781	0.465743	-0.0204864	TC311316	DR229192
A_84_P20655	-0.123279	-0.868516	-1.26739	-0.915771	0.00817092	-0.921981	-1.40493	-2.08768	-0.00325013	0.0338368	-0.796661	-0.333938	TC311156	AT5G45830.1	NM_123951	DOG1 (DELAY OF GERMINATION 1)	GO:0003674(molecular_function)	GO:0005575(cellular_component)	GO:0010162(seed dormancy)
A_84_P835873	-0.0643188	-0.868224	-0.490589	-0.921873	-0.0195812	-0.0119869	0.00470348	-0.30209	0.0132732	-0.228629	-0.146259	-0.250059	TC311153	AT5G11560.1	NM_121194	catalytic	GO:0003824(catalytic activity)	GO:0005783(endoplasmic reticulum)	GO:0006118(electron transport)
A_84_P826417	0.213663	-0.865393	-0.053804	0.0491827	0.191494	0.593313	0.163006	0.48094	-0.0550071	1.52169	2.13588	1.61706	TC300925	AT5G24110.1	NM_122316	WRKY30 (WRKY DNA-binding protein 30); transcription factor	GO:0003700(transcription factor activity)	GO:0005634(nucleus)	GO:0006355(regulation of transcription, DNA-dependent)
A_84_P14701	0.0245929	-0.863443	-0.962775	-0.893871	-0.0668651	-0.456535	-1.04525	-1.09102	-0.0205578	0.426913	0.750041	0.107265	TC282723	AT3G61880.1	NM_116053	CYP78A9 (CYTOCHROME P450 78A9); oxygen binding	GO:0004497(monooxygenase activity)	GO:0010154(fruit development)	GO:0012505(endomembrane system)	GO:0019825(oxygen binding)
A_84_P823530	0.00908315	-0.863418	-1.35738	-0.526822	-0.0021304	-0.566267	-1.24076	-0.164785	0.00519128	-0.489206	-0.309824	0.396941	NP235691	AT1G19640.1	NM_101820	JMT (JASMONIC ACID CARBOXYL METHYLTRANSFERASE); jasmonate O-methyltransferase	GO:0005737(cytoplasm)	GO:0009611(response to wounding)	GO:0009694(jasmonic acid metabolic process)	GO:0009695(jasmonic acid biosynthetic process)	GO:0009867(jasmonic acid mediated signaling pathway)	GO:0030795(jasmonate O-methyltransferase activity)
A_84_P10627	-0.00309006	-0.862848	-1.53666	-0.97016	-0.0174725	-0.560398	-0.626058	-0.445213	-0.0394926	-1.16601	-0.956744	-1.46645	TC289180	AT2G20880.1	NM_127658	AP2 domain-containing transcription factor, putative	GO:0003677(DNA binding)	GO:0003700(transcription factor activity)	GO:0005634(nucleus)	GO:0005737(cytoplasm)	GO:0006355(regulation of transcription, DNA-dependent)
A_84_P16510	-0.0866887	-0.861372	-0.767461	-0.893563	-0.0218047	0.240507	-0.102193	0.199579	-0.0532892	0.526572	0.912674	0.335683	TC312490	AT1G35710.1	NM_103273	leucine-rich repeat transmembrane protein kinase, putative	GO:0004674(protein serine/threonine kinase activity)	GO:0005524(ATP binding)	GO:0006468(protein amino acid phosphorylation)	GO:0007169(transmembrane receptor protein tyrosine kinase signaling pathway)	GO:0012505(endomembrane system)
A_84_P796465	0.00398938	-0.861181	-0.513783	-0.835412	-0.052879	0.120969	-0.0298947	-0.380413	-0.025	-0.341775	-0.639285	-0.37254	TC280870	AT1G71010.1	NM_105770	phosphatidylinositol-4-phosphate 5-kinase family protein	GO:0005575(cellular_component)	GO:0016308(1-phosphatidylinositol-4-phosphate 5-kinase activity)	GO:0044267(cellular protein metabolic process)	GO:0046488(phosphatidylinositol metabolic process)
A_84_P59510	0.000273851	-0.861141	-0.834913	-0.888707	-0.00436498	-0.206412	0.613915	-0.463969	-0.00112829	-0.300934	-0.421249	0.0224737	TC291797	AT4G32480.1	NM_119400	hypothetical protein	GO:0003674(molecular_function)	GO:0005575(cellular_component)	GO:0008150(biological_process)
A_84_P810368	0.0394534	-0.860622	-0.653425	-0.837983	0.0407746	0.108793	0.218081	0.0773092	-0.103915	-0.543655	-0.479615	-0.416195	TC303663	AT1G79930.1	NM_106642	HSP91 (Heat shock protein 91)	GO:0005524(ATP binding)	GO:0005634(nucleus)	GO:0006457(protein folding)	GO:0009408(response to heat)
A_84_P20155	0.00238096	-0.858121	-0.811432	-0.7328	0.00484271	-0.3107	-0.806301	-0.499984	0.00832328	0.513054	0.433432	0.287095	TC290958	AT2G46450.1	NM_180123	ATCNGC12 (cyclic nucleotide gated channel 12); cyclic nucleotide binding / ion channel	GO:0005216(ion channel activity)	GO:0005261(cation channel activity)	GO:0009620(response to fungus)	GO:0016020(membrane)	GO:0030551(cyclic nucleotide binding)
A_84_P127561	-0.0212434	-0.856626	-0.535983	-0.555223	-0.0126738	-0.333982	0.565693	-0.0093806	-0.0119291	-0.845683	-0.79163	-0.404619	TC295479	AT4G15680.1	NM_117659	glutaredoxin family protein	GO:0006118(electron transport)	GO:0008794(arsenate reductase (glutaredoxin) activity)	GO:0012505(endomembrane system)	GO:0030508(thiol-disulfide exchange intermediate activity)
A_84_P103716	-0.138355	-0.856468	-1.32598	-0.915789	-0.0332979	-0.167592	-0.834761	0.162301	0.0281487	1.19318	1.2002	1.64864	TC292333	AT5G03350.1	NM_120414	legume lectin family protein	GO:0008150(biological_process)	GO:0012505(endomembrane system)	GO:0030246(carbohydrate binding)
A_84_P14878	-0.0230724	-0.855214	-0.841214	-0.8048	-0.00997035	-0.540411	-1.54022	-0.83353	-0.00707336	0.471411	0.948559	0.826754	TC289398	AT5G04950.1	NM_120577	nicotianamine synthase, putative	GO:0030410(nicotianamine synthase activity)
A_84_P818265	0.0157802	-0.854606	-0.781658	-0.781575	0.00375874	-0.469184	0.563325	-0.666082	0.0313757	-0.473967	-0.612363	-0.129871	TC291797	AT4G32480.1	NM_119400	hypothetical protein	GO:0003674(molecular_function)	GO:0005575(cellular_component)	GO:0008150(biological_process)
A_84_P813662	-0.136777	-0.851316	-0.503912	-0.954697	0.0595203	0.303856	0.230863	0.254834	-0.0638961	-0.14775	0.0517215	-0.252701	TC304397	AT5G13650.2	NM_121368	elongation factor family protein	GO:0003746(translation elongation factor activity)	GO:0005525(GTP binding)	GO:0005622(intracellular)	GO:0009507(chloroplast)
A_84_P856268	0.179554	-0.849882	-0.589411	-0.869858	-0.0128815	0.0108572	0.145904	-0.329147	0.127756	-0.862069	-0.492243	-0.344248	TC310368	AT1G68410.2	NM_001036175	protein phosphatase 2C-related / PP2C-related	GO:0004722(protein serine/threonine phosphatase activity)	GO:0005575(cellular_component)	GO:0008150(biological_process)
A_84_P10728	0.217861	-0.847297	-0.623623	-0.419061	0.00371193	0.103398	-0.496571	-0.105007	0.0185433	-0.724424	-0.294042	-0.525669	NP317364	AT2G29110.1	NM_128468	ATGLR2.8 (Arabidopsis thaliana glutamate receptor 2.8)	GO:0005217(intracellular ligand-gated ion channel activity)	GO:0006874(cellular calcium ion homeostasis)	GO:0009416(response to light stimulus)	GO:0012505(endomembrane system)	GO:0016020(membrane)	GO:0016021(integral to membrane)
A_84_P831673	-0.0187462	-0.841182	-0.528668	-0.689291	0.0598479	0.0613585	0.179536	0.0699494	-0.0332863	-0.364813	0.113247	-0.0718875	TC297827	AT3G52140.1	NM_115073	tetratricopeptide repeat (TPR)-containing protein	GO:0005488(binding)	GO:0008150(biological_process)
A_84_P12551	0.212147	-0.840856	-1.64987	-0.119256	0.0654109	1.27387	1.38295	1.7918	0.0369793	1.22213	0.920275	2.11075	TC294659	AT2G29470.1	NM_128501	ATGSTU3 (GLUTATHIONE S-TRANSFERASE 21); glutathione transferase	GO:0004364(glutathione transferase activity)	GO:0005737(cytoplasm)	GO:0009407(toxin catabolic process)
A_84_P15370	0.00516187	-0.837959	-0.697245	-0.759099	0.00221416	0.0752263	-0.205525	0.406183	-0.014841	0.493317	0.823042	1.08401	TC286577	AT1G04980.1	NM_100376	ATPDIL2-2 (PDI-LIKE 2-2); thiol-disulfide exchange intermediate	GO:0009505(plant-type cell wall)	GO:0030508(thiol-disulfide exchange intermediate activity)	GO:0045454(cell redox homeostasis)
A_84_P108312	0.096599	-0.836395	-1.0225	-0.725277	0.0449561	-0.0273692	-0.49919	0.0480581	-0.0104253	0.3783	0.485853	0.345972	TC283177	AT2G46440.1	NM_130208	ATCNGC11 (cyclic nucleotide gated channel 11); calmodulin binding / cyclic nucleotide binding / ion channel	GO:0005216(ion channel activity)	GO:0005261(cation channel activity)	GO:0005516(calmodulin binding)	GO:0009620(response to fungus)	GO:0016020(membrane)	GO:0030551(cyclic nucleotide binding)
A_84_P831762	-0.0393753	-0.835923	-0.852918	-1.05107	-0.0253003	0.109491	-0.298429	-0.193208	-0.0307192	0.338719	0.202739	0.303607	TC305326	AT1G15290.1	NM_101398	binding	GO:0005488(binding)	GO:0005575(cellular_component)	GO:0008150(biological_process)
A_84_P23582	0.0119268	-0.833726	-0.948415	-1.01025	-0.0263438	-0.278007	-1.12595	-0.49096	0.00680237	0.0178483	0.345973	-0.518177	TC304672	AT5G15950.1	NM_121600	adenosylmethionine decarboxylase family protein	GO:0004014(adenosylmethionine decarboxylase activity)	GO:0005575(cellular_component)	GO:0006596(polyamine biosynthetic process)	GO:0006597(spermine biosynthetic process)	GO:0008295(spermidine biosynthetic process)
A_84_P17519	0.11158	-0.830196	-0.872696	-0.990661	0.0207454	-0.26581	-0.384529	-0.572363	0.0059537	0.159611	-0.217815	0.154093	TC289820	AT3G57040.1	NM_115563	ARR9 (RESPONSE REACTOR 4); transcription regulator	GO:0000156(two-component response regulator activity)	GO:0000160(two-component signal transduction system (phosphorelay))	GO:0005575(cellular_component)	GO:0009735(response to cytokinin stimulus)	GO:0009736(cytokinin mediated signaling)	GO:0030528(transcription regulator activity)
A_84_P831588	0.0110614	-0.818677	-0.739466	-0.632522	0.0538707	-0.141001	0.144131	0.0135649	0.00711841	-0.361204	-0.663811	-0.145988	TC282072	TA49044_3702
A_84_P559896	0.110921	-0.818671	-1.28407	-0.928317	-0.0206494	-0.279927	-1.85602	-1.14309	-0.034546	0.813018	1.15871	0.35762	TC302010	AT3G44450.1	NM_114313	hypothetical protein	GO:0003674(molecular_function)	GO:0005575(cellular_component)	GO:0008150(biological_process)
A_84_P12595	-0.00401348	-0.817092	-1.29187	-0.989346	0.0773102	-0.084415	-0.344968	-0.0391441	0.099363	0.0279263	-0.0370587	-0.217623	NP455923	AT2G32610.1	NM_128820	ATCSLB01 (Cellulose synthase-like B1); transferase/ transferase, transferring glycosyl groups	GO:0000271(polysaccharide biosynthetic process)	GO:0016020(membrane)	GO:0016740(transferase activity)	GO:0016757(transferase activity, transferring glycosyl groups)	GO:0016759(cellulose synthase activity)
A_84_P15115	0.0495385	-0.811472	-1.24126	-0.386285	-0.000905626	0.677093	-0.383018	1.17473	0.00903949	0.236859	0.74377	0.33347	TC294658	AT3G24982.1	NM_113404	protein binding	GO:0005515(protein binding)	GO:0007165(signal transduction)	GO:0012505(endomembrane system)
A_84_P24070	0.17402	-0.809826	-1.06376	-0.721053	-0.0429836	-1.5705	-1.52195	-1.32046	0.0555471	-0.15283	0.0574923	0.125315	TC281104	AT3G27170.1	NM_113631	CLC-B (chloride channel protein B); anion channel/ voltage-gated chloride channel	GO:0005247(voltage-gated chloride channel activity)	GO:0005253(anion channel activity)	GO:0005622(intracellular)	GO:0006821(chloride transport)
A_84_P20605	-0.0508836	-0.807239	-1.17799	-0.608466	-0.047739	-0.127325	-0.778473	-0.0170009	0.0274429	0.59641	0.775192	0.711357	TC286904	AT5G24530.1	NM_122361	oxidoreductase, 2OG-Fe(II) oxygenase family protein	GO:0005575(cellular_component)	GO:0009813(flavonoid biosynthetic process)	GO:0016706(oxidoreductase activity, acting on paired donors, with incorporation or reduction of molecular oxygen, 2-oxoglutarate as one donor, and incorporation of one atom each of oxygen into both donors)
A_84_P14112	0.185177	-0.806713	-0.824746	-0.740641	0.0270286	-0.442756	-0.687746	-0.436468	-0.044503	-0.096598	-0.0960621	0.0366158	TC284745	AT1G52290.1	NM_104108	protein kinase family protein	GO:0004672(protein kinase activity)	GO:0005524(ATP binding)	GO:0006468(protein amino acid phosphorylation)	GO:0009507(chloroplast)
A_84_P576883	-0.0649966	-0.805835	-0.674291	-0.675496	-0.10397	-0.111511	-0.106793	-0.147136	0.0778223	-0.024393	0.307443	-0.0168666	NP040820	AT4G11000.1	NM_117170	ankyrin repeat family protein	GO:0005515(protein binding)	GO:0005575(cellular_component)	GO:0008150(biological_process)
A_84_P22736	0.194766	-0.805481	-0.719284	-0.499052	-0.00891512	0.0147456	-0.120614	0.645211	0.0855186	1.03395	1.34884	-0.0327969	TC289189	AT1G09500.1	NM_179294	cinnamyl-alcohol dehydrogenase family / CAD family	GO:0004022(alcohol dehydrogenase activity)	GO:0009809(lignin biosynthetic process)	GO:0012505(endomembrane system)	GO:0045551(cinnamyl-alcohol dehydrogenase activity)
A_84_P721975	-0.0146919	-0.805262	-0.44119	-0.647973	-0.0383344	0.08536	-0.397503	-0.207526	-0.00511912	-0.060707	-0.159986	-0.153554	TC307062	AT2G02820.1	NM_126337	MYB88 (myb domain protein 88); DNA binding / transcription factor	GO:0003677(DNA binding)	GO:0003700(transcription factor activity)	GO:0006355(regulation of transcription, DNA-dependent)	GO:0010052(guard cell differentiation)
A_84_P560583	0.00670732	-0.805054	-0.721319	-0.44503	-0.019578	0.238524	-0.144019	-0.0883243	-0.0275176	0.343651	0.633754	0.0681602	TC309254	AT2G18680.1	NM_127423	hypothetical protein	GO:0003674(molecular_function)	GO:0008150(biological_process)	GO:0012505(endomembrane system)
A_84_P836887	0.0787667	-0.802325	-0.801791	-0.584872	0.084593	0.246411	-0.128805	0.215076	0.0299311	-0.287346	-0.177356	-0.0463177	TC283383	AT2G39200.1	NM_129478	MLO12 (MILDEW RESISTANCE LOCUS O 12); calmodulin binding	GO:0005516(calmodulin binding)	GO:0005886(plasma membrane)	GO:0006952(defense response)	GO:0008219(cell death)	GO:0009817(defense response to fungus, incompatible interaction)
A_84_P17313	-0.0869198	-0.796733	-0.94878	-0.50918	0.00230126	0.110522	-0.120882	0.85286	-0.0241117	-0.976517	-0.174993	-1.11214	TC292307	AT2G37770.1	NM_001036428	aldo/keto reductase family protein	GO:0016491(oxidoreductase activity)
A_84_P831862	0.0832802	-0.793257	-0.494876	-0.751837	-0.0152535	0.0222759	0.0990852	-0.144342	-0.00986216	-0.373892	-0.466861	-0.386076	TC300280	AT3G23980.1	NM_113303	hypothetical protein	GO:0003674(molecular_function)	GO:0005575(cellular_component)	GO:0008150(biological_process)
A_84_P803694	-0.0788349	-0.791205	-0.487137	-0.796798	0.0145124	0.0180523	0.167679	-0.198297	-0.0367778	-0.585232	-0.578725	-0.707859	TC297213	AT3G43300.1	NM_114198	ATMIN7 (ARABIDOPSIS THALIANA HOPM INTERACTOR 7); guanyl-nucleotide exchange factor/ protein binding	GO:0005085(guanyl-nucleotide exchange factor activity)	GO:0005515(protein binding)	GO:0005622(intracellular)	GO:0042742(defense response to bacterium)
A_84_P312233	0.140989	-0.788986	-0.907609	-0.599065	-0.020282	-0.206707	-0.562464	-0.228751	-0.0193155	-0.157793	-0.0157337	-0.24728	TC283980	AT4G23230.1	NM_118452	protein kinase family protein	GO:0006468(protein amino acid phosphorylation)	GO:0016301(kinase activity)
A_84_P580314	-0.00112712	-0.772482	-1.40209	-1.1055	-0.0516044	0.010865	-0.155406	0.322028	0.0166902	0.792042	1.01749	0.975143	TC298904	AT3G22235.1	NM_180292	hypothetical protein	GO:0003674(molecular_function)	GO:0008150(biological_process)	GO:0012505(endomembrane system)
A_84_P758377	0.0165081	-0.769812	-1.10363	-0.240577	0.0516982	-0.075859	0.227436	0.0341612	-0.0993378	-0.423096	-1.04468	-0.487869		AT2G36881.1	NM_001124987	hypothetical protein
A_84_P831052	0.0910243	-0.76745	-1.22019	-0.898586	0.0123416	-0.336288	-0.500804	-0.321347	0.0124411	-0.649289	-0.764091	-0.612571	TC311682	AT1G52827.1	NM_202281	hypothetical protein	GO:0003674(molecular_function)	GO:0008150(biological_process)	GO:0016020(membrane)
A_84_P832490	-0.0498435	-0.763761	-0.663083	-0.846834	0.0597729	0.0497735	0.42666	-0.118915	0.0164954	-0.247762	-0.299756	-0.229511	TC302606	AT3G60310.1	NM_115895	hypothetical protein	GO:0003674(molecular_function)	GO:0005575(cellular_component)	GO:0008150(biological_process)
A_84_P260340	0.0654243	-0.763257	-1.06068	-0.727999	-0.0176637	-0.597491	-1.4645	-1.10133	0.0192201	0.950253	0.830579	0.484448	TC290373	AT1G76240.1	NM_106274	hypothetical protein	GO:0003674(molecular_function)	GO:0009507(chloroplast)
A_84_P862318	-0.0622875	-0.761749	-0.767297	-0.810507	0.0245552	0.116745	-0.053908	-0.123425	-0.0457482	-0.0796122	-0.069759	-0.186799	TC313855	AT4G10060.1	NM_117074	catalytic	GO:0003824(catalytic activity)	GO:0005575(cellular_component)	GO:0008150(biological_process)
A_84_P849408	0.121436	-0.753197	-1.13032	-0.915925	0.0755654	-0.206577	-0.861124	-0.749104	-0.0103994	0.463372	0.154432	0.360576	NP452751	AT2G30520.2	NM_001036369	RPT2 (ROOT PHOTOTROPISM 2)	GO:0005515(protein binding)	GO:0005634(nucleus)	GO:0009638(phototropism)
A_84_P20170	0.0515688	-0.751194	-1.13125	-0.957946	0.00291989	-0.642928	-1.22646	-0.95745	-0.0387699	1.219	0.919893	1.12245	TC289724	AT2G01890.1	NM_126250	PAP8 (PURPLE ACID PHOSPHATASE PRECURSOR); acid phosphatase/ protein serine/threonine phosphatase	GO:0003993(acid phosphatase activity)	GO:0004722(protein serine/threonine phosphatase activity)	GO:0012505(endomembrane system)	GO:0016311(dephosphorylation)
A_84_P10141	-0.00923493	-0.750941	-0.926347	-0.62406	0.00485889	-0.121641	-0.784567	-0.404011	0.012087	0.746999	0.818701	0.471748	TC297073	AT5G01550.1	NM_120233	lectin protein kinase, putative	GO:0005575(cellular_component)	GO:0006468(protein amino acid phosphorylation)	GO:0016301(kinase activity)
A_84_P19573	0.0383313	-0.749106	-1.30544	-1.20248	0.0158764	-0.212522	-0.684171	-0.334982	-0.0176342	0.46234	0.839323	0.231754	NP221691	AT1G48100.1	NM_103706	glycoside hydrolase family 28 protein / polygalacturonase (pectinase) family protein	GO:0004650(polygalacturonase activity)	GO:0005975(carbohydrate metabolic process)
A_84_P828673	-0.00869722	-0.733182	-0.362773	-0.86828	-0.0115088	0.0766545	0.334619	-0.0402407	-0.0328014	-0.461597	-0.434154	-0.35347	TC298228	AT5G63840.1	NM_125779	RSW3 (RADIAL SWELLING 3); hydrolase, hydrolyzing O-glycosyl compounds	GO:0004553(hydrolase activity, hydrolyzing O-glycosyl compounds)	GO:0005783(endoplasmic reticulum)	GO:0009826(unidimensional cell growth)	GO:0015926(glucosidase activity)	GO:0030244(cellulose biosynthetic process)
A_84_P858735	0.107402	-0.709322	-1.30925	-0.872942	0.00988192	-0.311066	-1.45599	-0.820237	-0.00607853	0.433012	0.258622	0.41403	TC311757	AT3G02870.2	NM_001035549	VTC4; 3'(2'),5'-bisphosphate nucleotidase/ L-galactose-1-phosphate phosphatase/ inositol or phosphatidylinositol phosphatase	GO:0004437(inositol or phosphatidylinositol phosphatase activity)	GO:0005575(cellular_component)	GO:0006790(sulfur metabolic process)	GO:0008441(3'(2'),5'-bisphosphate nucleotidase activity)	GO:0010347(L-galactose-1-phosphate phosphatase activity)	GO:0019853(L-ascorbic acid biosynthetic process)
A_84_P845171	0.00508306	-0.691026	-1.39753	-0.987257	-0.00817742	-0.604877	-0.636309	-0.0203649	0.0364736	-0.678315	0.235582	0.53109	TC288485	CD533642
A_84_P825539	0.145	-0.674462	-0.867912	0.13026	0.0866748	1.34044	0.212009	1.50048	-0.0589276	2.45171	1.4065	1.76195	TC311978	AT1G32350.1	NM_102968	AOX1D (ALTERNATIVE OXIDASE 1D); alternative oxidase	GO:0005739(mitochondrion)	GO:0005740(mitochondrial envelope)	GO:0006118(electron transport)	GO:0009916(alternative oxidase activity)
A_84_P583210	0.135792	-0.660155	-1.33787	-1.14414	-0.012391	-0.612208	-1.63732	-0.913544	-0.0234713	0.192471	0.864087	-0.0747271	TC308724	AT4G33550.1	NM_001085019	lipid binding	GO:0006869(lipid transport)	GO:0008289(lipid binding)	GO:0012505(endomembrane system)
A_84_P821420	0.103252	-0.632228	-1.13457	-0.624566	-0.0539189	-0.128689	-0.962101	-0.526906	-0.0135472	0.144952	0.177728	0.198792	TC301531	TA36674_3702

## Sheet: Mc6h-down
Type	without aphid	M. cerasi	M. persicae	R. padi	without aphid	M. cerasi	M. persicae	R. padi	without aphid	M. cerasi	M. persicae	R. padi
Time	3h				6h				24h
Systematic	log2												TIGRID	At accession	GenbankAccession	GO	Gene function
A_84_P16114	-0.222643	-0.274301	-1.15839	-0.896291	-0.0111977	-2.21659	-2.6673	-2.2914	0.0291417	-0.367019	-0.371125	-1.03376	TC286932	AT1G09350.1	NM_100805	ATGOLS3 (ARABIDOPSIS THALIANA GALACTINOL SYNTHASE 3); transferase, transferring glycosyl groups / transferase, transferring hexosyl groups	GO:0005575(cellular_component)	GO:0016051(carbohydrate biosynthetic process)	GO:0016757(transferase activity, transferring glycosyl groups)	GO:0016758(transferase activity, transferring hexosyl groups)
A_84_P55550	-0.70244	-0.434561	-0.407234	-0.570849	0.0173826	-1.82515	-1.14158	-1.67085	-0.0334163	-1.38497	-2.04885	-0.96614	TC292951	AT4G32280.1	NM_119380	IAA29 (indoleacetic acid-induced protein 29); transcription factor	GO:0003700(transcription factor activity)	GO:0005634(nucleus)	GO:0009733(response to auxin stimulus)	GO:0010114(response to red light)	GO:0010218(response to far red light)
A_84_P19241	-0.237307	-2.7187	-2.7895	-2.17185	0.0290967	-1.58037	-1.96908	-1.78337	-0.0142357	0.0533761	0.12892	-0.364137	TC284054	AT2G46830.1	NM_180129	CCA1 (CIRCADIAN CLOCK ASSOCIATED 1); transcription factor	GO:0003677(DNA binding)	GO:0003700(transcription factor activity)	GO:0007623(circadian rhythm)	GO:0009651(response to salt stress)	GO:0009723(response to ethylene stimulus)	GO:0009733(response to auxin stimulus)	GO:0009737(response to abscisic acid stimulus)	GO:0009739(response to gibberellin stimulus)	GO:0009751(response to salicylic acid stimulus)	GO:0009753(response to jasmonic acid stimulus)	GO:0010243(response to organic nitrogen)	GO:0016563(transcription activator activity)	GO:0016564(transcription repressor activity)	GO:0046686(response to cadmium ion)
A_84_P62840	-0.116404	-3.17361	-2.58835	-2.02191	-0.00561491	-1.57247	-2.51042	-1.41973	-0.00438733	-3.1189	-1.80512	-2.74926	TC305133	AT4G14690.1	NM_117551	ELIP2 (EARLY LIGHT-INDUCIBLE PROTEIN 2); chlorophyll binding	GO:0010114(response to red light)	GO:0010218(response to far red light)	GO:0010380(regulation of chlorophyll biosynthetic process)	GO:0016168(chlorophyll binding)
A_84_P279060	-0.414408	-1.90148	-2.15676	-1.82287	-0.0838068	-1.54791	-2.03498	-1.98186	-0.017034	0.094799	-0.00410619	-0.549296	TC298279	AT3G12320.1	NM_112067	hypothetical protein	GO:0003674(molecular_function)	GO:0005575(cellular_component)	GO:0008150(biological_process)
A_84_P20023	-0.734151	-1.39616	-1.25231	-1.15681	-0.0123917	-1.49256	-1.46174	-1.46164	-0.0178199	-0.0578885	-0.241461	-0.268236	NP303013	AT1G07180.1	NM_100592	ATNDI1/NDA1 (ALTERNATIVE NAD(P)H DEHYDROGENASE 1); NADH dehydrogenase	GO:0003954(NADH dehydrogenase activity)	GO:0005739(mitochondrion)	GO:0031304(intrinsic to mitochondrial inner membrane)
A_84_P19403	0.183953	-1.01498	-1.53673	-0.993257	-0.133909	-1.48952	-1.9936	-2.20919	0.00551424	-2.66354	-2.18296	-1.5651	TC295929	AT3G55230.1	NM_115381	disease resistance-responsive family protein	GO:0003674(molecular_function)	GO:0006952(defense response)	GO:0012505(endomembrane system)
A_84_P20369	-0.433388	-1.28819	-0.00756987	0.482081	0.0191141	-1.44245	-0.387107	-0.722734	-0.0110394	0.73801	1.1451	1.40892	TC289082	AT3G60140.1	NM_115877	DIN2 (DARK INDUCIBLE 2); hydrolase, hydrolyzing O-glycosyl compounds	GO:0004553(hydrolase activity, hydrolyzing O-glycosyl compounds)	GO:0007568(aging)	GO:0009416(response to light stimulus)	GO:0009744(response to sucrose stimulus)	GO:0012505(endomembrane system)
A_84_P21493	-0.765775	0.0859464	-0.046344	-0.0966837	-0.0416873	-1.41415	-0.851137	-1.29247	0.00142545	-1.38869	-1.78616	-1.38284	NP207290	AT5G02540.1	NM_120332	short-chain dehydrogenase/reductase (SDR) family protein	GO:0008152(metabolic process)	GO:0016491(oxidoreductase activity)
A_84_P17015	-0.176713	-0.981297	-0.729048	-0.951721	-0.0323317	-1.40634	-1.16062	-1.43285	-0.0315248	-0.525506	-1.2645	-0.447252	TC288418	AT1G02340.1	NM_100115	HFR1 (LONG HYPOCOTYL IN FAR-RED); DNA binding / transcription factor	GO:0000209(protein polyubiquitination)	GO:0003677(DNA binding)	GO:0003700(transcription factor activity)	GO:0005515(protein binding)	GO:0005634(nucleus)	GO:0007165(signal transduction)	GO:0009585(red, far-red light phototransduction)	GO:0009642(response to light intensity)	GO:0009785(blue light signaling pathway)
A_84_P808706	-0.598019	-0.841618	-1.50432	-0.84977	-0.0211573	-1.33138	-2.53363	-2.4348	-0.0141275	0.0361286	-0.467765	-0.108814	TC309238	AT3G27690.1	NM_113685	LHCB2:4 (Photosystem II light harvesting complex gene 2.3); chlorophyll binding	GO:0009535(chloroplast thylakoid membrane)	GO:0015979(photosynthesis)	GO:0016168(chlorophyll binding)	GO:0030076(light-harvesting complex)
A_84_P94969	-0.648384	-0.973635	-1.03611	-0.863616	0.00693396	-1.32973	-1.03004	-1.50492	-0.0102422	-0.39521	-0.635261	-0.59933	TC288083	AT5G06980.2	NM_120780	hypothetical protein	GO:0003674(molecular_function)	GO:0005575(cellular_component)	GO:0008150(biological_process)
A_84_P19718	0.0285663	-0.512602	-1.32702	-0.886274	-0.00528069	-1.32124	-1.80989	-1.15281	-0.0340675	-1.44612	-0.605414	-0.162626	TC306548	AT5G48000.1	NM_001125923	CYP708A2 (cytochrome P450, family 708, subfamily A, polypeptide 2); oxygen binding	GO:0005783(endoplasmic reticulum)	GO:0019825(oxygen binding)	GO:0048364(root development)
A_84_P16960	-0.28433	-1.37542	-1.60074	-1.17601	0.00471789	-1.28488	-1.06937	-0.964304	0.0349725	0.179529	0.0151652	-0.354297	TC287143	AT5G15850.1	NM_121590	COL1 (CONSTANS-LIKE 1); transcription factor/ zinc ion binding	GO:0003700(transcription factor activity)	GO:0005622(intracellular)	GO:0007623(circadian rhythm)	GO:0008270(zinc ion binding)	GO:0009909(regulation of flower development)
A_84_P20292	-0.320637	-2.05529	-1.88551	-1.90294	-0.0297273	-1.2829	-1.42994	-1.50009	0.00956328	0.292043	0.180949	-0.203656	TC293154	AT3G02380.1	NM_111105	COL2 (CONSTANS-LIKE 2); transcription factor/ zinc ion binding	GO:0003700(transcription factor activity)	GO:0005622(intracellular)	GO:0008270(zinc ion binding)	GO:0009909(regulation of flower development)
A_84_P24021	-0.785752	-1.08058	-1.56212	-1.1324	-0.0345383	-1.28012	-2.21789	-2.26667	0.0301722	-0.0613214	-0.550857	-0.281611	TC298404	AT3G27690.1	NM_113685	LHCB2:4 (Photosystem II light harvesting complex gene 2.3); chlorophyll binding	GO:0009535(chloroplast thylakoid membrane)	GO:0015979(photosynthesis)	GO:0016168(chlorophyll binding)	GO:0030076(light-harvesting complex)
A_84_P122462	-0.0326843	-0.18329	-0.427233	-0.0638325	0.000915831	-1.25768	-0.714725	-1.18751	0.0114102	-1.75542	-2.02207	-1.61589	TC298630	AT5G53980.1	NM_124777	ATHB52 (ARABIDOPSIS THALIANA HOMEOBOX PROTEIN 52); transcription factor	GO:0003700(transcription factor activity)	GO:0005634(nucleus)	GO:0006355(regulation of transcription, DNA-dependent)
A_84_P18763	-0.353959	-1.08638	-2.27952	-1.57592	0.0449253	-1.2414	-2.56224	-2.97506	0.0108599	0.747156	0.509062	0.267194	TC286694	AT5G45820.1	NM_123950	CIPK20 (CBL-INTERACTING PROTEIN KINASE 20); kinase	GO:0004674(protein serine/threonine kinase activity)	GO:0005829(cytosol)	GO:0009737(response to abscisic acid stimulus)	GO:0016301(kinase activity)
A_84_P282640	-0.669064	0.579438	0.38594	0.529986	-0.0615418	-1.20438	-0.630652	-0.605749	-0.0246066	-1.46421	-1.53705	-0.866528	TC302781	AT2G23170.1	NM_127881	GH3.3; indole-3-acetic acid amido synthetase	GO:0009733(response to auxin stimulus)	GO:0010252(auxin homeostasis)	GO:0010279(indole-3-acetic acid amido synthetase)
A_84_P15248	-0.21745	-1.39492	-0.619272	-1.0259	-0.0379815	-1.20201	-0.488604	-0.303733	-0.043635	-0.36586	-0.357337	-0.11031	TC305806	AT1G77760.1	NM_106425	NIA1 (NITRATE REDUCTASE 1)	GO:0005829(cytosol)	GO:0006809(nitric oxide biosynthetic process)	GO:0008940(nitrate reductase activity)	GO:0009416(response to light stimulus)	GO:0042128(nitrate assimilation)
A_84_P11230	-0.298693	-0.596065	-1.60722	-0.901868	-0.0367332	-1.18418	-2.13666	-1.77542	0.023	-0.941067	-1.9633	-1.27191	TC287450	AT5G54190.1	NM_124799	PORA (Protochlorophyllide reductase A); oxidoreductase/ protochlorophyllide reductase	GO:0009507(chloroplast)	GO:0015995(chlorophyll biosynthetic process)	GO:0016491(oxidoreductase activity)	GO:0016630(protochlorophyllide reductase activity)
A_84_P14620	-0.517046	-1.06959	-1.2122	-0.788566	0.0404479	-1.15818	-0.828936	-0.815192	-0.0796935	-2.55623	-1.90898	-2.31367	TC299124	AT3G52310.1	NM_115091	ABC transporter family protein	GO:0009507(chloroplast)	GO:0042626(ATPase activity, coupled to transmembrane movement of substances)
A_84_P93089	-0.535617	-1.91989	-3.08694	-2.3149	-0.00533262	-1.14504	-2.10308	-1.56106	0.00959158	1.68369	1.41505	1.49537	TC292156	AT1G13650.1	NM_179324	hypothetical protein	GO:0003674(molecular_function)	GO:0005575(cellular_component)	GO:0008150(biological_process)
A_84_P802547	-0.491114	-0.806157	-1.52582	-0.742022	-0.0327296	-1.13277	-2.21925	-2.25026	-0.0246636	-0.0198022	-0.365047	-0.135948		DR223395		LHCB2:4 (Photosystem II light harvesting complex gene 2.3); chlorophyll binding
A_84_P15068	0.329962	-0.684568	-1.32417	-0.944106	0.0075177	-1.10991	-1.25493	-1.23586	-0.0632109	-0.508519	-1.04361	-0.507109	TC297784	AT5G15830.1	NM_121588	ATBZIP3 (ARABIDOPSIS THALIANA BASIC LEUCINE-ZIPPER 3); DNA binding / transcription factor	GO:0003677(DNA binding)	GO:0003700(transcription factor activity)	GO:0005634(nucleus)	GO:0006355(regulation of transcription, DNA-dependent)
A_84_P214628	-0.712435	-0.358771	-0.447606	-0.573337	0.00167891	-1.10885	-0.271167	-0.809619	0.0336865	-0.510152	-0.616886	-0.562137	TC288057	AT5G52900.1	NM_124668	hypothetical protein	GO:0003674(molecular_function)	GO:0005575(cellular_component)	GO:0008150(biological_process)
A_84_P17929	-0.202158	-0.181324	-0.664787	-0.658222	0.00636777	-1.09971	-1.3904	-1.57675	0.0483815	-0.0559389	0.508353	-0.658214	TC286182	AT1G56600.1	NM_104537	ATGOLS2 (ARABIDOPSIS THALIANA GALACTINOL SYNTHASE 2); transferase, transferring glycosyl groups / transferase, transferring hexosyl groups	GO:0005575(cellular_component)	GO:0016051(carbohydrate biosynthetic process)	GO:0016757(transferase activity, transferring glycosyl groups)	GO:0016758(transferase activity, transferring hexosyl groups)
A_84_P10178	-0.582146	-0.474957	-0.542898	-0.543294	0.00268495	-1.07963	-0.960289	-1.16621	-0.00641798	-0.437171	-1.07651	-0.209364	TC285833	AT5G12050.1	NM_121243	hypothetical protein	GO:0003674(molecular_function)	GO:0005575(cellular_component)	GO:0008150(biological_process)
A_84_P12605	-0.347178	0.508197	0.19797	0.537955	-0.0194298	-1.04386	-0.511375	-0.830873	0.0368595	-0.711525	-0.990193	-0.531732	NP454671	AT2G18010.1	NM_127357	auxin-responsive family protein	GO:0003674(molecular_function)	GO:0009733(response to auxin stimulus)
A_84_P537376	-0.161741	-0.45834	-0.783255	-0.558436	-0.00352782	-1.02096	-0.935682	-1.68462	-0.0519934	0.0929565	-0.20267	0.000371717		AT1G29420.1	NM_102682	hypothetical protein	GO:0003674(molecular_function)	GO:0009733(response to auxin stimulus)
A_84_P14556	-0.228231	-0.124844	-0.100843	-0.0534226	0.000638902	-0.979795	-1.10511	-1.0629	-0.0301818	-0.907586	-1.06516	-0.77058	TC301590	AT3G15540.1	NM_112422	IAA19 (indoleacetic acid-induced protein 19); transcription factor	GO:0003700(transcription factor activity)	GO:0005634(nucleus)	GO:0009630(gravitropism)	GO:0009638(phototropism)	GO:0009733(response to auxin stimulus)
A_84_P243265	-0.642241	-0.361817	-0.455867	-0.525152	-0.0450761	-0.975691	-0.600221	-1.01581	-0.00577007	-0.456614	-0.669669	-0.550208	TC282639	AT1G67900.1	NM_202374	phototropic-responsive NPH3 family protein	GO:0004871(signal transducer activity)	GO:0005575(cellular_component)	GO:0009416(response to light stimulus)
A_84_P519104	-0.213115	-0.367337	-0.368631	-0.445756	0.00370293	-0.970773	-0.795711	-1.17057	0.0240061	-0.068001	-0.164611	0.121893	TC306650	AT3G25717.1	NM_180300	DVL6/RTFL16 (ROTUNDIFOLIA LIKE 16)	GO:0003674(molecular_function)	GO:0005739(mitochondrion)	GO:0048367(shoot development)
A_84_P141269	-0.236833	-0.193465	-0.448075	-0.342953	0.0192495	-0.911086	-1.17543	-1.36342	-0.0126841	-0.0350469	-0.39658	-0.148357	TC310915	AT5G18050.1	NM_121810	auxin-responsive protein, putative	GO:0003674(molecular_function)	GO:0009733(response to auxin stimulus)
A_84_P762787	-0.359801	-0.697757	-1.15686	-0.874649	0.100271	-0.895054	-1.09174	0.030304	-0.0180132	-0.559242	-0.327176	-1.12963		AT3G15534.1	NM_001125164	hypothetical protein
A_84_P762787	-0.359801	-0.697757	-1.15686	-0.874649	0.100271	-0.895054	-1.09174	0.030304	-0.0180132	-0.559242	-0.327176	-1.12963		AT3G15534.1	NM_001125164	hypothetical protein
A_84_P279980	-0.52645	-0.441772	-0.572736	-0.551337	-0.00907532	-0.880281	-1.13118	-1.21316	-0.0133341	-0.10287	-0.381115	-0.066893	TC311789	AT1G29440.1	NM_102684	hypothetical protein	GO:0003674(molecular_function)	GO:0009733(response to auxin stimulus)
A_84_P15126	-0.39913	-0.750087	-1.05821	-0.905813	0.0224676	-0.853874	-0.972748	-1.12582	0.00578072	0.157292	-0.268432	-0.142471	TC288231	AT1G69160.1	NM_105583	hypothetical protein	GO:0003674(molecular_function)	GO:0005575(cellular_component)	GO:0008150(biological_process)
A_84_P79759	-0.248337	-0.209319	-0.512859	-0.493929	0.00768857	-0.846977	-0.18856	-1.17965	-0.0106807	-1.06979	-1.58196	-1.27131	TC294025	AT5G62280.1	NM_125622	hypothetical protein	GO:0003674(molecular_function)	GO:0005575(cellular_component)	GO:0008150(biological_process)
A_84_P544465	-0.735019	0.105576	-0.11936	-0.0633894	-0.0269952	-0.834228	-0.693763	-0.938154	0.00952114	-0.298854	-0.484729	-0.468564	TC297077	AT1G26945.1	NM_179381	transcription regulator	GO:0005634(nucleus)	GO:0009507(chloroplast)	GO:0030528(transcription regulator activity)	GO:0045449(regulation of transcription)
A_84_P94979	-0.582816	-0.226724	-0.489644	-0.48251	0.0179954	-0.807888	-1.10806	-1.36931	0.00920848	0.0462306	-0.237377	-0.0396688	TC302003	AT5G18060.1	NM_121811	auxin-responsive protein, putative	GO:0003674(molecular_function)	GO:0009733(response to auxin stimulus)
A_84_P751876	-0.105497	-0.0553812	-0.374563	-0.288666	0.0392862	-0.765981	-1.15382	-1.31055	0.00583507	0.164485	-0.164312	0.0265366		AT1G11803.1		pseudo
A_84_P794071	-0.0264488	-0.541668	-0.315126	-0.808581	0.00491512	-0.751392	0.167998	-0.437673	0.0687401	-0.533632	-0.9656	-0.693809		AV819379		phototropic-responsive NPH3 family protein	GO:0004871(signal transducer activity)	GO:0005575(cellular_component)	GO:0009416(response to light stimulus)
A_84_P22153	-0.186465	-0.372931	0.744836	0.582707	0.0127723	-0.730236	0.747245	-0.384817	0.00362731	-2.01305	-2.14509	-1.55854	TC301987	AT3G30775.1	NM_113981	ERD5 (EARLY RESPONSIVE TO DEHYDRATION 5); proline dehydrogenase	GO:0004657(proline dehydrogenase activity)	GO:0005739(mitochondrion)	GO:0006537(glutamate biosynthetic process)	GO:0006562(proline catabolic process)	GO:0006979(response to oxidative stress)

## Sheet: Mc24h-down
Type	without aphid	M. cerasi	M. persicae	R. padi	without aphid	M. cerasi	M. persicae	R. padi	without aphid	M. cerasi	M. persicae	R. padi
Time	3h				6h				24h
Systematic	log2												TIGRID	At accession	GenbankAccession	GO	Gene function
A_84_P11841	-0.276296	-0.785809	-0.838385	-0.49926	0.0294916	-0.777046	-1.06342	-0.735948	0.0381152	-3.82459	-2.94907	-2.70799	NP542340	AT3G55500.1	NM_115407	ATEXPA16 (ARABIDOPSIS THALIANA EXPANSIN A16)	GO:0003674(molecular_function)	GO:0005576(extracellular region)	GO:0006949(syncytium formation)	GO:0009826(unidimensional cell growth)	GO:0009828(plant-type cell wall loosening)	GO:0009831(plant-type cell wall modification during multidimensional cell growth)	GO:0012505(endomembrane system)
A_84_P62840	-0.116404	-3.17361	-2.58835	-2.02191	-0.00561491	-1.57247	-2.51042	-1.41973	-0.00438733	-3.1189	-1.80512	-2.74926	TC305133	AT4G14690.1	NM_117551	ELIP2 (EARLY LIGHT-INDUCIBLE PROTEIN 2); chlorophyll binding	GO:0010114(response to red light)	GO:0010218(response to far red light)	GO:0010380(regulation of chlorophyll biosynthetic process)	GO:0016168(chlorophyll binding)
A_84_P18029	0.500505	0.0287933	0.380233	0.186628	-0.0126018	-0.628299	0.0315442	-0.356815	-0.0209727	-2.7218	-3.19084	-2.31876	TC289686	AT1G10550.1	NM_100930	XTH33 (xyloglucan:xyloglucosyl transferase 33); hydrolase, acting on glycosyl bonds	GO:0005618(cell wall)	GO:0005975(carbohydrate metabolic process)	GO:0006073(glucan metabolic process)	GO:0012505(endomembrane system)	GO:0016798(hydrolase activity, acting on glycosyl bonds)	GO:0048046(apoplast)
A_84_P19403	0.183953	-1.01498	-1.53673	-0.993257	-0.133909	-1.48952	-1.9936	-2.20919	0.00551424	-2.66354	-2.18296	-1.5651	TC295929	AT3G55230.1	NM_115381	disease resistance-responsive family protein	GO:0003674(molecular_function)	GO:0006952(defense response)	GO:0012505(endomembrane system)
A_84_P12579	0.0670607	-0.0865095	-0.215323	0.032504	-0.00492396	-1.29095	-0.843113	-1.08543	-0.0594375	-2.63687	-2.32085	-2.1529	NP453486	AT2G21910.1	NM_127760	CYP96A5 (cytochrome P450, family 96, subfamily A, polypeptide 5); oxygen binding	GO:0006118(electron transport)	GO:0012505(endomembrane system)	GO:0019825(oxygen binding)
A_84_P841862	-0.0269878	-0.565526	-1.8903	-0.954702	0.00884613	-0.251132	-0.650496	0.0572	-0.0201714	-2.61756	-1.57368	-2.50328	NP230452	AT5G53710.1	NM_124750	hypothetical protein	GO:0003674(molecular_function)	GO:0008150(biological_process)	GO:0012505(endomembrane system)
A_84_P14620	-0.517046	-1.06959	-1.2122	-0.788566	0.0404479	-1.15818	-0.828936	-0.815192	-0.0796935	-2.55623	-1.90898	-2.31367	TC299124	AT3G52310.1	NM_115091	ABC transporter family protein	GO:0009507(chloroplast)	GO:0042626(ATPase activity, coupled to transmembrane movement of substances)
A_84_P265780	0.149868	-0.114921	0.95737	0.0481381	-0.00508752	0.775881	0.345798	0.54213	-0.0297141	-2.54058	-1.31829	-1.68282	TC286455	AT5G15840.1	NM_001036810	CO (CONSTANS); transcription factor/ zinc ion binding	GO:0003700(transcription factor activity)	GO:0005634(nucleus)	GO:0007623(circadian rhythm)	GO:0008270(zinc ion binding)	GO:0009909(regulation of flower development)	GO:0030528(transcription regulator activity)
A_84_P811360	1.41906	0.341961	0.321449	-0.0588099	0.041933	1.55272	0.532719	0.397803	0.0121287	-2.45458	-2.29893	-2.63822	TC310276	AT3G21720.1	NM_113067	isocitrate lyase, putative	GO:0004451(isocitrate lyase activity)	GO:0005575(cellular_component)	GO:0008152(metabolic process)
A_84_P71564	0.0719665	0.215364	0.759728	0.852057	0.00121722	-0.930826	0.34127	-0.856379	-0.0286957	-2.45177	-2.51224	-1.68921	TC287853	AT2G19800.1	NM_127538	MIOX2 (MYO-INOSITOL OXYGENASE 2)	GO:0005575(cellular_component)	GO:0050113(inositol oxygenase activity)
A_84_P16449	-0.241497	-2.23915	-2.13776	-1.52149	-0.0636455	-1.66617	-2.15841	-1.51343	-0.0207279	-2.39092	-0.938385	-2.40663	TC291920	AT3G22840.1	NM_113183	ELIP1 (EARLY LIGHT-INDUCABLE PROTEIN); chlorophyll binding	GO:0009409(response to cold)	GO:0016168(chlorophyll binding)
A_84_P244235	0.0465851	-0.241383	0.619616	-0.141338	0.00934915	0.637555	0.751112	0.729197	0.0017595	-2.34045	-1.57201	-1.805	TC284760	AT3G20810.1	NM_001035656	transcription factor jumonji (jmjC) domain-containing protein	GO:0003700(transcription factor activity)	GO:0005575(cellular_component)	GO:0008150(biological_process)
A_84_P866267	0.00591203	-0.330242	-0.326542	-0.0533173	-0.0951089	-0.740615	-1.33073	-0.899143	-0.16467	-2.29406	-2.01923	-2.43306	NP542340	AT3G55500.1	NM_115407	ATEXPA16 (ARABIDOPSIS THALIANA EXPANSIN A16)	GO:0003674(molecular_function)	GO:0005576(extracellular region)	GO:0006949(syncytium formation)	GO:0009826(unidimensional cell growth)	GO:0009828(plant-type cell wall loosening)	GO:0009831(plant-type cell wall modification during multidimensional cell growth)	GO:0012505(endomembrane system)
A_84_P50530	-0.14774	-0.472447	-1.75198	-0.829481	-0.037598	-0.286126	-0.440946	0.0800488	-0.00291531	-2.24961	-0.873557	-2.07063	TC298626	AT5G53710.1	NM_124750	hypothetical protein	GO:0003674(molecular_function)	GO:0008150(biological_process)	GO:0012505(endomembrane system)
A_84_P18289	1.32586	-0.452259	-0.79966	-0.238189	0.041933	1.43144	0.532719	0.423518	-0.0600112	-2.19615	-2.04049	-2.37979	TC289366	AT2G44810.1	NM_130045	DAD1 (DEFECTIVE ANTHER DEHISCENCE 1); triacylglycerol lipase	GO:0004806(triacylglycerol lipase activity)	GO:0005737(cytoplasm)	GO:0006629(lipid metabolic process)	GO:0008970(phospholipase A1 activity)	GO:0009507(chloroplast)	GO:0009695(jasmonic acid biosynthetic process)	GO:0009901(anther dehiscence)	GO:0010152(pollen maturation)
A_84_P14948	0.122247	-1.05604	-0.00769636	-1.17315	0.0077688	0.445144	0.828604	0.535501	-0.0265742	-2.17754	-1.31789	-2.04402	TC291934	AT5G37260.1	NM_123085	CIR1/RVE2 (CIRCADIAN 1); DNA binding / transcription factor	GO:0003677(DNA binding)	GO:0003700(transcription factor activity)	GO:0007623(circadian rhythm)	GO:0009651(response to salt stress)	GO:0009723(response to ethylene stimulus)	GO:0009733(response to auxin stimulus)	GO:0009737(response to abscisic acid stimulus)	GO:0009739(response to gibberellin stimulus)	GO:0009751(response to salicylic acid stimulus)	GO:0009753(response to jasmonic acid stimulus)	GO:0009845(seed germination)	GO:0009909(regulation of flower development)	GO:0045449(regulation of transcription)
A_84_P541789	1.06501	2.07592	-0.724213	1.10289	0.172168	0.365651	0.47818	-0.210687	-0.1166	-2.12075	-2.40088	-0.0650723	TC311949	AT1G26250.1	NM_102389	proline-rich extensin, putative	GO:0005199(structural constituent of cell wall)	GO:0009664(plant-type cell wall organization and biogenesis)	GO:0012505(endomembrane system)
A_84_P803506	-0.00235812	-0.423892	0.513251	0.537242	0.0363735	-0.750395	0.529045	-0.631821	-0.135409	-2.10183	-2.18357	-1.46522	TC305173	AT3G30775.1	NM_113981	ERD5 (EARLY RESPONSIVE TO DEHYDRATION 5); proline dehydrogenase	GO:0004657(proline dehydrogenase activity)	GO:0005739(mitochondrion)	GO:0006537(glutamate biosynthetic process)	GO:0006562(proline catabolic process)	GO:0006979(response to oxidative stress)
A_84_P563065	-0.559066	-0.550573	-0.441023	-0.391598	-0.0137221	0.0840024	-0.04522	0.0763796	0.00658124	-2.08898	-1.94026	-1.78652	TC308173	AT1G30250.1	NM_102764	hypothetical protein	GO:0003674(molecular_function)	GO:0008150(biological_process)
A_84_P16823	0.342472	-2.89796	-3.50066	-2.66281	-0.00334205	-1.484	-2.30479	-1.87402	0.0204405	-2.06608	-1.82738	-2.19211	TC304488	AT1G01060.1	NM_001035847	LHY (LATE ELONGATED HYPOCOTYL); DNA binding	GO:0003677(DNA binding)	GO:0003700(transcription factor activity)	GO:0009651(response to salt stress)	GO:0009723(response to ethylene stimulus)	GO:0009733(response to auxin stimulus)	GO:0009737(response to abscisic acid stimulus)	GO:0009739(response to gibberellin stimulus)	GO:0009751(response to salicylic acid stimulus)	GO:0009753(response to jasmonic acid stimulus)	GO:0042752(regulation of circadian rhythm)	GO:0045449(regulation of transcription)	GO:0046686(response to cadmium ion)
A_84_P22153	-0.186465	-0.372931	0.744836	0.582707	0.0127723	-0.730236	0.747245	-0.384817	0.00362731	-2.01305	-2.14509	-1.55854	TC301987	AT3G30775.1	NM_113981	ERD5 (EARLY RESPONSIVE TO DEHYDRATION 5); proline dehydrogenase	GO:0004657(proline dehydrogenase activity)	GO:0005739(mitochondrion)	GO:0006537(glutamate biosynthetic process)	GO:0006562(proline catabolic process)	GO:0006979(response to oxidative stress)
A_84_P20728	-0.177074	-0.00165134	-0.133439	0.144157	-0.0301963	-0.144063	0.381842	0.89382	-0.0104207	-1.97777	-1.60621	-1.41447	TC288237	AT5G64750.1	NM_125871	ABR1 (ABA REPRESSOR1); DNA binding / transcription factor	GO:0003677(DNA binding)	GO:0003700(transcription factor activity)	GO:0005634(nucleus)	GO:0006355(regulation of transcription, DNA-dependent)	GO:0006970(response to osmotic stress)	GO:0009737(response to abscisic acid stimulus)	GO:0009749(response to glucose stimulus)	GO:0009788(negative regulation of abscisic acid mediated signaling)
A_84_P803062	0.0737466	-0.129595	0.758209	0.853328	-0.0522222	-0.747614	0.425635	-0.759737	-0.0199835	-1.95745	-2.16353	-1.45964	TC305173	AT3G30775.1	NM_113981	ERD5 (EARLY RESPONSIVE TO DEHYDRATION 5); proline dehydrogenase	GO:0004657(proline dehydrogenase activity)	GO:0005739(mitochondrion)	GO:0006537(glutamate biosynthetic process)	GO:0006562(proline catabolic process)	GO:0006979(response to oxidative stress)
A_84_P10863	-0.164226	-0.211924	-0.847302	-0.330889	-0.0348149	0.0692867	0.239448	1.02839	-0.0122652	-1.91836	-0.987973	-1.99322	TC284816	AT3G48520.1	NM_114710	CYP94B3 (cytochrome P450, family 94, subfamily B, polypeptide 3); oxygen binding	GO:0006118(electron transport)	GO:0012505(endomembrane system)	GO:0019825(oxygen binding)
A_84_P529493	0.61199	0.0265763	0.453661	0.380169	0.00343954	-0.753733	-1.26406	-1.5596	0.0113458	-1.91668	-2.45913	-2.05639	NP305520	AT1G72620.1	NM_105921	hydrolase, alpha/beta fold family protein	GO:0012505(endomembrane system)	GO:0016787(hydrolase activity)
A_84_P15503	0.555262	0.488255	-0.645691	-0.725005	0.00718736	1.21124	0.397946	0.815252	0.0487936	-1.91666	-0.389573	-1.28242	TC287404	AT3G22830.1	NM_113182	AT-HSFA6B (Arabidopsis thaliana heat shock transcription factor A6B); DNA binding / transcription factor	GO:0003677(DNA binding)	GO:0003700(transcription factor activity)	GO:0005634(nucleus)	GO:0006355(regulation of transcription, DNA-dependent)
A_84_P10996	1.17214	-0.129874	-0.513407	-0.418347	-0.0134318	-0.30434	0.0791001	-0.200237	0.0481383	-1.86612	-1.75228	-1.6002	TC290816	AT4G23070.1	NM_118436	rhomboid family protein	GO:0003674(molecular_function)	GO:0008150(biological_process)	GO:0016021(integral to membrane)
A_84_P11148	-0.581	-0.491527	-1.91622	-0.614851	-0.0145688	-0.32047	-0.125115	0.541395	0.00503581	-1.83103	-1.04248	-1.35027	TC296388	AT5G24080.1	NM_122313	protein kinase family protein	GO:0005575(cellular_component)	GO:0006468(protein amino acid phosphorylation)	GO:0016301(kinase activity)
A_84_P852973	0.761352	0.87145	-0.512485	0.156858	0.0267005	0.0722371	-1.06247	0.14996	-0.0487066	-1.80082	-1.00105	0.081491	TC308022	AT5G23830.1	NM_122288	MD-2-related lipid recognition domain-containing protein / ML domain-containing protein	GO:0003674(molecular_function)	GO:0008150(biological_process)	GO:0012505(endomembrane system)
A_84_P762197	0.0904774	0.0531232	-1.16674	-0.747498	-0.0205773	-1.02158	-0.899519	-0.247609	-0.00674658	-1.79918	-1.16511	-2.29887	TC301957	AT3G03341.1	NM_001125087	hypothetical protein
A_84_P16735	-0.0358389	0.107482	0.734169	0.531999	-0.00709009	0.371434	1.13469	0.575047	-0.0284806	-1.79108	-1.89373	-1.41869	TC293780	AT4G39070.1	NM_120067	zinc finger (B-box type) family protein	GO:0003700(transcription factor activity)	GO:0005622(intracellular)	GO:0008270(zinc ion binding)	GO:0045449(regulation of transcription)
A_84_P23515	0.100835	0.571378	0.603146	0.676808	0.0143246	-0.688229	-0.163573	-1.2976	-0.0250059	-1.78542	-2.17983	-1.80883	TC288710	AT5G51810.1	NM_124560	AT2353/ATGA20OX2/GA20OX2 (GIBBERELLIN 20 OXIDASE 2); gibberellin 20-oxidase	GO:0007623(circadian rhythm)	GO:0009639(response to red or far red light)	GO:0009686(gibberellin biosynthetic process)	GO:0009739(response to gibberellin stimulus)	GO:0009826(unidimensional cell growth)	GO:0009908(flower development)	GO:0045544(gibberellin 20-oxidase activity)
A_84_P788585	0.0366344	-0.751539	-0.758765	-0.840301	-0.195162	0.215897	-0.342683	0.0697817	-0.0402947	-1.78369	-2.01138	-1.34053		EG521166		hypothetical protein	GO:0003674(molecular_function)	GO:0008150(biological_process)
A_84_P11250	0.0445882	0.271007	0.786872	0.365704	-0.0168627	0.472957	0.735692	0.624165	-0.0161892	-1.76438	-1.30916	-1.36089	TC309869	AT5G59570.1	NM_125349	myb family transcription factor	GO:0003677(DNA binding)	GO:0003700(transcription factor activity)	GO:0045449(regulation of transcription)
A_84_P765136	0.55703	0.487025	0.851533	0.803146	0.0221337	-0.834861	-0.401615	-1.23093	0.0228521	-1.76388	-2.30798	-1.78743		AT4G20362.1	NR_022986	misc_RNA
A_84_P164883	-0.00188868	0.777234	0.971728	0.801307	-0.000601236	0.521505	0.795097	0.512059	0.007529	-1.76173	-0.790184	-1.26377	TC291511	AT5G42900.1	NM_180790	hypothetical protein	GO:0003674(molecular_function)	GO:0005575(cellular_component)	GO:0008150(biological_process)
A_84_P16121	-0.119929	0.180293	-0.325579	0.0126493	-0.0191305	0.176025	0.637659	1.16703	-0.000224524	-1.76051	-1.11472	-1.84602	TC294218	AT1G43160.1	NM_103468	RAP2.6 (related to AP2 6); DNA binding / transcription factor	GO:0003677(DNA binding)	GO:0003700(transcription factor activity)	GO:0005634(nucleus)	GO:0006355(regulation of transcription, DNA-dependent)
A_84_P122462	-0.0326843	-0.18329	-0.427233	-0.0638325	0.000915831	-1.25768	-0.714725	-1.18751	0.0114102	-1.75542	-2.02207	-1.61589	TC298630	AT5G53980.1	NM_124777	ATHB52 (ARABIDOPSIS THALIANA HOMEOBOX PROTEIN 52); transcription factor	GO:0003700(transcription factor activity)	GO:0005634(nucleus)	GO:0006355(regulation of transcription, DNA-dependent)
A_84_P830039	-0.257439	-1.6033	-1.63667	-1.78042	0.041933	1.16224	1.57712	0.296141	0.0320431	-1.75088	-1.15781	-1.93452		TA47233_3702
A_84_P869955	0.0889369	-0.224208	-0.325273	-0.411063	0.0353012	-0.250918	-0.214239	-0.319272	-0.00689726	-1.75058	-2.27268	-0.843713	TC297937	AT3G07000.1	NM_111580	DC1 domain-containing protein	GO:0005515(protein binding)	GO:0005575(cellular_component)	GO:0007242(intracellular signaling cascade)	GO:0008270(zinc ion binding)
A_84_P201578	1.0501	-0.67369	-1.16926	-1.07265	-0.16383	0.322162	-0.555395	-0.815648	-0.0305472	-1.736	-1.58035	-1.74022	TC305858	AT3G24020.1	NM_113307	disease resistance-responsive family protein	GO:0003674(molecular_function)	GO:0012505(endomembrane system)
A_84_P121222	-0.0157682	-0.39352	-0.463796	-0.309209	0.00443829	-2.20147	-1.41784	-1.92203	-0.00245316	-1.72728	-2.51957	-1.3949	TC288846	AT3G21330.1	NM_113028	basic helix-loop-helix (bHLH) family protein	GO:0003677(DNA binding)	GO:0003700(transcription factor activity)	GO:0005634(nucleus)	GO:0045449(regulation of transcription)
A_84_P15993	-0.308065	-0.509767	-1.48789	-0.45575	0.0311616	-0.466035	-0.428199	-0.143867	0.0106799	-1.72366	-1.5732	-0.936197	TC283973	AT5G63450.1	NM_125740	CYP94B1 (cytochrome P450, family 94, subfamily B, polypeptide 1); oxygen binding	GO:0006118(electron transport)	GO:0012505(endomembrane system)	GO:0019825(oxygen binding)
A_84_P169283	-0.448174	-0.415371	-0.215315	0.0510736	-0.0321552	0.046314	0.189858	0.154034	-0.00814264	-1.72171	-1.75321	-1.5782	TC290243	AT5G06570.1	NM_120740	hydrolase	GO:0005575(cellular_component)	GO:0008152(metabolic process)	GO:0016787(hydrolase activity)
A_84_P13705	0.241819	-0.169541	0.120607	0.106283	0.0235563	0.659733	0.664348	0.612309	0.085199	-1.71369	-1.35786	-1.0105	TC287609	AT3G49950.1	NM_114855	scarecrow transcription factor family protein	GO:0003700(transcription factor activity)	GO:0045449(regulation of transcription)
A_84_P17353	1.14492	1.27797	-0.0732801	1.32048	0.13471	0.717086	-0.325291	-0.457406	0.351494	-1.69651	-1.57306	-0.523209	TC288060	AT3G01190.1	NM_110985	peroxidase 27 (PER27) (P27) (PRXR7)	GO:0004601(peroxidase activity)	GO:0006118(electron transport)	GO:0006979(response to oxidative stress)	GO:0012505(endomembrane system)
A_84_P21376	0.215802	0.168952	-0.511984	0.0198551	-0.021719	-0.875372	-1.37156	-1.14291	0.00964528	-1.68262	-1.44596	-1.15867	TC310660	AT4G13790.1	NM_117453	auxin-responsive protein, putative	GO:0003674(molecular_function)	GO:0009733(response to auxin stimulus)	GO:0010114(response to red light)	GO:0010218(response to far red light)
A_84_P800880	-0.418447	-0.257284	-0.620218	-0.384629	-0.00631963	-0.31082	0.293433	0.247237	-0.0607696	-1.66547	-1.94319	-1.05498	TC287265	AT5G07010.1	NM_120783	sulfotransferase family protein	GO:0005575(cellular_component)	GO:0008146(sulfotransferase activity)	GO:0008150(biological_process)
A_84_P127071	-0.249587	0.760034	-1.11755	0.36608	0.0704033	0.456747	1.77004	1.91939	0.0268652	-1.66034	0.0808267	-1.525	TC298057	AT5G05220.1	NM_120604	hypothetical protein	GO:0003674(molecular_function)	GO:0008150(biological_process)
A_84_P13031	-0.386855	0.354474	-0.10642	0.341747	-0.0520621	-0.14269	-0.0141382	0.198375	0.00842408	-1.65969	-1.36956	-0.490194	TC304526	AT5G19110.1	NM_121916	extracellular dermal glycoprotein-related / EDGP-related	GO:0004190(aspartic-type endopeptidase activity)	GO:0004194(pepsin A activity)	GO:0006499(N-terminal protein myristoylation)	GO:0006508(proteolysis)	GO:0012505(endomembrane system)
A_84_P761632	0.689934	-0.746572	-0.54409	-0.803391	-0.0307686	-0.0963978	-0.374781	-0.479452	-0.0337483	-1.65823	-1.33058	-1.14308		AT3G26812.1	NR_022776	misc_RNA
A_84_P812380	0.149738	-0.292088	0.626722	0.670928	0.0262522	-0.697957	0.517972	-0.596786	-0.0173372	-1.64878	-2.18927	-1.42777	TC301987	AT3G30775.1	NM_113981	ERD5 (EARLY RESPONSIVE TO DEHYDRATION 5); proline dehydrogenase	GO:0004657(proline dehydrogenase activity)	GO:0005739(mitochondrion)	GO:0006537(glutamate biosynthetic process)	GO:0006562(proline catabolic process)	GO:0006979(response to oxidative stress)
A_84_P797932	-0.0290341	-2.28726	-1.20415	-1.83593	-0.0302123	-0.251835	-0.498986	-0.723376	-0.0108208	-1.64202	-1.56639	-2.00149		EG476183
A_84_P16777	-0.532468	-0.192564	-0.652926	-0.291899	0.0393441	-0.180175	0.215678	0.218769	-0.0558542	-1.61877	-2.01829	-0.80608	TC287265	AT5G07010.1	NM_120783	sulfotransferase family protein	GO:0005575(cellular_component)	GO:0008146(sulfotransferase activity)	GO:0008150(biological_process)
A_84_P831040	0.486928	-0.600025	-0.337132	-0.496651	-0.0458685	0.136363	-0.076829	-0.538196	0.0418276	-1.60574	-1.49311	-1.0163	TC304777	AT5G06930.1	NM_120775	hypothetical protein	GO:0009507(chloroplast)
A_84_P15912	1.13299	-0.248117	-0.950408	-0.572401	-0.0479316	0.455844	-1.32922	-0.995977	-0.0375476	-1.60518	-1.28982	-1.39776	TC287845	AT5G42180.1	NM_123583	peroxidase 64 (PER64) (P64) (PRXR4)	GO:0004601(peroxidase activity)	GO:0006118(electron transport)	GO:0006979(response to oxidative stress)	GO:0009505(plant-type cell wall)
A_84_P109472	0.0678617	1.1219	-1.43942	0.048151	-0.012785	0.527187	0.92526	1.91265	0.0276808	-1.60114	-0.122708	-1.54889	TC311639	AT2G47770.1	NM_130344	benzodiazepine receptor-related	GO:0003674(molecular_function)	GO:0008150(biological_process)	GO:0016021(integral to membrane)
A_84_P17122	0.684991	0.834419	-0.0439236	0.1776	0.00136979	-0.235806	-1.66969	-1.16497	-0.0781682	-1.58932	-1.2422	-0.232445	TC288469	AT1G44970.1	NM_103577	peroxidase, putative	GO:0004601(peroxidase activity)	GO:0006118(electron transport)	GO:0006979(response to oxidative stress)	GO:0012505(endomembrane system)
A_84_P14029	0.0734732	-1.14745	-1.77437	-1.41885	0.00484618	-1.13874	-1.3591	-1.41486	-0.0359524	-1.58475	-2.00708	-1.3377	TC284199	AT5G44440.1	NM_123811	FAD-binding domain-containing protein	GO:0009055(electron carrier activity)	GO:0012505(endomembrane system)
A_84_P242653	0.805434	-0.35459	-0.774837	-0.357543	-0.0396417	-0.000415474	-0.0123855	-0.647223	-0.171668	-1.58314	-1.76617	-1.10858	NP502728	AT3G06990.1	NM_111579	DC1 domain-containing protein	GO:0005515(protein binding)	GO:0008270(zinc ion binding)
A_84_P13252	-0.557564	-1.17854	-0.964695	-0.812871	-0.0611726	-0.457047	-0.669884	-0.304564	-0.0149983	-1.56488	-1.27993	-1.44336	NP229995	AT1G24470.1	NM_102292	short-chain dehydrogenase/reductase (SDR) family protein	GO:0008152(metabolic process)	GO:0012505(endomembrane system)	GO:0016491(oxidoreductase activity)	GO:0045703(ketoreductase activity)
A_84_P592130	0.602288	0.241757	-1.25336	-0.419879	-0.0487542	0.14137	-0.110127	0.565759	-0.00197697	-1.56327	-0.741228	-1.08538	TC308905	AT4G33905.1	NM_119549	peroxisomal membrane protein 22 kDa, putative	GO:0003674(molecular_function)	GO:0005778(peroxisomal membrane)	GO:0008150(biological_process)
A_84_P784276	0.490255	0.177184	0.948746	0.368867	0.038599	0.759202	0.294998	0.596829	0.0355926	-1.55755	-1.25751	-1.36575	TC296428	AT5G15840.1	NM_121589	CO (CONSTANS); transcription factor/ zinc ion binding	GO:0003700(transcription factor activity)	GO:0005634(nucleus)	GO:0007623(circadian rhythm)	GO:0008270(zinc ion binding)	GO:0009909(regulation of flower development)	GO:0030528(transcription regulator activity)
A_84_P19295	0.901775	-0.236267	-0.487471	-0.178608	-0.0211173	-0.503468	-0.630543	-0.84778	-0.0144675	-1.54864	-1.813	-1.20729	TC290549	AT3G18200.1	NM_112703	nodulin MtN21 family protein	GO:0003674(molecular_function)	GO:0012505(endomembrane system)	GO:0016020(membrane)
A_84_P23120	0.979805	0.112198	0.223416	0.436054	0.0146455	1.2344	0.820367	0.752802	0.0428406	-1.54486	-1.28436	-1.72794	NP226929	AT3G18590.1	NM_112745	plastocyanin-like domain-containing protein	GO:0005507(copper ion binding)	GO:0006118(electron transport)	GO:0031225(anchored to membrane)
A_84_P13573	0.0160827	0.286293	0.628893	0.339109	-0.028328	0.47423	0.787067	0.473478	-0.0191888	-1.53844	-0.900232	-1.05029	TC303565	AT3G07650.1	NM_202521	COL9 (CONSTANS-LIKE 9); zinc ion binding	GO:0003700(transcription factor activity)	GO:0005634(nucleus)	GO:0008270(zinc ion binding)	GO:0045449(regulation of transcription)	GO:0048579(negative regulation of long-day photoperiodism, flowering)
A_84_P531612	0.455408	0.30135	0.567404	0.58175	0.0558208	0.132987	0.208382	0.454038	0.0177335	-1.52994	-1.43835	-1.49735	TC302816	AT4G04745.1	NM_148231	hypothetical protein	GO:0003674(molecular_function)	GO:0005575(cellular_component)	GO:0008150(biological_process)
A_84_P786477	0.806544	0.603188	-1.34479	0.232835	0.00603894	1.21172	1.6968	1.75348	-0.0253036	-1.52092	0.267912	-1.35643	NP237426	AT5G05220.1	NM_120604	hypothetical protein	GO:0003674(molecular_function)	GO:0008150(biological_process)
A_84_P17794	-0.502255	-0.426508	-0.492118	-0.403164	-0.00996143	0.0611179	0.535524	0.0527151	-0.0249114	-1.52045	-1.8583	-1.45254	TC301410	AT5G39610.1	NM_123323	ANAC092/ATNAC2/ATNAC6 (Arabidopsis NAC domain containing protein 92); protein heterodimerization/ protein homodimerization/ transcription factor	GO:0003700(transcription factor activity)	GO:0005634(nucleus)	GO:0007275(multicellular organismal development)	GO:0042803(protein homodimerization activity)	GO:0046982(protein heterodimerization activity)
A_84_P786552	0.774921	0.400698	0.024797	0.536897	0.0379198	-0.00785753	0.207464	-0.0546709	0.0774945	-1.50144	-0.598026	-0.718946	TC306001	AT2G20870.1	NM_127656	cell wall protein precursor, putative	GO:0003674(molecular_function)	GO:0008150(biological_process)	GO:0012505(endomembrane system)
A_84_P840311	0.613479	0.125087	0.153485	0.244559	0.0116711	0.00441381	-0.112053	-0.42845	-0.094482	-1.49986	-1.86883	-1.27269	NP214363	AT3G23150.1	NM_113216	ETR2 (ETHYLENE RESPONSE 2); receptor	GO:0004673(protein histidine kinase activity)	GO:0004696(glycogen synthase kinase 3 activity)	GO:0004872(receptor activity)	GO:0005789(endoplasmic reticulum membrane)	GO:0010105(negative regulation of ethylene mediated signaling pathway)	GO:0012505(endomembrane system)	GO:0016020(membrane)	GO:0051740(ethylene binding)
A_84_P22760	0.213533	-0.875541	-1.22744	-1.32088	0.187956	0.393901	-0.186067	-0.222821	0.0796545	-1.49944	-1.34379	-0.561477	TC310146	AT1G30750.1	NM_102811	hypothetical protein	GO:0003674(molecular_function)	GO:0008150(biological_process)	GO:0012505(endomembrane system)
A_84_P10555	0.205698	-2.95455	-3.22076	-1.56935	-0.000920273	-0.319566	0.00289689	0.285298	0.00335425	-1.49429	-1.52966	-1.47386	TC296850	AT1G53540.1	NM_104232	17.6 kDa class I small heat shock protein (HSP17.6C-CI) (AA 1-156)	GO:0005575(cellular_component)	GO:0009408(response to heat)
A_84_P860044	1.19574	-0.0438421	-0.0732801	-0.220085	0.041933	1.13581	0.532719	0.296141	-0.0150203	-1.48929	-1.33363	-1.67144	TC312541	BP603152
A_84_P768280	0.0036546	-0.396453	-0.797507	-0.490842	-0.0464526	-0.72831	-0.568466	-0.829556	-0.0680997	-1.47984	-1.59545	-1.32346	NP1422176	AT5G46871.1	NM_001036943	hypothetical protein	GO:0012505(endomembrane system)
A_84_P18239	0.472075	-0.788846	-0.356926	-0.681899	0.075934	0.263295	-0.339909	-0.488476	-0.117073	-1.47515	-1.23084	-0.486045	TC296264	AT2G34700.1	NM_129024	pollen Ole e 1 allergen and extensin family protein	GO:0003674(molecular_function)	GO:0008150(biological_process)	GO:0012505(endomembrane system)
A_84_P714600	-0.0520703	-0.660706	-0.769933	-0.990825	0.578491	1.14682	0.836867	0.0165658	0.147724	-1.46762	-0.866499	-0.998571	TC292361	AT3G19580.1	NM_112848	AZF2 (ARABIDOPSIS ZINC-FINGER PROTEIN 2)	GO:0003676(nucleic acid binding)	GO:0003677(DNA binding)	GO:0003700(transcription factor activity)	GO:0005634(nucleus)	GO:0008270(zinc ion binding)	GO:0009414(response to water deprivation)	GO:0009737(response to abscisic acid stimulus)	GO:0009793(embryonic development ending in seed dormancy)	GO:0016564(transcription repressor activity)	GO:0042538(hyperosmotic salinity response)
A_84_P22337	0.0520857	-0.928024	-1.21487	-0.436884	-0.120663	-0.564415	-0.637788	0.179402	0.00146357	-1.46522	-0.221967	-1.06044	TC289529	AT4G21440.1	NM_118264	ATM4/ATMYB102 (ARABIDOPSIS MYB-LIKE 102); DNA binding / transcription factor	GO:0003677(DNA binding)	GO:0003700(transcription factor activity)	GO:0006970(response to osmotic stress)	GO:0009611(response to wounding)	GO:0009651(response to salt stress)	GO:0009737(response to abscisic acid stimulus)	GO:0045449(regulation of transcription)
A_84_P282640	-0.669064	0.579438	0.38594	0.529986	-0.0615418	-1.20438	-0.630652	-0.605749	-0.0246066	-1.46421	-1.53705	-0.866528	TC302781	AT2G23170.1	NM_127881	GH3.3; indole-3-acetic acid amido synthetase	GO:0009733(response to auxin stimulus)	GO:0010252(auxin homeostasis)	GO:0010279(indole-3-acetic acid amido synthetase)
A_84_P237173	-0.280254	-0.244582	-0.193119	-0.312048	-0.0112318	0.692769	0.880208	1.83854	-0.0324078	-1.45969	-0.984807	-1.44818	TC301449	AT1G10585.1	NM_100934	transcription factor	GO:0003700(transcription factor activity)	GO:0005634(nucleus)	GO:0045449(regulation of transcription)
A_84_P10169	0.286965	0.173875	-0.164747	0.038953	0.00431499	-0.974961	-1.19136	-1.29189	0.0377132	-1.45506	-2.1923	-0.934457	TC283479	AT5G09970.1	NM_121034	CYP78A7 (cytochrome P450, family 78, subfamily A, polypeptide 7); oxygen binding	GO:0006118(electron transport)	GO:0019825(oxygen binding)
A_84_P850839	0.120728	-0.745028	-0.0292133	-0.21366	-0.0376204	-0.241173	1.01559	0.226288	-0.0291982	-1.45428	-0.765325	-1.51448	TC305582	AV560012
A_84_P595747	-0.0763006	0.304176	-0.900189	-1.10444	0.0486192	-0.0867848	-0.972701	-0.568875	-0.0317841	-1.4502	-0.374587	-0.506301	TC298240	AT5G13900.1	NM_121393	protease inhibitor/seed storage/lipid transfer protein (LTP) family protein	GO:0006869(lipid transport)	GO:0008289(lipid binding)	GO:0031225(anchored to membrane)
A_84_P19718	0.0285663	-0.512602	-1.32702	-0.886274	-0.00528069	-1.32124	-1.80989	-1.15281	-0.0340675	-1.44612	-0.605414	-0.162626	TC306548	AT5G48000.1	NM_001125923	CYP708A2 (cytochrome P450, family 708, subfamily A, polypeptide 2); oxygen binding	GO:0005783(endoplasmic reticulum)	GO:0019825(oxygen binding)	GO:0048364(root development)
A_84_P11248	0.151403	0.104923	-1.69552	-0.543749	0.00305402	-0.198286	-0.243645	0.543198	0.0327786	-1.43964	-0.628425	-1.54821	TC284619	AT5G59220.1	NM_125312	protein phosphatase 2C, putative / PP2C, putative	GO:0004722(protein serine/threonine phosphatase activity)	GO:0009507(chloroplast)	GO:0009737(response to abscisic acid stimulus)
A_84_P13963	-0.0936879	-1.11598	-1.55469	-1.20007	-0.0404363	-0.853373	-1.50308	-0.499159	-0.00393595	-1.43754	-0.529941	-0.300914	TC288738	AT5G13930.1	NM_121396	ATCHS/CHS/TT4 (CHALCONE SYNTHASE); naringenin-chalcone synthase	GO:0005634(nucleus)	GO:0005783(endoplasmic reticulum)	GO:0006979(response to oxidative stress)	GO:0009611(response to wounding)	GO:0009629(response to gravity)	GO:0009705(plant-type vacuole membrane)	GO:0009715(chalcone biosynthetic process)	GO:0009753(response to jasmonic acid stimulus)	GO:0009813(flavonoid biosynthetic process)	GO:0009926(auxin polar transport)	GO:0010224(response to UV-B)	GO:0016210(naringenin-chalcone synthase activity)	GO:0031540(regulation of anthocyanin biosynthetic process)
A_84_P15502	0.688602	-0.166149	-0.550811	-0.30801	-0.00893165	-0.371643	-0.576978	-1.00333	-0.0361957	-1.43586	-1.70542	-1.1584	TC283875	AT3G14370.1	NM_112295	WAG2; kinase	GO:0004674(protein serine/threonine kinase activity)	GO:0005575(cellular_component)	GO:0009630(gravitropism)	GO:0009926(auxin polar transport)	GO:0016301(kinase activity)	GO:0048364(root development)
A_84_P863449	0.241232	0.937236	-1.57118	0.0221455	0.0326612	0.473553	0.602148	1.74858	-0.0561859	-1.43353	-0.18158	-1.31012	TC314293	AT2G47770.1	NM_130344	benzodiazepine receptor-related	GO:0003674(molecular_function)	GO:0008150(biological_process)	GO:0016021(integral to membrane)
A_84_P535484	-0.123532	-0.0765077	0.598049	0.299932	-0.0182375	0.0632053	0.075327	-0.117841	-0.0491051	-1.43115	-1.77532	-1.57839	TC310807	AT1G03010.1	NM_100182	phototropic-responsive NPH3 family protein	GO:0004871(signal transducer activity)	GO:0009416(response to light stimulus)
A_84_P62700	-0.314454	-0.808526	-0.615209	-0.699683	0.0143996	-0.46089	-0.68808	-0.586299	-0.0356725	-1.43107	-1.31389	-1.41221	TC305027	AT5G06530.1	NM_001036766	ABC transporter family protein	GO:0042626(ATPase activity, coupled to transmembrane movement of substances)
A_84_P817997	-0.290706	-0.834602	-0.589757	-0.676833	0.00251346	-0.512835	-0.688249	-0.626603	-0.0532703	-1.42791	-1.30958	-1.45712	TC308396	AT5G06530.3	NM_001036766	ABC transporter family protein	GO:0042626(ATPase activity, coupled to transmembrane movement of substances)
A_84_P16136	0.121896	-0.0166674	-0.0671427	-0.20271	-0.00741321	-0.029944	0.264127	-0.260899	-0.0205976	-1.42357	-1.47444	-1.44578	TC282505	AT1G04310.1	NM_100312	ERS2 (ETHYLENE RESPONSE SENSOR 2); receptor	GO:0004673(protein histidine kinase activity)	GO:0004696(glycogen synthase kinase 3 activity)	GO:0004872(receptor activity)	GO:0010105(negative regulation of ethylene mediated signaling pathway)	GO:0012505(endomembrane system)	GO:0016020(membrane)	GO:0051740(ethylene binding)
A_84_P21375	0.770785	-1.13168	-2.02246	-0.847831	0.0379107	0.0215297	-1.09264	-1.01641	0.0211447	-1.42355	-1.34055	-1.02399	TC292864	AT4G13580.1	NM_117432	disease resistance-responsive family protein	GO:0003674(molecular_function)	GO:0012505(endomembrane system)
A_84_P507058	-0.339246	0.201366	0.526359	0.279951	-0.0614355	-0.19627	0.0528402	-0.515524	0.00660362	-1.42317	-1.67962	-1.80502	TC298756	AT5G57760.1	NM_125159	hypothetical protein	GO:0003674(molecular_function)	GO:0005575(cellular_component)	GO:0008150(biological_process)
A_84_P307010	0.34195	-0.29995	-1.29477	-0.992007	0.0607569	0.286319	-1.4215	-1.16088	-0.0649111	-1.41975	-1.27204	-0.852179	TC291257	AT1G76500.1	NM_106300	DNA-binding family protein	GO:0003677(DNA binding)	GO:0005575(cellular_component)	GO:0008150(biological_process)
A_84_P10793	0.0179014	0.342576	0.333215	0.378824	-0.0503931	-0.412563	-0.0695121	-0.514106	-0.026961	-1.41485	-1.59771	-1.25361	TC308795	AT3G23150.1	NM_113216	ETR2 (ETHYLENE RESPONSE 2); receptor	GO:0004673(protein histidine kinase activity)	GO:0004696(glycogen synthase kinase 3 activity)	GO:0004872(receptor activity)	GO:0005789(endoplasmic reticulum membrane)	GO:0010105(negative regulation of ethylene mediated signaling pathway)	GO:0012505(endomembrane system)	GO:0016020(membrane)	GO:0051740(ethylene binding)
A_84_P507561	0.752533	-0.0751138	0.172165	0.002615	0.0172225	-0.671061	-0.097677	-0.58171	-0.00973751	-1.41342	-1.476	-1.26966	NP226541	AT3G21320.1	NM_113027	hypothetical protein	GO:0003674(molecular_function)	GO:0005575(cellular_component)	GO:0008150(biological_process)
A_84_P10518	0.0702347	-0.421887	0.184371	0.0366024	-0.0122158	-0.641513	0.733246	-0.308977	-0.0239211	-1.41277	-2.20936	-1.32913	TC285786	AT1G50040.1	NM_103892	hypothetical protein	GO:0003674(molecular_function)	GO:0008150(biological_process)	GO:0009507(chloroplast)
A_84_P19131	0.450744	0.383196	0.360491	0.330755	-0.00187926	0.721407	0.567261	0.870112	-9.86047e-05	-1.40693	-0.757912	-0.788705	TC309739	AT2G23910.1	NM_127952	cinnamoyl-CoA reductase-related	GO:0005575(cellular_component)	GO:0009809(lignin biosynthetic process)	GO:0016621(cinnamoyl-CoA reductase activity)
A_84_P15515	0.786361	0.136932	0.789844	0.836476	0.0380997	0.454214	0.984006	-0.0361183	-0.000685252	-1.40575	-1.57754	-0.684908	TC303932	AT3G19390.1	NM_112826	cysteine proteinase, putative / thiol protease, putative	GO:0006508(proteolysis)	GO:0008234(cysteine-type peptidase activity)	GO:0012505(endomembrane system)
A_84_P297064	0.602766	0.350721	0.00149107	0.364708	0.00012573	-0.527881	-1.23348	-0.91338	-0.0338748	-1.39226	-1.47245	-0.645481	TC291995	AT1G65310.1	NM_105205	ATXTH17 (XYLOGLUCAN ENDOTRANSGLUCOSYLASE/HYDROLASE 17); hydrolase, acting on glycosyl bonds	GO:0005975(carbohydrate metabolic process)	GO:0006073(glucan metabolic process)	GO:0009505(plant-type cell wall)	GO:0016798(hydrolase activity, acting on glycosyl bonds)
A_84_P16520	-0.279406	0.165236	0.215728	0.108287	-0.0155704	-0.257485	0.336083	-0.417788	-0.000641286	-1.39209	-1.84432	-1.29444	TC302181	AT1G02640.1	NM_100144	BXL2 (BETA-XYLOSIDASE 2); hydrolase, hydrolyzing O-glycosyl compounds	GO:0004553(hydrolase activity, hydrolyzing O-glycosyl compounds)	GO:0005975(carbohydrate metabolic process)	GO:0012505(endomembrane system)
A_84_P21493	-0.765775	0.0859464	-0.046344	-0.0966837	-0.0416873	-1.41415	-0.851137	-1.29247	0.00142545	-1.38869	-1.78616	-1.38284	NP207290	AT5G02540.1	NM_120332	short-chain dehydrogenase/reductase (SDR) family protein	GO:0008152(metabolic process)	GO:0016491(oxidoreductase activity)
A_84_P55550	-0.70244	-0.434561	-0.407234	-0.570849	0.0173826	-1.82515	-1.14158	-1.67085	-0.0334163	-1.38497	-2.04885	-0.96614	TC292951	AT4G32280.1	NM_119380	IAA29 (indoleacetic acid-induced protein 29); transcription factor	GO:0003700(transcription factor activity)	GO:0005634(nucleus)	GO:0009733(response to auxin stimulus)	GO:0010114(response to red light)	GO:0010218(response to far red light)
A_84_P861864	-0.0847189	0.103178	-0.824272	-0.416543	0.0709906	0.159799	-0.789751	-0.350791	-0.0141408	-1.38228	-0.483347	-0.178262	TC313645	AT5G09530.1	NM_120990	hydroxyproline-rich glycoprotein family protein	GO:0008150(biological_process)	GO:0012505(endomembrane system)
A_84_P16729	0.57366	-0.199642	-0.222425	0.0211117	0.0353017	-0.84673	-0.724682	-0.876179	0.00243737	-1.3801	-2.08221	-1.23913	TC285817	AT4G37770.1	NM_119939	ACS8 (1-Amino-cyclopropane-1-carboxylate synthase 8)	GO:0005575(cellular_component)	GO:0009693(ethylene biosynthetic process)	GO:0016847(1-aminocyclopropane-1-carboxylate synthase activity)
A_84_P789543	-0.0283271	0.0443835	0.295995	0.0416461	-0.0702927	-0.173858	0.0500824	-0.508924	0.0267389	-1.37965	-1.75731	-1.80895	TC298756	AT5G57760.1	NM_125159	hypothetical protein	GO:0003674(molecular_function)	GO:0005575(cellular_component)	GO:0008150(biological_process)
A_84_P837016	0.430639	0.120308	0.0216923	-0.0801327	-0.023322	0.134166	0.10992	-0.391733	-0.0496405	-1.37434	-1.37435	-1.34934	TC282505	AT1G04310.1	NM_100312	ERS2 (ETHYLENE RESPONSE SENSOR 2); receptor	GO:0004673(protein histidine kinase activity)	GO:0004696(glycogen synthase kinase 3 activity)	GO:0004872(receptor activity)	GO:0010105(negative regulation of ethylene mediated signaling pathway)	GO:0012505(endomembrane system)	GO:0016020(membrane)	GO:0051740(ethylene binding)
A_84_P14680	1.01586	-0.0250206	0.46826	-0.133057	0.234316	1.52105	0.493307	0.752046	0.0296911	-1.37079	-1.00763	-0.965528	TC307870	AT3G56380.1	NM_115496	ARR17 (response regulator 17); transcription regulator/ two-component response regulator	GO:0000156(two-component response regulator activity)	GO:0005575(cellular_component)	GO:0009736(cytokinin mediated signaling)	GO:0030528(transcription regulator activity)
A_84_P21523	0.252497	-0.238151	0.0366977	-0.0242123	-0.00820535	-0.479497	-0.482139	-0.79479	0.00470194	-1.36937	-1.57073	-1.14004	NP184595	AT1G18400.1	NM_101698	BEE1 (BR ENHANCED EXPRESSION 1); transcription factor	GO:0003700(transcription factor activity)	GO:0005634(nucleus)	GO:0045449(regulation of transcription)
A_84_P829291	0.454648	-0.262368	-0.346227	-0.307603	0.00548558	1.04472	0.765903	1.86473	-0.00700896	-1.35701	-0.919532	-1.20491	NP034593	AT1G10585.1	NM_100934	transcription factor	GO:0003700(transcription factor activity)	GO:0005634(nucleus)	GO:0045449(regulation of transcription)
A_84_P11140	1.18098	0.059409	-0.0910659	0.31684	-0.0376963	0.0961571	-0.644792	-0.168992	-0.00204357	-1.3543	-0.892782	-0.61566	TC283292	AT5G18840.1	NM_121889	sugar transporter, putative	GO:0005351(sugar:hydrogen symporter activity)	GO:0006810(transport)	GO:0008643(carbohydrate transport)	GO:0015144(carbohydrate transmembrane transporter activity)	GO:0016020(membrane)
A_84_P155935	0.30453	0.0894512	-0.148012	0.112581	-0.0775312	-0.394636	-0.150919	-0.360468	0.0174388	-1.35251	-1.44097	-0.918204	TC296686	AT4G27590.1	NM_118895	copper-binding protein-related	GO:0005507(copper ion binding)	GO:0005575(cellular_component)	GO:0006825(copper ion transport)
A_84_P15304	-0.0429482	-0.0777285	0.267926	0.283836	-0.00359639	0.0525706	-1.04034	-0.637566	0.0315999	-1.35232	-0.482616	-1.48248	NP302771	AT1G65390.1	NM_202365	ATPP2-A5; carbohydrate binding	GO:0006952(defense response)	GO:0009507(chloroplast)	GO:0030246(carbohydrate binding)	GO:0031224(intrinsic to membrane)
A_84_P15209	0.91871	0.877894	0.731025	0.836257	-0.0122261	0.234364	0.810455	-0.582536	-0.0210107	-1.34956	-1.53582	-2.04277	TC289535	AT1G15330.1	NM_101402	CBS domain-containing protein	GO:0003674(molecular_function)	GO:0005575(cellular_component)	GO:0008150(biological_process)
A_84_P17706	0.044929	0.554166	-0.106396	0.561904	-0.00454503	0.0953695	-0.502722	-0.236461	-0.00815368	-1.34594	-0.786568	-0.0184692	TC300161	AT5G01870.1	NM_120265	lipid transfer protein, putative	GO:0006869(lipid transport)	GO:0008289(lipid binding)	GO:0012505(endomembrane system)
A_84_P597566	0.0219279	-0.43603	-0.371954	-0.225261	-0.0261242	-0.67289	-0.433607	-0.265349	-0.00335498	-1.34426	-1.13314	-1.43087	TC282600	AT5G24030.1	NM_122308	SLAH3 (SLAC1 HOMOLOGUE 3); transporter	GO:0005215(transporter activity)	GO:0005886(plasma membrane)	GO:0006873(cellular ion homeostasis)	GO:0016021(integral to membrane)
A_84_P524587	0.459425	-1.41902	-1.37734	-1.32893	-0.0626794	0.553493	-0.121017	-0.76127	-0.171628	-1.34145	-1.02846	-0.759703		AT4G23882.1	NM_202872	heavy-metal-associated domain-containing protein	GO:0005575(cellular_component)	GO:0030001(metal ion transport)	GO:0046872(metal ion binding)
A_84_P21956	1.55884	0.0079012	-0.0503987	0.619059	0.124975	2.10945	0.760325	0.137737	0.00726732	-1.33972	-0.689598	-1.40547	NP454792	AT2G20160.1	NM_127575	MEO (MEIDOS); ubiquitin-protein ligase	GO:0004842(ubiquitin-protein ligase activity)	GO:0005575(cellular_component)	GO:0016567(protein ubiquitination)
A_84_P12457	0.799662	-0.0628927	-0.394399	-0.175759	0.115623	0.479848	-0.473604	0.100462	-0.029444	-1.33723	-0.856406	-0.121535	TC287859	AT1G13420.1	NM_101212	sulfotransferase family protein	GO:0005575(cellular_component)	GO:0008146(sulfotransferase activity)	GO:0008150(biological_process)
A_84_P764941	0.0532213	-0.122746	-0.0590051	0.349464	-0.0756717	-0.165941	-0.240851	-0.415362	0.022414	-1.32791	-0.85854	-0.364065		AT4G22485.1	NM_001084958	hypothetical protein	GO:0003674(molecular_function)	GO:0005575(cellular_component)	GO:0006869(lipid transport)
A_84_P768092	0.0281016	-0.635191	-0.578055	-0.718789	0.0433597	-0.199795	-0.364558	-0.689224	-0.000591633	-1.32641	-1.54455	-1.23561		AT5G46874.1	NM_001036945	hypothetical protein	GO:0012505(endomembrane system)
A_84_P761647	0.634175	0.143329	0.231413	0.202016	-0.0178658	0.0667123	-0.38355	-0.345744	0.0595157	-1.31845	-1.375	-0.866606		AT3G26818.1	NR_022780	misc_RNA
A_84_P12398	0.413285	-0.546364	-0.195011	-0.0512796	0.0160527	-0.0999477	0.00789749	-0.267441	-0.00124818	-1.31719	-1.41802	-1.22642	NP213769	AT1G53340.1	NM_104213	DC1 domain-containing protein	GO:0005515(protein binding)	GO:0005622(intracellular)	GO:0008270(zinc ion binding)
A_84_P16771	1.21538	0.0774129	0.123944	-0.0286347	0.27168	1.2698	0.605892	0.531787	-0.236566	-1.31706	-1.10275	-1.5007	TC291079	AT5G05290.1	NM_120611	ATEXPA2 (ARABIDOPSIS THALIANA EXPANSIN A2)	GO:0003674(molecular_function)	GO:0005576(extracellular region)	GO:0009826(unidimensional cell growth)	GO:0009828(plant-type cell wall loosening)	GO:0009831(plant-type cell wall modification during multidimensional cell growth)	GO:0012505(endomembrane system)
A_84_P297904	0.415626	1.22989	0.787603	1.25271	0.000951486	-0.180628	-0.190183	-0.0588431	-0.0150099	-1.31608	-1.12523	-0.499564	TC309104	AT2G41230.1	NM_180017	hypothetical protein	GO:0008150(biological_process)
A_84_P11053	0.049255	0.0249472	-0.143836	0.332053	0.0240142	0.0789269	-0.385665	-0.142609	-0.0445683	-1.31471	-0.814055	-0.0115898	TC291047	TC291047			GO:0016706(oxidoreductase activity, acting on paired donors, with incorporation or reduction of molecular oxygen, 2-oxoglutarate as one donor, and incorporation of one atom each of oxygen into both donors)	GO:0018401(peptidyl-proline hydroxylation to 4-hydroxy-L-proline)
A_84_P18377	-0.263155	-1.31873	-1.52553	-1.11465	0.00366812	-0.867268	-0.884617	-0.811934	-0.00198055	-1.31153	-1.24631	-1.65006	TC292357	AT3G24420.1	NM_113349	hydrolase, alpha/beta fold family protein	GO:0012505(endomembrane system)	GO:0016787(hydrolase activity)
A_84_P755708	0.939497	0.578514	0.413923	0.621071	-0.0198483	1.17979	0.772621	0.631629	0.00330462	-1.30962	-0.412141	-1.1575	TC301886	AT2G40350.1	NM_129595	DNA binding / transcription factor	GO:0003677(DNA binding)	GO:0003700(transcription factor activity)	GO:0005634(nucleus)	GO:0006355(regulation of transcription, DNA-dependent)	GO:0010286(heat acclimation)
A_84_P513318	0.309989	-0.418281	-0.462715	-0.286056	0.00653931	-0.666134	-0.821314	-0.0922564	0.0179443	-1.30621	-0.98651	-0.357742	NP457229	AT2G33350.1	NM_128895	hypothetical protein	GO:0003674(molecular_function)	GO:0005575(cellular_component)	GO:0008150(biological_process)
A_84_P842320	0.667755	-0.624601	-1.32852	-1.50759	0.0031834	-0.497331	-0.262344	-1.08727	-0.0137355	-1.30094	-0.555942	-1.77566	NP236646	NP236646
A_84_P549446	0.483222	0.0379112	-0.280047	0.0196598	-0.024263	-0.715352	-0.655463	-0.770412	0.0224429	-1.30059	-1.6227	-0.741572	TC290402	AT4G35720.1	NM_119737	hypothetical protein
A_84_P132025	0.0735322	0.125404	-0.710779	-0.346683	0.0728803	-0.163379	-0.133778	0.537469	-0.000602169	-1.29339	-0.807645	-1.40895	TC286910	AT1G69260.1	NM_105593	hypothetical protein	GO:0005634(nucleus)	GO:0009738(abscisic acid mediated signaling)
A_84_P18716	-0.198769	-0.140496	0.0465216	-0.120056	-0.0594925	-0.200435	0.276814	-0.336818	-0.0413495	-1.27995	-1.47244	-1.37963	TC282745	AT5G25350.1	NM_122444	EBF2 (EIN3-BINDING F BOX PROTEIN 2)	GO:0005515(protein binding)	GO:0005634(nucleus)	GO:0006511(ubiquitin-dependent protein catabolic process)	GO:0009723(response to ethylene stimulus)	GO:0010105(negative regulation of ethylene mediated signaling pathway)	GO:0019005(SCF ubiquitin ligase complex)
A_84_P10949	0.270878	-0.349915	-1.08106	-0.211024	-0.0365689	-0.13307	-0.15967	0.313293	0.00127466	-1.27507	-0.756502	-1.18812	TC290103	AT4G05100.1	NM_116749	AtMYB74 (myb domain protein 74); DNA binding / transcription factor	GO:0003677(DNA binding)	GO:0003700(transcription factor activity)	GO:0006355(regulation of transcription, DNA-dependent)	GO:0009651(response to salt stress)	GO:0009723(response to ethylene stimulus)	GO:0009737(response to abscisic acid stimulus)	GO:0009753(response to jasmonic acid stimulus)
A_84_P813677	0.816054	-0.254848	-0.783252	-0.244267	-0.0501911	0.354001	-1.11998	-0.636137	-0.073424	-1.26508	-1.20463	-0.385166	TC290043	AT5G66390.1	NM_126037	peroxidase 72 (PER72) (P72) (PRXR8)	GO:0004601(peroxidase activity)	GO:0006118(electron transport)	GO:0006979(response to oxidative stress)	GO:0012505(endomembrane system)
A_84_P20998	0.252685	-0.7476	-0.0613234	-0.374745	-0.00714711	0.118318	0.849327	0.0909955	-0.000680046	-1.25963	-1.5533	-1.52893	TC288775	AT1G35140.1	NM_103210	PHI-1 (PHOSPHATE-INDUCED 1)	GO:0003674(molecular_function)	GO:0008150(biological_process)	GO:0009505(plant-type cell wall)
A_84_P792091	0.884018	0.507094	-0.354134	0.286446	-0.0300058	-0.601778	-1.13525	-1.13237	0.0328833	-1.25253	-1.61562	-1.26105	TC310660	AT4G13790.1	NM_117453	auxin-responsive protein, putative	GO:0003674(molecular_function)	GO:0009733(response to auxin stimulus)	GO:0010114(response to red light)	GO:0010218(response to far red light)
A_84_P23149	0.00384386	-0.400368	-0.849287	-0.212366	0.0070007	1.04167	0.836879	1.7659	0.00185229	-1.25207	-0.434364	-1.39298	TC285267	AT3G46660.1	NM_114533	UDP-glucoronosyl/UDP-glucosyl transferase family protein	GO:0005575(cellular_component)	GO:0008152(metabolic process)	GO:0008194(UDP-glycosyltransferase activity)	GO:0016757(transferase activity, transferring glycosyl groups)
A_84_P814388	0.807175	0.155247	-0.80874	-0.141972	0.0831872	0.318935	-0.260978	-0.362236	0.00512246	-1.24773	-1.06848	0.143217	TC306856	AT5G26280.2	NM_001085154	meprin and TRAF homology domain-containing protein / MATH domain-containing protein	GO:0003674(molecular_function)	GO:0008150(biological_process)	GO:0012505(endomembrane system)
A_84_P760622	0.00252339	0.694731	-0.902262	-0.551067	-0.0174996	-0.32693	-0.985097	-0.371269	0.0290299	-1.24739	-0.065599	-1.32743	TC295589	AT3G56275.1		pseudo
A_84_P560912	-0.303899	0.460862	0.525776	0.493106	0.00385993	-0.287459	-0.0255893	-0.128251	-0.00691515	-1.24692	-1.66049	-1.02514	TC298928	AT4G24275.1	NM_148371	hypothetical protein	GO:0003674(molecular_function)	GO:0005575(cellular_component)	GO:0006950(response to stress)
A_84_P549850	0.153295	0.115667	-1.82355	-0.542944	-0.0574618	0.458239	0.697862	1.23456	0.0265281	-1.24298	0.424401	-1.39967	TC306656	AT1G60190.1	NM_104709	armadillo/beta-catenin repeat family protein / U-box domain-containing protein	GO:0000151(ubiquitin ligase complex)	GO:0004842(ubiquitin-protein ligase activity)	GO:0005488(binding)	GO:0005515(protein binding)	GO:0008270(zinc ion binding)	GO:0016567(protein ubiquitination)
A_84_P16621	0.509141	-2.66403	-2.54903	-2.64883	-0.0134071	-0.953221	-1.74174	-1.97832	-0.0154751	-1.24148	-1.76517	-1.72211	NP1340160	AT4G05170.1	NM_116756	DNA binding / transcription factor	GO:0003677(DNA binding)	GO:0003700(transcription factor activity)	GO:0005634(nucleus)	GO:0045449(regulation of transcription)
A_84_P21525	0.470602	-2.27738	-2.48805	-1.22133	-0.00367536	-0.482	0.508294	-0.598045	-0.00673861	-1.24043	-1.08198	-0.964855	TC296515	AT5G12030.1	NM_121241	AT-HSP17.6A (Arabidopsis thaliana heat shock protein 17.6A)	GO:0005829(cytosol)	GO:0006457(protein folding)	GO:0006972(hyperosmotic response)	GO:0009408(response to heat)	GO:0009644(response to high light intensity)	GO:0042542(response to hydrogen peroxide)	GO:0051082(unfolded protein binding)
A_84_P12053	-0.16505	0.00916146	0.318029	0.270712	0.0109642	-0.649574	0.262403	-0.56443	0.00785042	-1.2338	-1.32199	-0.634291	TC287594	AT5G07440.1	NM_001125712	GDH2 (GLUTAMATE DEHYDROGENASE 2); oxidoreductase	GO:0005739(mitochondrion)	GO:0006520(amino acid metabolic process)	GO:0008152(metabolic process)	GO:0016491(oxidoreductase activity)
A_84_P133775	0.0808574	-0.193584	0.368407	0.314541	-0.00309352	-0.129243	0.495486	0.0547383	0.0155049	-1.22991	-0.907861	-1.0962	TC285015	AT4G16563.1	NM_117756	aspartyl protease family protein	GO:0004194(pepsin A activity)	GO:0006508(proteolysis)	GO:0009505(plant-type cell wall)
A_84_P16764	0.0280862	0.392336	0.341706	0.387719	0.017432	-0.0480316	0.040601	-0.194083	-0.0118579	-1.22551	-1.5442	-1.20782	TC291546	AT5G02750.1	NM_120353	zinc finger (C3HC4-type RING finger) family protein	GO:0005515(protein binding)	GO:0008270(zinc ion binding)
A_84_P839463	1.08689	-0.485776	-0.782876	-0.349745	0.0479805	0.8746	-0.328809	0.213749	0.0786202	-1.22436	-0.277451	-0.825732	NP1419613	AT5G37478.1	NM_203128	Expressed protein	GO:0003674(molecular_function)	GO:0005575(cellular_component)	GO:0008150(biological_process)
A_84_P11909	0.439961	-0.937094	-1.35404	-0.801474	0.054592	-0.0340495	-0.99709	-0.245293	0.0598655	-1.221	-1.64878	-0.32103	TC298104	AT4G11210.1	NM_117192	disease resistance-responsive family protein / dirigent family protein	GO:0003674(molecular_function)	GO:0006952(defense response)	GO:0009807(lignan biosynthetic process)	GO:0012505(endomembrane system)
A_84_P814548	0.560501	-0.387566	-0.640162	0.103458	-0.250781	-0.17849	-0.340523	-0.810698	0.0130478	-1.22068	-1.36819	-0.391836		TA30967_3702
A_84_P19416	0.102817	-0.199953	0.0346744	0.123618	-0.0218959	-0.115594	-0.259438	-0.19517	-0.00820628	-1.21905	-1.10236	-0.856044	TC283595	AT1G21540.1	NM_102003	AMP-binding protein, putative	GO:0003824(catalytic activity)	GO:0008152(metabolic process)
A_84_P12620	-0.611418	0.199972	-0.37302	0.297863	0.0106041	0.477128	0.550101	1.53703	0.00919514	-1.21495	-0.733828	-0.433226	TC289822	AT2G02990.1	NM_126351	RNS1 (RIBONUCLEASE 1); endoribonuclease	GO:0004521(endoribonuclease activity)	GO:0004540(ribonuclease activity)	GO:0005576(extracellular region)	GO:0007568(aging)	GO:0009611(response to wounding)	GO:0009718(anthocyanin biosynthetic process)	GO:0009867(jasmonic acid mediated signaling pathway)	GO:0016036(cellular response to phosphate starvation)
A_84_P23714	0.468717	0.470018	0.551185	0.363434	-0.0565494	-0.320533	-0.048328	-0.489264	-0.0302757	-1.21384	-1.25723	-0.936013	TC290900	AT1G20900.1	NM_101943	ESC (ESCAROLA)	GO:0003674(molecular_function)	GO:0003690(double-stranded DNA binding)	GO:0005634(nucleus)	GO:0006325(establishment and/or maintenance of chromatin architecture)	GO:0010150(leaf senescence)
A_84_P18619	-0.402851	0.0548839	-0.825476	-0.0849704	-0.000562571	-0.255966	-1.0884	-0.054507	0.0220793	-1.21125	-0.952572	0.162203	TC308670	AT4G37410.1	NM_119904	CYP81F4 (cytochrome P450, family 81, subfamily F, polypeptide 4); oxygen binding	GO:0005783(endoplasmic reticulum)	GO:0006118(electron transport)	GO:0019825(oxygen binding)
A_84_P16637	0.0620522	-1.25426	-1.14745	-0.858409	-0.0324824	-0.384801	-0.647132	-0.425044	-0.0499608	-1.20779	-0.945917	-0.990686	TC282254	AT4G11470.1	NM_117218	protein kinase family protein	GO:0004672(protein kinase activity)	GO:0006468(protein amino acid phosphorylation)	GO:0012505(endomembrane system)
A_84_P814616	-0.0727754	0.126518	-0.799549	-0.0717942	0.00544001	-0.248792	-0.995455	-0.0120666	-0.00319698	-1.20564	-1.02481	0.114721	TC308670	AT4G37410.1	NM_119904	CYP81F4 (cytochrome P450, family 81, subfamily F, polypeptide 4); oxygen binding	GO:0005783(endoplasmic reticulum)	GO:0006118(electron transport)	GO:0019825(oxygen binding)
A_84_P836421	0.638601	-0.47392	-0.509149	-0.919976	0.0466957	0.261232	-0.73271	-0.383701	0.0108279	-1.20525	-0.998129	-0.0540749	TC298964	AT2G37420.1	NM_179950	kinesin motor protein-related	GO:0003777(microtubule motor activity)	GO:0005875(microtubule associated complex)	GO:0007018(microtubule-based movement)	GO:0009507(chloroplast)
A_84_P761945	0.315406	-0.772	-0.251617	-0.423112	0.0370969	-0.314448	-0.186428	-0.774451	-0.00951444	-1.20483	-2.0859	-1.76477		AT3G61028.1	NM_001084852	hypothetical protein
A_84_P786235	0.738595	0.0949631	-0.813678	-0.0677183	0.01277	0.565575	-0.14833	0.107532	-0.0286689	-1.19947	-0.819036	0.364155	TC310827	AT5G26260.1	NM_122527	meprin and TRAF homology domain-containing protein / MATH domain-containing protein	GO:0003674(molecular_function)	GO:0008150(biological_process)	GO:0012505(endomembrane system)
A_84_P18221	1.17215	0.367174	-0.985688	0.599824	0.305195	0.702673	1.10153	1.20451	0.0761568	-1.19512	-0.199214	-0.323483	TC286496	AT2G36640.1	NM_129219	ATECP63 (EMBRYONIC CELL PROTEIN 63)	GO:0005575(cellular_component)	GO:0009793(embryonic development ending in seed dormancy)
A_84_P23308	0.988326	-0.208754	0.0791733	0.503699	-0.0840776	0.570604	0.151206	0.607694	-0.159403	-1.19044	-0.799185	-1.14996	TC298141	AT4G27140.1	NM_118848	2S seed storage protein 1 / 2S albumin storage protein / NWMU1-2S albumin 1	GO:0006869(lipid transport)	GO:0008289(lipid binding)	GO:0012505(endomembrane system)	GO:0045735(nutrient reservoir activity)
A_84_P89489	0.628373	-0.276324	-0.162289	0.142449	-0.00122452	0.805194	0.295634	1.01402	-0.0364559	-1.18562	-0.565284	-0.445505	TC295775	AT3G16330.1	NM_112504	hypothetical protein	GO:0003674(molecular_function)	GO:0005575(cellular_component)	GO:0008150(biological_process)
A_84_P785379	-0.337708	-0.234589	-0.0189793	-0.158824	-0.0126895	-0.199774	0.299907	-0.362883	0.0595184	-1.18125	-1.31423	-1.26815	TC282745	AT5G25350.1	NM_122444	EBF2 (EIN3-BINDING F BOX PROTEIN 2)	GO:0005515(protein binding)	GO:0005634(nucleus)	GO:0006511(ubiquitin-dependent protein catabolic process)	GO:0009723(response to ethylene stimulus)	GO:0010105(negative regulation of ethylene mediated signaling pathway)	GO:0019005(SCF ubiquitin ligase complex)
A_84_P18201	-0.0855571	-0.0911897	0.117028	-0.0504577	-0.0036184	-0.14534	0.224545	-0.20544	-0.0388777	-1.17743	-1.34048	-1.1025	TC292777	AT2G40940.1	NM_129658	ERS1 (ETHYLENE RESPONSE SENSOR 1); receptor	GO:0004673(protein histidine kinase activity)	GO:0004872(receptor activity)	GO:0010105(negative regulation of ethylene mediated signaling pathway)	GO:0016020(membrane)	GO:0051740(ethylene binding)
A_84_P306640	0.853375	-0.196132	-0.11974	-0.0290412	0.00520674	0.248692	-0.0749512	-0.218014	0.115078	-1.17067	-0.579343	-1.13294	TC293039	AT3G60940.1	NM_115958	hypothetical protein	GO:0003674(molecular_function)	GO:0008150(biological_process)
A_84_P18467	-0.185752	-0.281362	0.200009	0.168428	-0.0268782	-0.205588	0.91676	0.214669	-0.0486741	-1.1704	-1.07654	-0.621629	TC303243	AT3G57520.1	NM_115612	ATSIP2 (ARABIDOPSIS THALIANA SEED IMBIBITION 2); hydrolase, hydrolyzing O-glycosyl compounds	GO:0004553(hydrolase activity, hydrolyzing O-glycosyl compounds)	GO:0005575(cellular_component)
A_84_P12659	-0.0257698	-1.0128	-0.276874	-0.187825	-0.116005	-0.117459	-0.842987	-0.836023	-0.0458656	-1.16706	-0.585348	-1.98912	TC293958	AT3G04200.1	NM_111291	germin-like protein, putative	GO:0008150(biological_process)	GO:0012505(endomembrane system)	GO:0030145(manganese ion binding)	GO:0045735(nutrient reservoir activity)	GO:0046872(metal ion binding)	GO:0048046(apoplast)
A_84_P10627	-0.00309006	-0.862848	-1.53666	-0.97016	-0.0174725	-0.560398	-0.626058	-0.445213	-0.0394926	-1.16601	-0.956744	-1.46645	TC289180	AT2G20880.1	NM_127658	AP2 domain-containing transcription factor, putative	GO:0003677(DNA binding)	GO:0003700(transcription factor activity)	GO:0005634(nucleus)	GO:0005737(cytoplasm)	GO:0006355(regulation of transcription, DNA-dependent)
A_84_P579427	0.733471	-0.156966	-0.708645	-0.192561	0.0056081	-0.276775	-0.192109	-0.391843	-0.0123372	-1.16266	-1.12983	-0.816573		AT3G20900.1	NM_112982	hypothetical protein	GO:0003674(molecular_function)	GO:0008150(biological_process)
A_84_P603116	0.459763	0.464664	-0.041209	0.00830613	-0.00953699	-0.295521	-0.0882627	-0.493873	0.0147545	-1.16189	-1.33797	-1.15029	TC294656	AT1G13670.1	NM_101236	hypothetical protein	GO:0003674(molecular_function)	GO:0005575(cellular_component)	GO:0008150(biological_process)
A_84_P11392	-0.183795	-1.62251	-1.84663	-1.61448	0.0436954	0.127944	-0.416617	0.146111	-0.0134998	-1.15226	-1.0024	0.0442378	TC284654	AT1G67110.1	NM_105381	CYP735A2 (cytochrome P450, family 735, subfamily A, polypeptide 2); oxygen binding	GO:0006118(electron transport)	GO:0012505(endomembrane system)	GO:0019825(oxygen binding)
A_84_P523896	-0.357116	0.891314	0.649926	0.702879	0.0100989	0.194576	0.322309	0.134731	0.00762614	-1.15163	-1.31603	-1.09045	TC296074	AT5G50335.1	NM_124414	hypothetical protein	GO:0003674(molecular_function)	GO:0005575(cellular_component)	GO:0008150(biological_process)
A_84_P18985	-0.0182593	0.343312	0.709313	0.592578	-0.0146545	-0.00290639	0.4416	-0.00768026	0.0249442	-1.15001	-1.69483	-0.837273	NP035802	AT1G11740.1	NM_101046	ankyrin repeat family protein	GO:0005515(protein binding)	GO:0005575(cellular_component)	GO:0008150(biological_process)
A_84_P21705	0.925205	0.102851	-0.348832	0.0769106	0.241346	0.630429	0.400518	-0.111971	0.0256828	-1.1497	-1.2357	-0.734948	NP281553	AT5G28520.1	NM_122735	hypothetical protein	GO:0003674(molecular_function)	GO:0005575(cellular_component)	GO:0008150(biological_process)
A_84_P19188	0.381315	0.190733	0.154758	0.143528	-0.0590748	-0.0235808	-0.143411	-0.349478	-0.0440508	-1.14729	-1.27633	-1.03755	NP453647	AT2G42850.1	NM_129846	CYP718 (cytochrome P450, family 718); oxygen binding	GO:0006118(electron transport)	GO:0012505(endomembrane system)	GO:0019825(oxygen binding)
A_84_P18064	-0.24411	-0.205128	-0.234323	-0.254691	-0.00600179	-1.16341	-1.03588	-1.19328	0.0308809	-1.14713	-1.05266	-0.720978	TC299222	AT1G15580.1	NM_101427	IAA5 (indoleacetic acid-induced protein 5); transcription factor	GO:0003700(transcription factor activity)	GO:0005634(nucleus)	GO:0009733(response to auxin stimulus)
A_84_P750801	-0.160342	-0.0694989	0.310232	0.200632	0.0325045	-0.527997	0.323929	-0.525712	-0.0235814	-1.14592	-1.23379	-0.595758		AT1G42490.1		pseudo
A_84_P83309	-0.089721	0.106656	0.0184566	0.0594086	0.0496365	-0.22094	-0.152311	-0.163687	-0.000736449	-1.14257	-1.31667	-0.805342	TC297937	AT3G07000.1	NM_111580	DC1 domain-containing protein	GO:0005515(protein binding)	GO:0005575(cellular_component)	GO:0007242(intracellular signaling cascade)	GO:0008270(zinc ion binding)
A_84_P809928	0.0391318	0.223286	0.224773	0.542746	0.0974195	-0.538375	0.0305948	-0.624158	0.0258076	-1.14208	-1.13357	-0.355967	TC305574	AT5G07440.3	NM_001125712	GDH2 (GLUTAMATE DEHYDROGENASE 2); oxidoreductase	GO:0005739(mitochondrion)	GO:0006520(amino acid metabolic process)	GO:0008152(metabolic process)	GO:0016491(oxidoreductase activity)
A_84_P21181	0.166954	-0.032792	-0.0867389	-0.177375	0.0244748	-0.197043	0.0475031	-0.392854	-0.0692209	-1.13823	-1.42916	-1.02353	TC296884	AT3G26760.1	NM_113588	short-chain dehydrogenase/reductase (SDR) family protein	GO:0008152(metabolic process)	GO:0016491(oxidoreductase activity)
A_84_P21616	-0.520708	-0.398646	-0.750356	-0.460865	0.00139701	-0.55148	0.262097	-0.23875	-0.00318674	-1.13664	-1.5142	-1.1239	TC296813	AT5G49700.1	NM_124348	DNA-binding protein-related	GO:0003674(molecular_function)	GO:0008150(biological_process)
A_84_P573674	1.33187	-0.979893	-0.746736	-0.833239	-0.198005	1.34726	-0.609831	-0.0492947	0.0838211	-1.13656	-0.539876	-1.54311	NP237098	AT5G43540.1	NM_123720	zinc finger (C2H2 type) family protein	GO:0003676(nucleic acid binding)	GO:0003700(transcription factor activity)	GO:0005622(intracellular)	GO:0008270(zinc ion binding)	GO:0009507(chloroplast)	GO:0045449(regulation of transcription)
A_84_P273170	0.857995	0.553891	0.343314	-0.264631	-0.0479285	0.258444	-0.738926	-0.565278	0.0150614	-1.13461	-0.652191	0.0183836	TC291959	AT5G44550.1	NM_123822	integral membrane family protein	GO:0003674(molecular_function)	GO:0008150(biological_process)	GO:0012505(endomembrane system)
A_84_P764946	0.0248171	0.0379912	-0.134554	0.434853	-0.0523773	0.0487341	-0.261168	-0.307841	-0.0318825	-1.13308	-0.791711	-0.229362		AT4G22505.1		pseudo
A_84_P761618	0.0910097	-0.517876	-0.338476	-0.438976	-0.00973928	-0.0615981	0.0935724	-0.144436	-0.0153895	-1.13284	-0.967547	-0.924781		AT3G26816.1	NR_022779	misc_RNA
A_84_P106762	0.730697	0.0349789	-1.27602	-0.0641847	-0.0220939	0.536242	-1.06202	-0.55262	-0.0794672	-1.13133	-1.32052	-0.973488	TC303552	AT3G25930.1	NM_113497	universal stress protein (USP) family protein	GO:0003674(molecular_function)	GO:0005575(cellular_component)	GO:0006950(response to stress)
A_84_P806641	-0.122472	-0.273786	0.00821829	0.169672	-0.0526547	-0.115136	0.91033	0.26024	-0.0307452	-1.12862	-1.08788	-0.6251		TA26531_3702
A_84_P609053	1.0175	0.715051	-0.260838	-0.826905	-0.117932	0.698294	-0.00644641	0.794272	-0.0303032	-1.12692	-0.901916	-0.881788	NP224142	AT5G06090.1	NM_120691	ATGPAT7/GPAT7 (GLYCEROL-3-PHOSPHATE ACYLTRANSFERASE 7); 1-acylglycerol-3-phosphate O-acyltransferase/ acyltransferase	GO:0003841(1-acylglycerol-3-phosphate O-acyltransferase activity)	GO:0008152(metabolic process)	GO:0008415(acyltransferase activity)
A_84_P299940	0.680611	-0.870899	-0.63545	-0.681955	0.00530982	0.267681	0.19903	-0.021399	-0.0131753	-1.12628	-0.913696	-1.02648	NP228571	AT1G01355.1	NM_001123734	nucleic acid binding / zinc ion binding	GO:0003676(nucleic acid binding)	GO:0005622(intracellular)	GO:0008270(zinc ion binding)
A_84_P582462	1.58495	0.210613	0.256644	-0.181184	-0.27025	1.33304	0.691804	0.650753	-0.0845486	-1.12588	-0.82076	-0.659861		TA33681_3702
A_84_P828333	0.536447	0.161192	0.345858	0.405491	-0.0516792	-0.228482	-0.270788	-0.327832	0.0101034	-1.1242	-1.2329	-0.689259	TC285400	AT2G29740.1	NM_128528	UDP-glucoronosyl/UDP-glucosyl transferase family protein	GO:0005575(cellular_component)	GO:0008152(metabolic process)	GO:0008194(UDP-glycosyltransferase activity)	GO:0016757(transferase activity, transferring glycosyl groups)
A_84_P567982	0.0434338	-1.08463	-1.33744	-1.00351	-0.0303939	0.254076	-0.400848	0.203351	-0.0300285	-1.12413	-0.687428	-0.0459514	TC298988	AT4G15210.2	NM_117609	ATBETA-AMY (BETA-AMYLASE); beta-amylase	GO:0005983(starch catabolic process)	GO:0012505(endomembrane system)	GO:0016161(beta-amylase activity)
A_84_P58700	-0.124781	0.778	0.185785	0.681624	0.0163342	0.0773474	-0.0184334	-0.00510099	-0.0290937	-1.12362	-0.438301	-0.340401	NP225605	NP225605
A_84_P216298	0.364299	0.83787	-0.157847	1.08213	-0.0403072	0.159984	-0.778331	-0.205197	0.00343676	-1.123	-0.731761	0.197225		AT5G38930.1	NM_123255	germin-like protein, putative	GO:0008150(biological_process)	GO:0012505(endomembrane system)	GO:0030145(manganese ion binding)	GO:0045735(nutrient reservoir activity)	GO:0046872(metal ion binding)	GO:0048046(apoplast)
A_84_P561083	0.981134	0.311559	-0.298209	0.459962	0.0011109	0.228764	-0.97291	-0.491074	-0.0187165	-1.12105	-0.683935	-0.133605	NP231462	AT5G42930.1	NM_123658	triacylglycerol lipase	GO:0004806(triacylglycerol lipase activity)	GO:0006629(lipid metabolic process)	GO:0012505(endomembrane system)
A_84_P789317	0.725378	0.841818	-0.792133	-0.345186	-0.0154609	0.068597	-0.888322	-0.264221	-0.0207459	-1.11834	-0.011064	-1.28299	TC295589	AT3G56275.1		pseudo
A_84_P18515	-0.103331	0.0370301	-0.378226	0.0796609	-0.021892	0.232392	-0.0868246	0.16789	-0.0212972	-1.1174	-0.831901	-0.737306	TC300660	AT4G07820.1	NM_116854	pathogenesis-related protein, putative	GO:0003674(molecular_function)	GO:0005576(extracellular region)
A_84_P16068	0.0349208	0.362992	0.45679	0.416863	-0.00454388	-0.380817	0.0984148	-0.431176	0.0288999	-1.11739	-1.05011	-0.839693	TC298214	AT1G33790.1	NM_103098	jacalin lectin family protein	GO:0005575(cellular_component)	GO:0008150(biological_process)
A_84_P750003	0.340259	0.0185794	0.275534	0.131483	0.0113345	0.0107407	-0.109666	-0.323322	-0.0142597	-1.11654	-1.55159	-1.08259		AT1G17400.1	NM_101601	hypothetical protein	GO:0003674(molecular_function)	GO:0008150(biological_process)
A_84_P23284	0.216384	1.07925	1.03485	1.71251	0.0334749	0.265882	0.228785	0.750197	-0.0357848	-1.1125	-0.619764	-0.627737	TC283380	AT4G21680.1	NM_118288	proton-dependent oligopeptide transport (POT) family protein	GO:0005215(transporter activity)	GO:0006857(oligopeptide transport)	GO:0016020(membrane)
A_84_P816205	-0.0570598	-0.093511	0.0874076	-0.0743527	0.0320702	-0.0510004	0.258498	-0.128165	0.0191249	-1.1107	-1.23384	-1.0921	TC292777	AT2G40940.1	NM_129658	ERS1 (ETHYLENE RESPONSE SENSOR 1); receptor	GO:0004673(protein histidine kinase activity)	GO:0004872(receptor activity)	GO:0010105(negative regulation of ethylene mediated signaling pathway)	GO:0016020(membrane)	GO:0051740(ethylene binding)
A_84_P13101	0.939248	-0.148992	-0.151927	-0.164632	0.0562834	0.816981	0.467177	0.360359	-0.00750701	-1.10995	-1.28522	-0.473374	NP230946	AT5G48710.1	NM_124248	ubiquitin-related	GO:0005575(cellular_component)	GO:0006464(protein modification process)
A_84_P10767	0.353328	0.219044	0.463052	0.313315	0.00373843	0.243246	0.174676	0.343594	-0.00195034	-1.10777	-1.05122	-0.978941	TC285867	AT3G02990.1	NM_111169	ATHSFA1E (Arabidopsis thaliana heat shock transcription factor A1E); DNA binding / transcription factor	GO:0003677(DNA binding)	GO:0003700(transcription factor activity)	GO:0005634(nucleus)	GO:0006355(regulation of transcription, DNA-dependent)
A_84_P751133	1.46995	0.174856	-0.140037	-0.275571	0.0345615	1.7442	0.341435	0.539416	-0.068149	-1.10756	-0.298696	-0.944714	TC281539	AT1G78095.1		pseudo
A_84_P23768	0.39118	-1.61697	-1.96603	-1.42752	0.0184842	-0.418346	-1.35268	-1.15518	-0.00733958	-1.10675	-1.22006	-0.695093	TC312694	AT1G30100.1	NM_102749	NCED5 (NINE-CIS-EPOXYCAROTENOID DIOXYGENASE 5)	GO:0009579(thylakoid)	GO:0009688(abscisic acid biosynthetic process)	GO:0045549(9-cis-epoxycarotenoid dioxygenase activity)
A_84_P20579	0.646197	-1.6674	-1.68852	-0.838089	-0.0687298	-0.0140161	0.243792	-0.208152	0.304353	-1.10646	-0.574771	-1.19345	TC295229	AT5G12020.1	NM_121240	HSP17.6II (17.6 KDA CLASS II HEAT SHOCK PROTEIN)	GO:0005575(cellular_component)	GO:0009408(response to heat)
A_84_P302000	0.418396	0.494984	0.641677	0.385282	-0.0115401	0.142792	-0.139212	-0.378672	0.00188951	-1.09777	-2.03611	-1.66464	TC301577	AT5G53250.1	NM_124704	AGP22/ATAGP22 (ARABINOGALACTAN PROTEINS 22)	GO:0003674(molecular_function)	GO:0031225(anchored to membrane)
A_84_P11945	-0.301446	-0.269051	-0.244637	0.00195014	0.00451293	-0.179908	-0.0791604	-0.0776608	-0.0183409	-1.09561	-1.20398	-0.935585	TC282704	AT4G24040.1	NM_118536	ATTRE1/TRE1 (TREHALASE 1); alpha,alpha-trehalase/ trehalase	GO:0004555(alpha,alpha-trehalase activity)	GO:0005993(trehalose catabolic process)	GO:0015927(trehalase activity)
A_84_P199944	-0.0715021	0.0213243	-0.622543	0.263444	0.0115461	-0.00741135	-0.926753	-0.177635	0.0156797	-1.09533	-0.985803	-0.804928	TC299499	AT2G36100.1	NM_129169	integral membrane family protein	GO:0003674(molecular_function)	GO:0005575(cellular_component)	GO:0008150(biological_process)
A_84_P107712	0.570723	0.531379	-0.0665017	0.0563699	0.0707026	0.242778	-0.801861	-0.372117	-0.0427009	-1.09133	-0.949799	-0.382692	TC297839	AT2G21100.1	NM_179678	disease resistance-responsive protein-related / dirigent protein-related	GO:0003674(molecular_function)	GO:0006952(defense response)	GO:0009807(lignan biosynthetic process)	GO:0012505(endomembrane system)
A_84_P17710	-0.708922	-0.0207515	0.0192601	-0.19726	-0.0527577	-0.602629	-0.264342	-0.876791	-0.0375221	-1.09122	-1.44192	-1.25618	TC313571	AT5G02760.1	NM_120354	protein phosphatase 2C family protein / PP2C family protein	GO:0004722(protein serine/threonine phosphatase activity)
A_84_P192434	-0.0140083	-0.94584	-0.501859	-0.462194	-0.00731505	-0.92928	0.495998	-0.839889	0.060484	-1.09023	-1.38941	-1.06612	TC288795	AT4G36850.1	NM_119849	PQ-loop repeat family protein / transmembrane family protein	GO:0008150(biological_process)	GO:0016020(membrane)
A_84_P804193	0.865419	-0.278586	0.896541	0.445209	0.031413	0.213204	0.323161	0.338126	-0.0554	-1.08955	-1.96197	-1.32971		DQ108748
A_84_P592948	0.0280114	0.375188	-1.97747	-0.333545	0.0467611	-0.172036	-2.09394	0.524241	0.00512303	-1.0874	-1.16058	0.404125	TC285908	AT4G11911.1	NM_001125495	hypothetical protein	GO:0009507(chloroplast)
A_84_P821712	0.389451	-0.71563	-0.197008	-0.290489	0.0264736	0.174387	0.779189	0.0279182	0.0602675	-1.08651	-1.48021	-1.3359	TC300595	AT1G35140.1	NM_103210	PHI-1 (PHOSPHATE-INDUCED 1)	GO:0003674(molecular_function)	GO:0008150(biological_process)	GO:0009505(plant-type cell wall)
A_84_P843096	0.256634	-0.346152	-0.611004	-0.524688	0.0426388	-1.20058	-0.97358	-0.55566	0.228426	-1.08643	-1.66111	-1.58694	NP305649	AT1G29490.1	NM_102689	auxin-responsive family protein	GO:0003674(molecular_function)	GO:0009733(response to auxin stimulus)
A_84_P785986	0.127717	0.0552955	-0.291946	-0.35044	-0.14375	0.525445	0.0583215	0.122564	0.0707554	-1.08245	-0.921856	-0.778013	TC294899	AT5G57625.1	NM_148145	allergen V5/Tpx-1-related family protein	GO:0003674(molecular_function)	GO:0005576(extracellular region)	GO:0008150(biological_process)
A_84_P200484	0.691984	-0.184245	-0.67636	-0.542472	0.00654444	-0.191291	-0.466106	-0.111356	0.00317927	-1.08168	-1.08181	-1.17028	TC294192	AT5G23950.1	NM_122300	C2 domain-containing protein	GO:0003674(molecular_function)	GO:0005575(cellular_component)	GO:0008150(biological_process)
A_84_P829110	0.114155	-0.384735	-0.396462	-0.837605	0.00559759	0.581869	0.263338	0.543162	-0.0944137	-1.076	-0.0821253	0.140187	TC298575	AT4G30350.1	NM_119181	heat shock protein-related	GO:0008150(biological_process)
A_84_P23570	1.11255	0.289277	-0.374743	0.305336	0.084644	0.0160457	-0.60298	-0.678133	0.0392037	-1.07439	-0.868932	-0.992016	TC285803	AT5G65800.1	NM_125977	ACS5 (ACC SYNTHASE 5); 1-aminocyclopropane-1-carboxylate synthase	GO:0009693(ethylene biosynthetic process)	GO:0009735(response to cytokinin stimulus)	GO:0016847(1-aminocyclopropane-1-carboxylate synthase activity)
A_84_P13535	-0.425046	0.194142	0.186939	0.573756	-0.0636339	-0.0251739	0.134239	0.831684	0.0337029	-1.07219	-1.12232	-0.34289	TC287216	AT2G38240.1	NM_129381	oxidoreductase, 2OG-Fe(II) oxygenase family protein	GO:0005506(iron ion binding)	GO:0016491(oxidoreductase activity)
A_84_P141979	-0.0228492	0.127732	0.309538	0.287763	-0.049102	-0.324541	-0.272695	-0.369654	0.0294761	-1.07041	-1.23425	-0.790283	TC294221	AT5G65390.1	NM_125937	AGP7 (Arabinogalactan protein 7)	GO:0003674(molecular_function)	GO:0031225(anchored to membrane)
A_84_P764315	0.0177323	0.41344	-0.709895	-0.409149	-0.00120012	-0.12511	-0.933429	-0.49582	0.0414174	-1.0701	-0.837337	-0.0561051	TC300955	AT4G13235.1	NM_117394	EDA21 (embryo sac development arrest 21)	GO:0003674(molecular_function)	GO:0009553(embryo sac development)	GO:0012505(endomembrane system)
A_84_P79759	-0.248337	-0.209319	-0.512859	-0.493929	0.00768857	-0.846977	-0.18856	-1.17965	-0.0106807	-1.06979	-1.58196	-1.27131	TC294025	AT5G62280.1	NM_125622	hypothetical protein	GO:0003674(molecular_function)	GO:0005575(cellular_component)	GO:0008150(biological_process)
A_84_P21850	-0.232802	0.11725	0.184694	0.0844963	-0.00884868	0.0445488	0.539721	-0.0888179	0.00683509	-1.06975	-1.84901	-1.24298	TC296543	AT1G79700.1	NM_001084380	ovule development protein, putative	GO:0003677(DNA binding)	GO:0003700(transcription factor activity)	GO:0005634(nucleus)	GO:0006355(regulation of transcription, DNA-dependent)	GO:0009887(organ morphogenesis)
A_84_P17106	0.392222	0.22337	-0.611056	-0.724768	-0.169196	-0.263969	-1.19396	-0.429688	-0.0248643	-1.06824	-0.918536	-0.070789	TC289114	AT1G34670.1	NM_103190	AtMYB93 (myb domain protein 93); DNA binding / transcription factor	GO:0003677(DNA binding)	GO:0003700(transcription factor activity)	GO:0006355(regulation of transcription, DNA-dependent)	GO:0009733(response to auxin stimulus)	GO:0009737(response to abscisic acid stimulus)	GO:0009751(response to salicylic acid stimulus)
A_84_P816501	-0.151612	0.109918	0.177498	0.128045	-0.0101543	0.104951	0.577005	-0.0205008	0.00926653	-1.06582	-1.80998	-1.23322	TC296543	AT1G79700.2	NM_001084380	ovule development protein, putative	GO:0003677(DNA binding)	GO:0003700(transcription factor activity)	GO:0005634(nucleus)	GO:0006355(regulation of transcription, DNA-dependent)	GO:0009887(organ morphogenesis)
A_84_P21229	-0.0420702	-0.0769277	-0.0024296	-0.084028	0.0381677	-0.0175894	0.23567	0.0254973	-0.012006	-1.06463	-1.1264	-1.11671	TC287369	AT3G21420.1	NM_113037	oxidoreductase, 2OG-Fe(II) oxygenase family protein	GO:0005575(cellular_component)	GO:0008152(metabolic process)	GO:0016491(oxidoreductase activity)
A_84_P12763	0.0181299	-0.197513	0.0374886	-0.0900472	-0.021061	-0.421895	-0.134548	-0.525339	-0.00325843	-1.06303	-1.36122	-0.982468	NP163231	AT3G50560.1	NM_114916	short-chain dehydrogenase/reductase (SDR) family protein	GO:0008152(metabolic process)	GO:0016491(oxidoreductase activity)
A_84_P20470	0.198378	-0.157378	0.66773	0.231397	0.00744019	0.386047	0.761207	0.128807	-0.0427052	-1.06275	-1.40646	-1.35675	TC288345	AT1G21910.1	NM_102039	AP2 domain-containing transcription factor family protein	GO:0003677(DNA binding)	GO:0003700(transcription factor activity)	GO:0005634(nucleus)	GO:0006355(regulation of transcription, DNA-dependent)
A_84_P10579	0.0433268	0.323235	0.796077	0.233015	-0.0172747	0.258086	0.0834118	0.0404306	-0.0377472	-1.06267	-0.969759	-1.03858	TC296360	AT1G78970.1	NM_106546	LUP1 (LUPEOL SYNTHASE 1); lupeol synthase	GO:0005575(cellular_component)	GO:0019745(pentacyclic triterpenoid biosynthetic process)	GO:0042299(lupeol synthase activity)	GO:0042300(beta-amyrin synthase activity)
A_84_P97476	-0.195448	0.333178	-1.65339	-0.651435	0.0152211	0.197973	0.0982033	0.935956	0.00695283	-1.06074	-0.963938	0.666579	TC312123	AT5G24780.1	NM_122387	VSP1 (VEGETATIVE STORAGE PROTEIN 1)	GO:0003993(acid phosphatase activity)	GO:0006952(defense response)	GO:0008134(transcription factor binding)	GO:0009753(response to jasmonic acid stimulus)	GO:0012505(endomembrane system)
A_84_P286080	0.0662462	0.906697	0.28413	0.180341	0.0364735	0.294141	-1.23145	-0.653733	-0.0268354	-1.05676	-0.536346	-0.0292244		AT5G19410.1	NM_121946	ABC transporter family protein	GO:0009507(chloroplast)	GO:0042626(ATPase activity, coupled to transmembrane movement of substances)
A_84_P582351	0.368786	-0.319516	-0.592794	-0.405291	-0.0981902	-0.214902	-0.154036	-0.0892634	-0.00270355	-1.05652	-1.08117	-1.12965		AT5G05965.1	NM_147842	hypothetical protein	GO:0003674(molecular_function)	GO:0008150(biological_process)	GO:0009507(chloroplast)
A_84_P765234	0.403671	-0.868706	-0.817655	-1.3832	0.0106412	-0.221463	0.0979888	-1.21869	-0.0104767	-1.05604	-1.7216	-0.567231		AT4G21745.1	NM_001084952	hypothetical protein
A_84_P23487	0.495749	0.84695	-0.93735	0.404479	0.00455201	-0.0101654	-0.607963	-0.638474	-0.0335561	-1.05571	-1.18893	-0.00103976	TC293185	AT1G49860.1	NM_103873	ATGSTF14 (Arabidopsis thaliana Glutathione S-transferase (class phi) 14); glutathione transferase	GO:0004364(glutathione transferase activity)	GO:0005737(cytoplasm)	GO:0009407(toxin catabolic process)
A_84_P761630	0.376725	-0.0846821	0.166134	0.131666	0.000313162	0.013284	-0.421156	-0.290414	-0.0489559	-1.05543	-0.929723	-0.520634		AT3G26815.1	NR_022778	misc_RNA
A_84_P750392	0.882698	-0.706783	-0.45086	-0.628184	-0.107362	0.35324	-0.0686345	0.079033	-0.00454117	-1.05486	-1.83786	-1.05446	NP1422549	AT1G44608.1	NM_103553	hypothetical protein	GO:0003674(molecular_function)	GO:0008150(biological_process)
A_84_P524502	-0.309861	0.557412	0.339844	0.456196	-0.0625506	-0.81288	-0.492053	-0.936463	0.0147058	-1.05189	-1.37455	-0.947759	TC293715	AT3G59900.1	NM_115853	hypothetical protein	GO:0003674(molecular_function)	GO:0005622(intracellular)	GO:0008150(biological_process)
A_84_P852295	-0.35928	0.250116	0.250659	0.455874	0.000562698	-0.237543	0.678951	-0.313571	-0.0477339	-1.0502	-1.77443	-0.806252	TC307389	AT3G47340.3	NM_180333	ASN1 (DARK INDUCIBLE 6)	GO:0004066(asparagine synthase (glutamine-hydrolyzing) activity)	GO:0009063(amino acid catabolic process)	GO:0009416(response to light stimulus)	GO:0009646(response to absence of light)	GO:0009744(response to sucrose stimulus)	GO:0043617(cellular response to sucrose starvation)
A_84_P10076	0.392225	-0.164033	-0.180001	-0.166771	0.125806	-1.08538	-0.972093	-1.05134	-0.0985243	-1.04814	-1.85182	-0.603522	TC287109	AT4G28720.1	NM_119016	flavin-containing monooxygenase family protein / FMO family protein	GO:0004497(monooxygenase activity)	GO:0006118(electron transport)
A_84_P10269	1.16607	0.108374	-0.0868202	-0.516371	0.0727633	1.37472	0.600506	1.63661	-0.0564493	-1.04751	-0.250079	-0.653198	TC303829	AT1G29640.1	NM_102704	hypothetical protein	GO:0003674(molecular_function)	GO:0005575(cellular_component)	GO:0008150(biological_process)
A_84_P23860	0.824623	0.207834	-1.51835	-0.757858	0.0152468	-0.292906	-0.862944	-1.07596	0.287621	-1.04735	0.663429	-1.57274	NP173659	AT1G64110.1	NM_179511	AAA-type ATPase family protein	GO:0012505(endomembrane system)	GO:0016887(ATPase activity)
A_84_P159795	0.0481692	1.84761	1.53223	1.70102	0.0004594	0.67388	0.934696	0.733266	-0.00216683	-1.04728	-0.847275	-0.673243	TC304453	AT1G19530.1	NM_101811	hypothetical protein	GO:0003674(molecular_function)	GO:0005575(cellular_component)	GO:0006499(N-terminal protein myristoylation)
A_84_P20327	0.571262	0.00513564	-0.110993	-0.181538	0.0359351	0.633703	-0.4801	-0.161089	0.0860821	-1.0424	-0.421733	-0.370293	TC288790	AT3G50400.1	NM_114900	GDSL-motif lipase/hydrolase family protein	GO:0004091(carboxylesterase activity)	GO:0006629(lipid metabolic process)	GO:0012505(endomembrane system)
A_84_P246465	0.376544	0.606484	-0.323805	-0.139952	0.00203229	0.165576	-1.23503	-0.578149	0.014856	-1.04218	-0.815141	-0.0879657	TC297352	AT5G07475.1	NM_147847	plastocyanin-like domain-containing protein	GO:0005507(copper ion binding)	GO:0006118(electron transport)	GO:0031225(anchored to membrane)
A_84_P19368	-0.454845	0.102075	0.169007	0.227826	-0.00833201	-0.232404	0.81257	-0.265306	-0.0343412	-1.0418	-1.77226	-0.876897	TC313901	AT3G47340.1	NM_180333	ASN1 (DARK INDUCIBLE 6)	GO:0004066(asparagine synthase (glutamine-hydrolyzing) activity)	GO:0009063(amino acid catabolic process)	GO:0009416(response to light stimulus)	GO:0009646(response to absence of light)	GO:0009744(response to sucrose stimulus)	GO:0043617(cellular response to sucrose starvation)
A_84_P21473	0.425116	-1.016	-1.29893	-0.904675	0.0986035	0.364558	-0.55625	0.0625695	-0.0143624	-1.04135	-0.628567	-0.00413801	TC298988	AT4G15210.1	NM_117609	ATBETA-AMY (BETA-AMYLASE); beta-amylase	GO:0005983(starch catabolic process)	GO:0012505(endomembrane system)	GO:0016161(beta-amylase activity)
A_84_P565090	-0.700453	-0.932306	-1.07497	-0.96151	0.00375801	-0.548696	-0.323308	-0.156451	-0.00396499	-1.0405	-1.32612	-1.14237	TC296857	AT2G47485.1	NM_201980	hypothetical protein
A_84_P761616	0.252595	-0.580523	-0.303039	-0.4867	0.0289596	0.139942	0.131272	-0.0857491	0.214581	-1.03631	-1.12313	-0.684157		AT3G26819.1	NR_022781	misc_RNA
A_84_P275730	0.215931	-0.332552	-0.314594	-0.214757	-0.0177362	-0.15078	0.901449	0.430698	0.034132	-1.03568	-0.919231	-0.524329	TC290228	AT3G02140.1	NM_111081	TMAC2 (TWO OR MORE ABRES-CONTAINING GENE 2)	GO:0003674(molecular_function)	GO:0005634(nucleus)	GO:0009651(response to salt stress)	GO:0009737(response to abscisic acid stimulus)	GO:0009788(negative regulation of abscisic acid mediated signaling)
A_84_P10827	0.760322	-0.671632	-1.08368	-0.88159	0.0994839	0.584571	0.123929	-0.114167	0.0506296	-1.03418	0.0209776	-0.199136	TC282806	AT3G28360.1	NM_113756	PGP16 (P-GLYCOPROTEIN 16); ATPase, coupled to transmembrane movement of substances	GO:0006810(transport)	GO:0016021(integral to membrane)	GO:0042626(ATPase activity, coupled to transmembrane movement of substances)
A_84_P846960	0.133071	0.511432	-0.472594	-0.212613	0.0469339	0.131568	-1.27808	-0.549872	-0.0358973	-1.03402	-0.747371	-0.197202	TC298293	TC298293
A_84_P761249	0.541511	-0.151721	0.185036	-0.196078	0.0889069	0.115549	-0.666585	-0.275621	-0.0557007	-1.03398	-1.02696	-1.03656		AT3G06985.1	NM_001035575	LCR44 (Low-molecular-weight cysteine-rich 44)	GO:0012505(endomembrane system)
A_84_P812024	-0.0973493	0.606154	0.571931	0.557911	-0.00906728	0.418696	0.605537	0.173022	-0.0234609	-1.0315	-1.48509	-1.14348	TC303802	AT1G28330.1	NM_102599	DRM1 (DORMANCY-ASSOCIATED PROTEIN 1)	GO:0003674(molecular_function)	GO:0003886(DNA (cytosine-5-)-methyltransferase activity)	GO:0005575(cellular_component)	GO:0006306(DNA methylation)	GO:0006346(methylation-dependent chromatin silencing)	GO:0008150(biological_process)	GO:0051567(histone H3-K9 methylation)
A_84_P265280	-0.120495	-0.253921	0.0056686	-0.138859	-0.0183357	-0.361771	0.0786155	-0.247991	0.0524342	-1.03018	-1.17325	-0.953893	TC283495	AT1G72790.1	NM_105937	hydroxyproline-rich glycoprotein family protein	GO:0003674(molecular_function)	GO:0005575(cellular_component)	GO:0008150(biological_process)
A_84_P19282	0.235589	0.218479	0.532988	0.373062	-0.0286154	0.0201217	0.0359167	-0.303386	-0.0393414	-1.0299	-1.69823	-0.895102	NP332578	AT3G02410.1	NM_111108	hypothetical protein	GO:0005575(cellular_component)	GO:0008150(biological_process)
A_84_P761088	0.522724	0.240344	0.178627	0.181945	-0.041249	0.115818	0.143111	-0.143585	-0.0164915	-1.02971	-0.969795	-1.48176		AT3G11773.1	NM_001035597	electron carrier/ protein disulfide oxidoreductase	GO:0009055(electron carrier activity)	GO:0015035(protein disulfide oxidoreductase activity)	GO:0045454(cell redox homeostasis)
A_84_P18819	0.908956	0.341083	0.177697	0.635239	0.11894	0.601347	-0.287719	-0.0558277	0.00885785	-1.02955	-0.883072	-0.436224	NP237180	AT5G60780.1	NM_125471	ATNRT2.3 (Arabidopsis thaliana high affinity nitrate transporter 2.3); nitrate transmembrane transporter	GO:0015112(nitrate transmembrane transporter activity)
A_84_P845406	-0.177529	0.690627	0.400592	0.884927	0.0698536	-0.181618	0.469748	-0.343695	-0.110104	-1.02875	-1.79549	-0.725567	TC290715	AT3G47340.1	NM_114602	ASN1 (DARK INDUCIBLE 6)	GO:0004066(asparagine synthase (glutamine-hydrolyzing) activity)	GO:0009063(amino acid catabolic process)	GO:0009416(response to light stimulus)	GO:0009646(response to absence of light)	GO:0009744(response to sucrose stimulus)	GO:0043617(cellular response to sucrose starvation)
A_84_P78199	0.0440931	-0.118748	0.0690864	-0.0294962	-0.0198485	-0.150776	0.749235	-0.09088	0.0224137	-1.02864	-1.45933	-1.20438	TC297634	AT5G25240.1	NM_122433	hypothetical protein	GO:0003674(molecular_function)	GO:0005575(cellular_component)	GO:0008150(biological_process)
A_84_P810242	0.0696749	-0.465696	-0.988765	-0.702742	0.058817	-0.229665	-0.702765	-0.467507	0.0333263	-1.02402	-0.918131	-0.0822728	TC307582	AT3G09260.1	NM_111760	PYK10 (phosphate starvation-response 3.1); hydrolase, hydrolyzing O-glycosyl compounds	GO:0004553(hydrolase activity, hydrolyzing O-glycosyl compounds)	GO:0008422(beta-glucosidase activity)	GO:0009610(response to symbiotic fungus)	GO:0010168(ER body)	GO:0015928(fucosidase activity)
A_84_P16982	0.0571854	0.318664	0.0270633	0.253811	-0.0854221	0.128999	-0.0263927	-0.259827	-0.014447	-1.02163	-0.737299	-0.550252	TC311505	AT1G55010.1	NM_104375	PDF1.5 (plant defensin 1.5)	GO:0003674(molecular_function)	GO:0006952(defense response)	GO:0012505(endomembrane system)
A_84_P255030	0.0910226	-0.528141	0.100229	-0.134072	-0.00057169	-0.0861512	0.464687	0.0456419	-0.0194113	-1.01733	-1.12967	-1.10607	TC281544	AT4G13340.1	NM_117407	leucine-rich repeat family protein / extensin family protein	GO:0005199(structural constituent of cell wall)	GO:0005515(protein binding)	GO:0009505(plant-type cell wall)
A_84_P15758	-0.0363531	-0.497832	-0.00282798	-0.15314	0.000425048	-0.16678	-0.270254	-0.0415092	0.02795	-1.01569	-0.995197	-0.800108	TC285879	AT4G31000.1	NM_119250	calmodulin-binding protein	GO:0005516(calmodulin binding)
A_84_P795728	1.2963	0.109469	0.192763	-0.267683	-0.129911	0.511683	-0.693145	-0.227924	-0.114969	-1.01562	-0.315544	-0.136415	TC306398	AK221753
A_84_P837838	0.516503	-0.854557	-0.49565	-1.33538	-0.040632	0.474423	0.461181	0.134011	-0.0474182	-1.0149	-1.11645	-0.491322	TC302452	AT1G60390.1	NM_104726	BURP domain-containing protein / polygalacturonase, putative	GO:0004650(polygalacturonase activity)	GO:0008150(biological_process)	GO:0012505(endomembrane system)
A_84_P307510	0.422862	-0.0318406	0.702466	0.378544	-0.00233126	0.588759	0.383367	0.24934	0.0462897	-1.01428	-1.13283	-1.00031	TC286082	AT4G08040.1	NM_116873	ACS11 (1-Amino-cyclopropane-1-carboxylate synthase 11); 1-aminocyclopropane-1-carboxylate synthase	GO:0005575(cellular_component)	GO:0009693(ethylene biosynthetic process)	GO:0016847(1-aminocyclopropane-1-carboxylate synthase activity)
A_84_P91299	0.0348577	0.703415	0.574316	0.598005	0.0171467	0.43554	1.05591	0.140699	-0.00771125	-1.01425	-0.549604	-0.611906	TC289993	AT4G33980.1	NM_119559	hypothetical protein	GO:0003674(molecular_function)	GO:0005575(cellular_component)	GO:0008150(biological_process)
A_84_P806643	-0.102466	-0.136963	0.292016	0.345779	-0.0199058	-0.146059	0.754776	0.1686	-0.0271929	-1.01392	-0.952749	-0.459557	TC302295	AT3G57520.2	NM_180384	ATSIP2 (ARABIDOPSIS THALIANA SEED IMBIBITION 2); hydrolase, hydrolyzing O-glycosyl compounds	GO:0004553(hydrolase activity, hydrolyzing O-glycosyl compounds)	GO:0005575(cellular_component)
A_84_P18321	0.0878359	-0.0588847	-0.277576	-0.307003	-0.00806359	0.28416	0.215712	0.874308	-0.0165319	-1.01369	-0.197981	-0.758694	TC290327	AT1G53470.1	NM_104225	mechanosensitive ion channel domain-containing protein / MS ion channel domain-containing protein	GO:0016020(membrane)
A_84_P812032	-0.134507	0.583596	0.665314	0.546268	-0.0454494	0.366204	0.67156	0.184507	-0.0147223	-1.01289	-1.46332	-1.16128	TC303802	AT1G28330.1	NM_102599	DRM1 (DORMANCY-ASSOCIATED PROTEIN 1)	GO:0003674(molecular_function)	GO:0003886(DNA (cytosine-5-)-methyltransferase activity)	GO:0005575(cellular_component)	GO:0006306(DNA methylation)	GO:0006346(methylation-dependent chromatin silencing)	GO:0008150(biological_process)	GO:0051567(histone H3-K9 methylation)
A_84_P131456	-0.0916489	0.386149	0.498335	0.48298	0.00905085	0.197411	0.29938	0.182458	0.0222303	-1.00773	-1.01187	-0.609663	TC308363	AT5G14920.1	NM_001036808	gibberellin-regulated family protein	GO:0005199(structural constituent of cell wall)	GO:0009739(response to gibberellin stimulus)	GO:0012505(endomembrane system)
A_84_P21530	-0.186664	-0.431886	-0.202754	-0.150997	0.0178179	-0.169168	0.467202	-0.160455	-0.0177992	-1.00671	-1.39261	-0.668041	TC308082	AT5G14120.1	NM_121416	nodulin family protein	GO:0012505(endomembrane system)
A_84_P17646	0.859365	0.0942785	-0.330099	0.0133505	0.0177978	0.32875	0.0445475	0.0491375	-0.0319139	-1.00605	-1.14743	-0.622847	TC287951	AT4G30170.1	NM_119163	peroxidase, putative	GO:0004601(peroxidase activity)	GO:0006118(electron transport)	GO:0006979(response to oxidative stress)	GO:0012505(endomembrane system)
A_84_P11727	1.05996	0.819614	-1.06627	0.136486	-0.0765065	1.10763	1.00905	0.987547	0.0394345	-1.0059	0.27118	-1.53334	TC290056	AT3G15670.1	NM_112437	late embryogenesis abundant protein, putative / LEA protein, putative	GO:0003674(molecular_function)	GO:0005575(cellular_component)	GO:0009793(embryonic development ending in seed dormancy)
A_84_P22810	-0.102432	0.112111	0.167633	0.0866286	0.0227111	-0.201044	0.100431	-0.564695	0.00331217	-1.00013	-1.54753	-1.28274	NP305317	AT1G73830.1	NM_106043	BEE3 (BR ENHANCED EXPRESSION 3); DNA binding / transcription factor	GO:0003677(DNA binding)	GO:0003700(transcription factor activity)	GO:0005634(nucleus)	GO:0045449(regulation of transcription)
A_84_P311113	0.713315	-0.478768	-1.82547	-1.45794	-0.0493536	-0.231447	-0.358611	-1.12802	0.00207525	-0.99842	-0.299363	-1.51505		AT5G43840.1	NM_123751	AT-HSFA6A (Arabidopsis thaliana heat shock transcription factor A6A); DNA binding / transcription factor	GO:0003677(DNA binding)	GO:0003700(transcription factor activity)	GO:0005634(nucleus)	GO:0006355(regulation of transcription, DNA-dependent)
A_84_P14808	0.00205877	-0.123284	-0.870394	-0.033345	-0.0350416	-0.250049	-0.980758	-0.73402	0.0457367	-0.998319	-1.02964	0.0815715	TC286862	AT4G30140.1	NM_119160	GDSL-motif lipase/hydrolase family protein	GO:0004091(carboxylesterase activity)	GO:0006629(lipid metabolic process)	GO:0012505(endomembrane system)
A_84_P603728	0.021159	-0.0779078	-0.261153	-0.0745148	0.0548283	0.134035	0.352114	0.206639	-0.0990438	-0.996725	-1.4206	-0.615157	TC300642	AT5G02600.2	NM_202994	heavy-metal-associated domain-containing protein	GO:0009507(chloroplast)	GO:0030001(metal ion transport)	GO:0046872(metal ion binding)
A_84_P13379	0.241099	-0.0533446	-0.0749338	-0.0531153	-0.0131956	-0.386597	-0.93649	-0.762341	-0.00707624	-0.996681	-1.07455	-0.948084	TC297689	AT1G52830.1	NM_104161	IAA6 (indoleacetic acid-induced protein 6); transcription factor	GO:0003700(transcription factor activity)	GO:0005634(nucleus)	GO:0009704(de-etiolation)	GO:0009733(response to auxin stimulus)
A_84_P10114	0.24558	0.0241247	0.0856676	0.0921117	-0.0191658	-0.539619	-0.420404	-0.426997	0.0286936	-0.996463	-1.40662	-0.846932	TC303438	AT4G38400.1	NM_120002	ATEXLA2 (ARABIDOPSIS THALIANA EXPANSIN-LIKE A2)	GO:0003674(molecular_function)	GO:0005576(extracellular region)	GO:0009664(plant-type cell wall organization and biogenesis)	GO:0009826(unidimensional cell growth)	GO:0009828(plant-type cell wall loosening)	GO:0012505(endomembrane system)
A_84_P843621	0.17769	-0.135286	0.206144	0.134562	0.0577626	0.131353	0.313614	-0.092678	-0.0113559	-0.996318	-1.38814	-1.09104	NP455950	AT2G31010.1	NM_128655	protein kinase family protein	GO:0005575(cellular_component)	GO:0006468(protein amino acid phosphorylation)	GO:0016301(kinase activity)
A_84_P799545	0.536501	-0.177991	-0.0979333	0.230088	-0.00111793	0.0599137	-0.292279	-0.461258	-0.097833	-0.98981	-1.01554	-0.491769		AV785457		glutaredoxin family protein	GO:0012505(endomembrane system)
A_84_P840907	0.68826	0.23736	-0.837116	0.131624	-0.0817272	0.00853452	-0.338835	-0.226426	-0.0530053	-0.989695	-1.29003	-0.588489	NP222024	AT5G56880.1	NM_125071	hypothetical protein	GO:0003674(molecular_function)	GO:0005575(cellular_component)	GO:0008150(biological_process)
A_84_P262840	0.444961	-0.624827	-0.767558	-0.462343	0.00367349	-0.102438	-0.330419	-0.0394624	-0.111004	-0.988208	-1.05876	-0.654161	TC295536	AT4G24310.1	NM_118564	hypothetical protein	GO:0003674(molecular_function)	GO:0008150(biological_process)
A_84_P840654	0.971827	0.0267738	0.200337	0.111047	-0.133844	0.35214	0.144356	-0.110637	0.0175218	-0.983406	-1.17874	-0.927673	NP221665	AT1G17400.1	NM_101601	hypothetical protein	GO:0003674(molecular_function)	GO:0008150(biological_process)
A_84_P21807	-0.0704878	0.347833	0.684062	0.584733	-0.0660096	0.00369404	0.378559	-0.131234	0.00255404	-0.981942	-1.3373	-1.10309	TC295592	AT1G22740.1	NM_102121	RAB7 (Ras-related protein 7); GTP binding	GO:0005525(GTP binding)	GO:0005622(intracellular)	GO:0006355(regulation of transcription, DNA-dependent)	GO:0006886(intracellular protein transport)	GO:0006913(nucleocytoplasmic transport)	GO:0007165(signal transduction)	GO:0007264(small GTPase mediated signal transduction)	GO:0015031(protein transport)
A_84_P89429	1.20937	-0.115636	-0.288141	-0.0647207	0.0172715	0.482749	-0.373651	-0.259427	0.00248492	-0.981312	-1.01811	-0.76921	TC292102	AT1G09540.1	NM_100825	ATMYB61/MYB61 (MYB DOMAIN PROTEIN 61); DNA binding / transcription factor	GO:0003677(DNA binding)	GO:0003700(transcription factor activity)	GO:0006355(regulation of transcription, DNA-dependent)	GO:0009733(response to auxin stimulus)	GO:0010119(regulation of stomatal movement)	GO:0010214(seed coat development)
A_84_P19825	-0.133812	-0.569164	-0.599028	-0.650021	-0.00126083	-0.844216	-0.456908	-0.851537	-0.0119403	-0.980496	-1.8221	-1.22182	TC287766	AT5G04190.1	NM_120501	PKS4 (PHYTOCHROME KINASE SUBSTRATE 4)	GO:0003674(molecular_function)	GO:0005575(cellular_component)	GO:0009638(phototropism)
A_84_P571270	0.841359	-0.597396	-0.247966	-0.427623	-0.0574387	0.29817	-0.00244567	-0.158216	0.00360404	-0.978794	-1.68854	-0.858344	TC302345	AT2G28056.1	NR_022561	misc_RNA	GO:0003674(molecular_function)	GO:0005575(cellular_component)	GO:0035195(gene silencing by miRNA)
A_84_P735929	0.0198212	0.229877	0.354045	0.328664	0.0103788	0.145762	0.204938	0.0196696	-0.0264623	-0.978738	-1.15539	-0.727762		BX838743
A_84_P811897	0.76266	-0.478558	-0.123526	0.0189769	0.0599909	0.798203	0.424757	0.260864	-0.132286	-0.977239	-0.859501	-1.08914		TA29252_3702
A_84_P17313	-0.0869198	-0.796733	-0.94878	-0.50918	0.00230126	0.110522	-0.120882	0.85286	-0.0241117	-0.976517	-0.174993	-1.11214	TC292307	AT2G37770.1	NM_001036428	aldo/keto reductase family protein	GO:0016491(oxidoreductase activity)
A_84_P172771	0.174701	0.0883102	0.366508	0.169464	0.00180944	-0.396709	-0.476602	-0.585567	0.0200578	-0.974766	-1.20203	-0.773666	TC311564	AT5G06930.1	NM_120775	hypothetical protein	GO:0009507(chloroplast)
A_84_P11119	-0.0454241	-0.628334	-0.169023	-0.403629	-0.000163083	0.349318	0.42338	0.212107	-0.0301479	-0.973654	-0.777084	-1.05187	TC287306	AT1G31350.1	NM_102874	F-box family protein	GO:0003674(molecular_function)	GO:0005575(cellular_component)
A_84_P23852	-0.274273	0.0674236	-0.53427	-0.450763	-0.0282828	-0.643159	-0.693665	-0.452637	-0.00462063	-0.972878	-0.522125	-1.00401	TC306641	AT2G42540.1	NM_180040	COR15A (COLD-REGULATED 15A)	GO:0003674(molecular_function)	GO:0006970(response to osmotic stress)	GO:0009409(response to cold)	GO:0009570(chloroplast stroma)	GO:0009631(cold acclimation)	GO:0010017(red or far red light signaling pathway)	GO:0050826(response to freezing)
A_84_P18782	-0.230459	-1.02808	-0.795077	-0.985135	0.0244628	0.0847474	-0.205228	-0.0860732	0.00459307	-0.972327	-0.891303	-1.0376	TC307625	AT1G64380.1	NM_105113	AP2 domain-containing transcription factor, putative	GO:0003677(DNA binding)	GO:0003700(transcription factor activity)	GO:0005634(nucleus)	GO:0006355(regulation of transcription, DNA-dependent)
A_84_P559517	-0.218962	0.339645	0.402375	0.246866	0.00497504	0.390752	0.752072	0.246669	0.00452761	-0.971833	-1.38161	-1.08726	TC305987	AT1G28330.2	NM_179390	DRM1 (DORMANCY-ASSOCIATED PROTEIN 1)	GO:0003674(molecular_function)	GO:0003886(DNA (cytosine-5-)-methyltransferase activity)	GO:0005575(cellular_component)	GO:0006306(DNA methylation)	GO:0006346(methylation-dependent chromatin silencing)	GO:0008150(biological_process)	GO:0051567(histone H3-K9 methylation)
A_84_P794374	0.146767	-0.168488	-0.377837	-0.352657	-0.0110109	-0.308044	0.49202	-0.239373	-0.105371	-0.969884	-1.45945	-0.579045		CD533049
A_84_P586962	-0.0951899	0.174857	-0.590504	0.0197936	-0.00288498	-0.259389	-0.365896	-0.027072	0.0021755	-0.969108	-1.12996	-0.655005		AT5G56880.1	NM_125071	hypothetical protein	GO:0003674(molecular_function)	GO:0005575(cellular_component)	GO:0008150(biological_process)
A_84_P721943	0.27835	-1.03562	-0.108916	-0.698979	-0.00823541	-0.552157	-0.577408	-0.591974	0.0169006	-0.966426	-1.22884	-0.442943	TC298929	TC298929
A_84_P237873	-0.107715	0.402342	0.941697	0.825428	-0.00130716	-0.0330131	0.243269	0.0754153	-4.93936e-05	-0.965056	-1.04772	-0.706257	TC289612	AT5G04310.1	NM_120513	pectate lyase family protein	GO:0008150(biological_process)	GO:0030570(pectate lyase activity)	GO:0031225(anchored to membrane)
A_84_P189964	0.482741	-0.491176	-0.315799	-0.420494	0.0105461	-0.546413	-0.473158	-0.700229	0.0247359	-0.963497	-1.39607	-0.795933	TC283535	AT2G19660.1	NM_127524	DC1 domain-containing protein	GO:0005575(cellular_component)	GO:0007242(intracellular signaling cascade)
A_84_P514754	0.553487	-0.334608	0.0104245	0.114111	-0.0183117	-0.638052	-0.766534	-1.34259	-0.012893	-0.962393	-1.1198	-0.11945		AT4G02810.1	NM_116515	hypothetical protein	GO:0003674(molecular_function)	GO:0005575(cellular_component)	GO:0008150(biological_process)
A_84_P813019	-0.161982	0.392873	0.356138	0.580318	-0.000423562	-0.294129	0.664029	-0.337675	0.0196497	-0.961728	-1.72571	-0.804662		TA29937_3702
A_84_P10285	-0.220163	0.358225	0.0939266	0.235548	-0.0199011	-0.501832	-0.413237	-0.622511	-0.0292458	-0.959412	-1.15369	-0.597269	TC308763	AT5G54510.1	NM_124831	DFL1/GH3.6 (DWARF IN LIGHT 1); indole-3-acetic acid amido synthetase	GO:0005737(cytoplasm)	GO:0009733(response to auxin stimulus)	GO:0009734(auxin mediated signaling pathway)	GO:0009826(unidimensional cell growth)	GO:0010252(auxin homeostasis)	GO:0010279(indole-3-acetic acid amido synthetase)
A_84_P855865	-0.0412572	0.631181	0.451272	0.7229	-0.0627965	-0.429202	-0.682862	-0.845983	0.00756246	-0.958298	-1.135	-0.634664	TC310102	AT2G06850.1	NM_126666	EXGT-A1 (ENDOXYLOGLUCAN TRANSFERASE); hydrolase, acting on glycosyl bonds	GO:0005576(extracellular region)	GO:0005618(cell wall)	GO:0005737(cytoplasm)	GO:0009505(plant-type cell wall)	GO:0009612(response to mechanical stimulus)	GO:0009645(response to low light intensity)	GO:0009733(response to auxin stimulus)	GO:0009826(unidimensional cell growth)	GO:0016762(xyloglucan:xyloglucosyl transferase activity)	GO:0016798(hydrolase activity, acting on glycosyl bonds)
A_84_P18657	0.0154252	-0.104038	0.0290985	-0.0530956	0.00234793	-0.276287	-0.465655	-0.521716	-0.0661727	-0.955448	-1.1483	-0.720821	TC284914	AT5G03150.1	NM_120393	JKD (JACKDAW); nucleic acid binding / protein binding / protein homodimerization/ transcription factor/ zinc ion binding	GO:0003676(nucleic acid binding)	GO:0003700(transcription factor activity)	GO:0005515(protein binding)	GO:0005622(intracellular)	GO:0008270(zinc ion binding)	GO:0010075(regulation of meristem growth)	GO:0042803(protein homodimerization activity)	GO:0045449(regulation of transcription)	GO:0048364(root development)	GO:0051302(regulation of cell division)
A_84_P176794	-0.00430247	-0.463359	-0.113503	-0.168896	-0.0722057	0.107594	0.159731	0.0544816	0.000143428	-0.951144	-1.1816	-0.867514	TC296631	AT1G70990.1	NM_105768	proline-rich family protein	GO:0003674(molecular_function)	GO:0008150(biological_process)	GO:0031225(anchored to membrane)
A_84_P22039	0.0397299	0.513654	0.874082	0.78242	-0.000754752	0.0676617	0.233527	0.0571703	-0.00114306	-0.944386	-1.13489	-0.89618	TC308499	AT2G31010.1	NM_128655	protein kinase family protein	GO:0005575(cellular_component)	GO:0006468(protein amino acid phosphorylation)	GO:0016301(kinase activity)
A_84_P17510	-0.20044	-0.177973	-0.0273863	-0.200935	-0.0655292	-0.0654822	0.666282	0.00950866	-0.000530198	-0.944115	-1.39425	-0.848834	TC283879	AT1G23870.1	NM_102235	ATTPS9 (Arabidopsis thaliana trehalose-phosphatase/synthase 9); transferase, transferring glycosyl groups / trehalose-phosphatase	GO:0004805(trehalose-phosphatase activity)	GO:0005992(trehalose biosynthetic process)	GO:0016757(transferase activity, transferring glycosyl groups)
A_84_P762878	0.869143	-0.358764	-0.262425	-0.579244	-0.0531505	0.24092	0.584037	-0.278046	-0.0161018	-0.944031	-1.57974	-1.03281		AT3G18550.2	NM_112741	BRC1/TCP18 (BRANCHED1)	GO:0003700(transcription factor activity)	GO:0005634(nucleus)	GO:0010223(secondary shoot formation)	GO:0045449(regulation of transcription)
A_84_P812038	-0.230881	0.557727	0.626256	0.543844	0.00268893	0.403623	0.645694	0.277021	-0.030776	-0.943795	-1.57669	-1.03596	TC305987	AT1G28330.2	NM_179389	DRM1 (DORMANCY-ASSOCIATED PROTEIN 1)	GO:0003674(molecular_function)	GO:0003886(DNA (cytosine-5-)-methyltransferase activity)	GO:0005575(cellular_component)	GO:0006306(DNA methylation)	GO:0006346(methylation-dependent chromatin silencing)	GO:0008150(biological_process)	GO:0051567(histone H3-K9 methylation)
A_84_P103846	-0.215252	0.0602084	0.654785	0.386685	-0.0502732	-0.406933	-0.0378552	-0.290117	0.00801399	-0.942932	-1.37224	-1.0272	TC288970	AT4G28190.1	NM_118959	ULT1 (ULTRAPETALA1); DNA binding / binding	GO:0003677(DNA binding)	GO:0005488(binding)	GO:0005634(nucleus)	GO:0005829(cytosol)	GO:0010022(meristem determinacy)	GO:0010080(regulation of floral meristem growth)	GO:0010081(regulation of inflorescence meristem growth)
A_84_P766510	0.564114	-0.210845	-0.105117	-0.231521	-0.040058	0.259743	0.393183	-0.171594	0.024911	-0.942186	-1.65337	-0.96832		AT5G57770.1	NM_125160	hypothetical protein	GO:0003674(molecular_function)	GO:0005575(cellular_component)	GO:0008150(biological_process)
A_84_P11230	-0.298693	-0.596065	-1.60722	-0.901868	-0.0367332	-1.18418	-2.13666	-1.77542	0.023	-0.941067	-1.9633	-1.27191	TC287450	AT5G54190.1	NM_124799	PORA (Protochlorophyllide reductase A); oxidoreductase/ protochlorophyllide reductase	GO:0009507(chloroplast)	GO:0015995(chlorophyll biosynthetic process)	GO:0016491(oxidoreductase activity)	GO:0016630(protochlorophyllide reductase activity)
A_84_P817892	0.0481967	-0.330102	0.0614721	0.182357	-0.000591944	-0.412235	0.438989	-0.307045	-0.0368162	-0.940979	-1.33088	-0.704136	TC292815	AT5G05440.1	NM_120626	hypothetical protein	GO:0003674(molecular_function)	GO:0005575(cellular_component)	GO:0006952(defense response)	GO:0009607(response to biotic stimulus)
A_84_P19812	-0.0978896	-0.445222	-0.607826	-0.430909	-0.0475348	-0.451064	-1.18121	-0.531406	-0.160032	-0.938951	-1.16168	-0.624734	TC282183	AT5G20710.1	NM_122078	BGAL7 (beta-galactosidase 7); beta-galactosidase	GO:0004565(beta-galactosidase activity)	GO:0005975(carbohydrate metabolic process)	GO:0005990(lactose catabolic process)	GO:0009341(beta-galactosidase complex)	GO:0012505(endomembrane system)	GO:0019513(lactose catabolic process, using glucoside 3-dehydrogenase)	GO:0019515(lactose catabolic process via UDP-galactose)
A_84_P21069	-0.140157	0.265716	0.333279	0.292671	-0.020847	-0.155817	-0.175752	-0.398008	0.00719971	-0.937163	-1.21415	-0.747993	TC303612	AT2G06850.1	NM_126666	EXGT-A1 (ENDOXYLOGLUCAN TRANSFERASE); hydrolase, acting on glycosyl bonds	GO:0005576(extracellular region)	GO:0005618(cell wall)	GO:0005737(cytoplasm)	GO:0009505(plant-type cell wall)	GO:0009612(response to mechanical stimulus)	GO:0009645(response to low light intensity)	GO:0009733(response to auxin stimulus)	GO:0009826(unidimensional cell growth)	GO:0016762(xyloglucan:xyloglucosyl transferase activity)	GO:0016798(hydrolase activity, acting on glycosyl bonds)
A_84_P15793	-0.529557	0.218457	0.29768	0.459013	-0.00596934	-0.296283	-0.251741	-0.330677	-0.0290192	-0.935108	-1.13511	-0.933192	TC290521	AT4G40070.1	NM_120172	protein binding / zinc ion binding	GO:0005515(protein binding)	GO:0008270(zinc ion binding)
A_84_P854328	-0.51315	-0.245572	-0.873237	-0.741461	0.0115457	-0.413262	0.189053	-0.32076	-0.0668589	-0.933869	-0.963012	-1.36957	TC309051	AT5G02020.1	NM_120280	hypothetical protein	GO:0003674(molecular_function)	GO:0008150(biological_process)	GO:0009507(chloroplast)
A_84_P803284	0.183738	-0.240483	-0.0129076	0.182768	0.020134	-0.199762	-0.271087	-0.114873	-0.0207961	-0.933638	-1.21352	-0.512263		DR355474		protease inhibitor/seed storage/lipid transfer protein (LTP) family protein	GO:0006869(lipid transport)	GO:0008289(lipid binding)	GO:0012505(endomembrane system)
A_84_P21449	-0.215513	-0.102289	0.0669154	0.0619108	-0.0214242	-0.584424	-0.346268	-0.671028	0.0182384	-0.932829	-1.58273	-0.759695	TC303357	AT4G34770.1	NM_119643	auxin-responsive family protein	GO:0003824(catalytic activity)	GO:0009733(response to auxin stimulus)
A_84_P24123	0.291083	0.0263037	-0.404898	-0.182522	-0.0252607	-0.0517187	-0.311775	-1.04147	0.00190924	-0.931284	-1.28195	-1.74234	NP184319	AT3G53250.1	NM_115185	auxin-responsive family protein	GO:0003674(molecular_function)	GO:0005575(cellular_component)	GO:0009733(response to auxin stimulus)
A_84_P145159	0.540552	0.586263	-1.83642	-0.181731	0.0507391	0.656352	0.872305	1.45042	-0.00644353	-0.93074	0.376799	-1.42728	TC288653	AT5G50360.1	NM_124417	hypothetical protein	GO:0003674(molecular_function)	GO:0008150(biological_process)
A_84_P790164	0.0177776	0.255285	0.712592	0.718072	0.064506	-0.0929038	1.27316	-0.21857	-0.00342196	-0.929231	-1.05711	0.0536001	TC308748	AT5G41080.2	NM_203136	glycerophosphoryl diester phosphodiesterase family protein	GO:0006071(glycerol metabolic process)	GO:0008889(glycerophosphodiester phosphodiesterase activity)
A_84_P558814	0.523766	-0.766228	-0.498674	-0.449282	-0.00667714	-0.653605	0.157284	-0.584721	-0.0615658	-0.928563	-1.20008	-0.627591	NP455504	AT2G25780.1	NM_128138	hypothetical protein	GO:0003674(molecular_function)	GO:0005575(cellular_component)	GO:0008150(biological_process)
A_84_P19239	-0.0259644	0.705875	1.27813	0.975756	-0.00681212	0.678085	0.665642	0.426974	-0.00660188	-0.92725	-1.20506	-1.23773	TC295757	AT1G44830.1	NM_103564	AP2 domain-containing transcription factor TINY, putative	GO:0003677(DNA binding)	GO:0003700(transcription factor activity)	GO:0005634(nucleus)	GO:0006355(regulation of transcription, DNA-dependent)
A_84_P810552	-0.110268	-0.264471	-0.0673216	-0.364785	0.109863	0.480081	1.17683	0.391825	-0.0188075	-0.925616	-1.37479	-0.351198	TC305629	AT3G48360.1	NM_114697	BT2 (BTB AND TAZ DOMAIN PROTEIN 2); protein binding / transcription factor/ transcription regulator	GO:0003700(transcription factor activity)	GO:0005515(protein binding)	GO:0005634(nucleus)	GO:0030528(transcription regulator activity)	GO:0051973(positive regulation of telomerase activity)
A_84_P12029	0.0275591	-0.117769	0.0724932	0.192035	-0.0306871	-0.581517	0.345818	-0.708859	0.0264531	-0.924572	-1.68371	-0.839204	TC295606	AT4G37220.1	NM_119885	stress-responsive protein, putative	GO:0003674(molecular_function)	GO:0005575(cellular_component)	GO:0006950(response to stress)
A_84_P21264	-0.0249737	-0.178857	0.182041	-0.28305	-0.0199035	0.346988	1.03421	0.249358	0.0193875	-0.923359	-1.26722	-0.273045	TC312085	AT3G48360.1	NM_114697	BT2 (BTB AND TAZ DOMAIN PROTEIN 2); protein binding / transcription factor/ transcription regulator	GO:0003700(transcription factor activity)	GO:0005515(protein binding)	GO:0005634(nucleus)	GO:0030528(transcription regulator activity)	GO:0051973(positive regulation of telomerase activity)
A_84_P502546	0.132322	-0.136467	-0.0972729	0.00125954	-0.0294048	-0.106567	-0.264387	-0.259757	-0.00844844	-0.921765	-1.08414	-0.928863	TC306734	AT5G35525.1	NM_148032	hypothetical protein	GO:0003674(molecular_function)	GO:0005575(cellular_component)	GO:0008150(biological_process)
A_84_P13790	0.131634	-0.465428	0.257051	-0.0143594	-0.00693029	0.236959	1.14047	0.333149	-0.0186248	-0.920933	-1.09956	-1.00797	TC288545	AT4G08950.1	NM_116964	phosphate-responsive protein, putative (EXO)	GO:0003674(molecular_function)	GO:0008150(biological_process)	GO:0009505(plant-type cell wall)
A_84_P230289	-0.205598	0.560261	0.327999	0.464666	0.0035612	-0.13323	0.259805	-0.451877	-0.00976263	-0.919419	-1.03293	-0.971135	TC305747	AT2G44080.1	NM_180078	ARL (ARGOS-LIKE)	GO:0003674(molecular_function)	GO:0005622(intracellular)	GO:0009741(response to brassinosteroid stimulus)	GO:0009742(brassinosteroid mediated signaling)	GO:0016049(cell growth)	GO:0035265(organ growth)
A_84_P517322	-0.234235	0.5242	0.299551	0.453809	0.0114698	0.190416	0.0230901	0.0216709	-0.0765428	-0.919046	-1.11166	-0.683105	TC303329	AT3G19200.1	NM_112807	hypothetical protein	GO:0003674(molecular_function)	GO:0005575(cellular_component)	GO:0008150(biological_process)
A_84_P305320	-0.160162	0.182031	0.230824	0.0859673	0.00856624	0.0112457	0.206691	-0.222849	-0.0354213	-0.918855	-1.45603	-1.1639	TC285506	AT5G22310.1	NM_122136	hypothetical protein	GO:0003674(molecular_function)	GO:0008150(biological_process)
A_84_P22812	-0.237882	-1.0197	-0.308967	-0.779597	0.0185504	-0.086077	-0.342812	-0.235527	-0.0332719	-0.918178	-1.51356	-0.340669	TC296213	AT1G74890.1	NM_106147	ARR15 (RESPONSE REGULATOR 15); transcription regulator	GO:0000156(two-component response regulator activity)	GO:0005634(nucleus)	GO:0009735(response to cytokinin stimulus)	GO:0009736(cytokinin mediated signaling)	GO:0030528(transcription regulator activity)
A_84_P725477	0.579905	-0.408401	0.0305292	-0.504359	-0.137279	0.474598	0.237963	-0.259224	-0.0902099	-0.914363	-1.05376	-1.16093	TC311199	BP600644
A_84_P21088	-0.135755	-0.34522	0.381959	-0.142433	-0.0114565	0.549984	-0.0478231	0.311727	0.0249811	-0.913969	-1.12823	-0.894529	TC300059	AT2G40670.1	NM_129629	ARR16 (response regulator 16); transcription regulator/ two-component response regulator	GO:0000156(two-component response regulator activity)	GO:0005737(cytoplasm)	GO:0009735(response to cytokinin stimulus)	GO:0009736(cytokinin mediated signaling)	GO:0030528(transcription regulator activity)
A_84_P11375	0.822903	0.0918196	0.813089	0.460564	0.0143042	0.254666	-0.201969	-0.129977	-0.048915	-0.911883	-1.35145	-0.924995	TC280600	AT1G08590.1	NM_100732	CLAVATA1 receptor kinase (CLV1)	GO:0006468(protein amino acid phosphorylation)	GO:0012505(endomembrane system)	GO:0016301(kinase activity)
A_84_P809927	0.353089	-0.444663	-0.455603	-0.453904	0.0319167	0.222523	0.339091	-0.249558	-0.00659893	-0.908789	-1.01364	-0.31268	TC304455	AT5G07440.3	NM_001125712	GDH2 (GLUTAMATE DEHYDROGENASE 2); oxidoreductase	GO:0005739(mitochondrion)	GO:0006520(amino acid metabolic process)	GO:0008152(metabolic process)	GO:0016491(oxidoreductase activity)
A_84_P21632	0.0485802	-0.395196	-0.00403078	-0.212215	0.00989076	0.147561	0.475442	0.113589	-9.22134e-05	-0.90803	-1.00896	-0.793292	TC298129	AT5G54380.1	NM_124818	THE1 (THESEUS1); kinase/ protein kinase	GO:0004672(protein kinase activity)	GO:0005886(plasma membrane)	GO:0016301(kinase activity)	GO:0046777(protein amino acid autophosphorylation)
A_84_P14556	-0.228231	-0.124844	-0.100843	-0.0534226	0.000638902	-0.979795	-1.10511	-1.0629	-0.0301818	-0.907586	-1.06516	-0.77058	TC301590	AT3G15540.1	NM_112422	IAA19 (indoleacetic acid-induced protein 19); transcription factor	GO:0003700(transcription factor activity)	GO:0005634(nucleus)	GO:0009630(gravitropism)	GO:0009638(phototropism)	GO:0009733(response to auxin stimulus)
A_84_P789143	-0.207657	-0.171222	-0.236842	-0.0922448	-0.0569567	-0.193461	-0.0340194	-0.347695	0.00303131	-0.907329	-0.963236	-1.0764	TC303428	AT5G40730.1	NM_123438	AGP24 (ARABINOGALACTAN PROTEIN 24)	GO:0003674(molecular_function)	GO:0008150(biological_process)	GO:0031225(anchored to membrane)
A_84_P22571	-0.337556	0.586822	0.230791	0.345267	0.00319895	-0.600124	-0.530326	-0.275933	-0.00942174	-0.896869	-0.511434	-1.08743	TC312896	AT5G52310.1	NM_124610	COR78 (COLD REGULATED 78)	GO:0003674(molecular_function)	GO:0005575(cellular_component)	GO:0006970(response to osmotic stress)	GO:0009269(response to desiccation)	GO:0009409(response to cold)	GO:0009414(response to water deprivation)	GO:0009651(response to salt stress)	GO:0009737(response to abscisic acid stimulus)	GO:0042538(hyperosmotic salinity response)
A_84_P11357	-0.0777609	0.00868597	0.257819	0.334317	-0.136607	-0.460156	-0.375091	-0.298888	0.00723143	-0.893593	-1.12164	-0.48826	TC306115	AT1G62500.1	NM_104929	protease inhibitor/seed storage/lipid transfer protein (LTP) family protein	GO:0006869(lipid transport)	GO:0008289(lipid binding)	GO:0012505(endomembrane system)
A_84_P13909	0.0412997	-0.377973	-0.620521	-0.00195746	0.00863029	-0.945006	-1.16268	-1.16646	-0.0203175	-0.893171	-1.354	-0.771174	TC293504	AT1G19320.1	NM_101789	pathogenesis-related thaumatin family protein	GO:0003674(molecular_function)	GO:0012505(endomembrane system)	GO:0051707(response to other organism)
A_84_P784688	-0.0592441	-0.0655166	0.31213	0.223874	-8.04613e-05	-0.207677	0.517958	0.0270204	-0.0137691	-0.892956	-1.43734	-0.906123	TC291147	AT3G19680.1	NM_112858	hypothetical protein	GO:0009507(chloroplast)
A_84_P97266	1.12009	-0.129439	-0.506151	-0.274898	0.117135	1.03335	0.377746	0.282044	0.119869	-0.891772	-1.12234	-0.50562	TC311363	AT4G18510.1	NM_117965	CLE2 (CLAVATA3/ESR-RELATED); receptor binding	GO:0005102(receptor binding)	GO:0005515(protein binding)	GO:0007165(signal transduction)	GO:0048046(apoplast)
A_84_P846860	0.783952	-0.0924263	-0.171738	-0.171738	0.088005	1.46941	1.39278	1.35153	-0.0165991	-0.890523	-0.680507	-1.07416	TC298115	TC298115			GO:0009825(multidimensional cell growth)	GO:0009908(flower development)
A_84_P13311	-0.138055	0.103631	0.514226	0.401838	0.0389688	0.187213	0.37585	0.359314	0.00452243	-0.88798	-1.00492	-0.581312	TC304130	AT1G20840.1	NM_101937	TMT1 (TONOPLAST MONOSACCHARIDE TRANSPORTER1); carbohydrate transmembrane transporter/ nucleoside transmembrane transporter/ sugar:hydrogen ion symporter	GO:0005337(nucleoside transmembrane transporter activity)	GO:0005351(sugar:hydrogen symporter activity)	GO:0009624(response to nematode)	GO:0009705(plant-type vacuole membrane)	GO:0009750(response to fructose stimulus)	GO:0015144(carbohydrate transmembrane transporter activity)	GO:0016020(membrane)
A_84_P852047	0.807422	-0.249157	-0.0425963	0.235423	0.00200742	-0.125148	0.350932	-0.354478	-0.0391526	-0.887602	-1.30931	-0.653628	TC307093	AT5G05440.1	NM_120626	hypothetical protein	GO:0003674(molecular_function)	GO:0005575(cellular_component)	GO:0006952(defense response)	GO:0009607(response to biotic stimulus)
A_84_P59470	-0.254705	-0.14542	-0.154707	-0.0367852	-0.0239107	-0.257007	0.0228918	-0.263943	0.0389511	-0.887344	-0.991835	-1.06003	TC303428	AT5G40730.1	NM_123438	AGP24 (ARABINOGALACTAN PROTEIN 24)	GO:0003674(molecular_function)	GO:0008150(biological_process)	GO:0031225(anchored to membrane)
A_84_P20587	0.324889	0.126703	0.087965	0.0172881	0.0348855	-0.103197	-0.12628	-0.25424	-0.0285347	-0.885622	-1.31896	-0.671545	TC307010	AT5G15150.1	NM_121519	ATHB-3 (ARABIDOPSIS THALIANA HOMEOBOX 3); DNA binding / transcription factor	GO:0003677(DNA binding)	GO:0003700(transcription factor activity)	GO:0005634(nucleus)	GO:0006355(regulation of transcription, DNA-dependent)
A_84_P13306	-0.108086	0.208748	0.471815	0.473833	-0.0742157	-0.0981545	0.72395	-0.152751	-0.0565993	-0.883581	-1.51376	-0.855433	NP036303	AT1G03090.1	NM_179252	MCCA (3-methylcrotonyl-CoA carboxylase 1)	GO:0004485(methylcrotonoyl-CoA carboxylase activity)	GO:0005739(mitochondrion)	GO:0006552(leucine catabolic process)
A_84_P829467	-0.0405433	0.410239	0.143678	0.255967	0.00348368	0.501173	0.39435	0.170427	-0.0274108	-0.883005	-1.13861	-1.19606	TC307002	AT2G15830.1	NM_127145	hypothetical protein	GO:0003674(molecular_function)	GO:0008150(biological_process)	GO:0012505(endomembrane system)
A_84_P841733	0.191747	-0.0834752	0.294401	-0.110053	0.0153135	0.113547	0.00308782	-0.0857524	0.0229062	-0.882405	-1.44498	-0.978792	NP229775	AT5G15581.1	NM_001125757	hypothetical protein
A_84_P23171	0.0236259	-0.371707	-0.087326	-0.198709	-0.01752	-0.0176399	0.304757	-0.139338	0.0106923	-0.882079	-1.21166	-0.717594	TC306175	AT3G51910.1	NM_115050	AT-HSFA7A (Arabidopsis thaliana heat shock transcription factor A7A); DNA binding / transcription factor	GO:0003677(DNA binding)	GO:0003700(transcription factor activity)	GO:0005634(nucleus)	GO:0009408(response to heat)	GO:0009644(response to high light intensity)
A_84_P146199	0.00409445	-0.389608	0.0275494	0.0649038	0.00128458	-0.429428	0.643898	-0.195314	0.0416815	-0.881776	-1.22198	-0.709669	TC292815	AT5G05440.1	NM_120626	hypothetical protein	GO:0003674(molecular_function)	GO:0005575(cellular_component)	GO:0006952(defense response)	GO:0009607(response to biotic stimulus)
A_84_P56760	-0.0580419	-0.157624	0.171426	0.0958278	0.0139281	-0.00448299	0.557609	0.158523	0.000264041	-0.881658	-1.43899	-0.930903	TC291147	AT3G19680.1	NM_112858	hypothetical protein	GO:0009507(chloroplast)
A_84_P822179	-0.0570528	-0.229431	-0.835488	-0.733589	0.00489178	-0.248786	0.280203	-0.226349	-0.0401252	-0.881581	-0.889004	-1.37346	TC296111	AT5G02020.1	NM_120280	hypothetical protein	GO:0003674(molecular_function)	GO:0008150(biological_process)	GO:0009507(chloroplast)
A_84_P10638	-0.275619	-0.205309	-0.23552	-0.147712	-0.000514584	-0.185516	0.461325	-0.370702	0.0246644	-0.87902	-1.60717	-1.02655	TC307290	AT1G11260.1	NM_100998	STP1 (SUGAR TRANSPORTER 1); carbohydrate transmembrane transporter/ sugar:hydrogen ion symporter	GO:0003674(molecular_function)	GO:0005351(sugar:hydrogen symporter activity)	GO:0005575(cellular_component)	GO:0006810(transport)	GO:0008643(carbohydrate transport)	GO:0009735(response to cytokinin stimulus)	GO:0009825(multidimensional cell growth)	GO:0015144(carbohydrate transmembrane transporter activity)	GO:0016020(membrane)
A_84_P834182	0.0227514	0.0512377	-0.0266933	0.319852	0.00937796	-0.23343	-0.271258	-0.0849124	0.0145699	-0.878117	-1.24205	-0.436597	TC310555	TA51170_3702
A_84_P169053	-0.0833362	-0.358991	-0.252901	-0.13679	-0.0185979	-0.313864	0.0277427	-0.522584	-0.00190764	-0.877032	-1.18692	-1.00521	TC298080	AT3G45730.1	NM_114442	hypothetical protein	GO:0003674(molecular_function)	GO:0008150(biological_process)
A_84_P830586	-0.107156	0.16337	0.242397	0.0779944	0.0344746	0.0409771	0.213632	-0.210823	0.0176972	-0.873608	-1.34576	-1.12613	NP231478	AT5G22310.1	NM_122136	hypothetical protein	GO:0003674(molecular_function)	GO:0008150(biological_process)
A_84_P790814	0.35785	-0.0745639	-0.144206	-0.00680394	-0.0661014	0.0492217	-0.323442	-0.186275	-0.0544101	-0.873489	-1.24461	-0.819658	TC288364	AT5G05810.1	NM_120663	ATL43; protein binding / zinc ion binding	GO:0005515(protein binding)	GO:0008270(zinc ion binding)	GO:0012505(endomembrane system)
A_84_P838453	0.0894535	0.145975	0.0923258	0.0490557	-0.039831	-0.164625	-0.234748	-0.37995	-0.0153117	-0.870623	-1.32847	-0.622265	NP031647	AT5G15150.1	NM_121519	ATHB-3 (ARABIDOPSIS THALIANA HOMEOBOX 3); DNA binding / transcription factor	GO:0003677(DNA binding)	GO:0003700(transcription factor activity)	GO:0005634(nucleus)	GO:0006355(regulation of transcription, DNA-dependent)
A_84_P579358	0.0190607	-0.262792	-0.101081	-0.188921	-0.0272146	-0.158839	-0.321239	-0.24332	-0.00556152	-0.869232	-1.29587	-0.627468	TC297852	AT3G01516.1	NM_148680	hypothetical protein	GO:0003674(molecular_function)	GO:0005575(cellular_component)	GO:0008150(biological_process)
A_84_P799394	0.163917	0.293878	0.446394	0.641247	-0.0184536	-0.369956	0.0289142	-0.39857	-0.00725023	-0.868952	-1.36682	-0.739052	TC290876	AT3G19680.1	NM_112858	hypothetical protein	GO:0009507(chloroplast)
A_84_P572544	0.198608	0.839262	0.799322	0.723612	0.00176825	0.551642	0.967404	0.212077	-0.059415	-0.868116	-1.10271	-0.696631	TC308856	AT5G03310.1	NM_120409	auxin-responsive family protein	GO:0003674(molecular_function)	GO:0009733(response to auxin stimulus)
A_84_P10144	-0.0451047	-0.516528	-1.1058	-0.656815	0.0220428	0.0358576	-0.479886	-0.222532	0.038566	-0.86704	-1.77874	-0.340667	NP206661	AT5G02170.1	NM_120295	amino acid transporter family protein	GO:0006865(amino acid transport)	GO:0015171(amino acid transmembrane transporter activity)	GO:0016020(membrane)
A_84_P13982	-0.195808	-0.0709109	0.0878188	0.0107161	0.0258537	-0.0241588	-0.219821	-0.406339	-0.0197298	-0.860328	-1.03609	-1.00298	TC294441	AT5G23870.1	NM_122292	pectinacetylesterase family protein	GO:0004091(carboxylesterase activity)	GO:0008150(biological_process)	GO:0012505(endomembrane system)
A_84_P586330	0.35873	0.0195743	-0.82126	-0.460986	-0.0642044	0.285112	0.437109	1.38497	0.0157922	-0.859992	-0.489601	-1.46868	TC281439	AT1G69480.1	NM_105615	EXS family protein / ERD1/XPR1/SYG1 family protein	GO:0003674(molecular_function)	GO:0008150(biological_process)	GO:0016021(integral to membrane)
A_84_P20466	1.00188	1.26755	2.15232	2.47663	-0.0270487	0.0899546	1.02211	-0.314925	-0.00762657	-0.856226	-1.05282	1.03177	TC290725	AT4G26260.1	NM_118759	MIOX4 (MYO-INOSITOL OXYGENASE 4)	GO:0005575(cellular_component)	GO:0019853(L-ascorbic acid biosynthetic process)	GO:0050113(inositol oxygenase activity)
A_84_P240075	0.121159	-0.209635	-0.132242	-0.219376	-0.0201567	-0.221557	-0.224207	-0.335828	-0.013681	-0.856092	-1.07418	-0.79723	NP223995	AT5G51670.1	NM_124546	hypothetical protein	GO:0008150(biological_process)	GO:0009507(chloroplast)
A_84_P784935	0.631464	0.98507	0.736107	0.828947	-0.0141285	-0.0531325	0.381766	-0.693162	-0.00588676	-0.852763	-1.35393	-1.7502	TC289535	AT1G15330.1	NM_101402	CBS domain-containing protein	GO:0003674(molecular_function)	GO:0005575(cellular_component)	GO:0008150(biological_process)
A_84_P603395	0.340268	-0.304293	-0.111747	-0.191543	0.0186866	0.00361501	0.320125	-0.00833084	-0.0293216	-0.852641	-1.00432	-0.855534	TC287220	AT2G41330.1	NM_129696	glutaredoxin family protein	GO:0006118(electron transport)	GO:0006499(N-terminal protein myristoylation)	GO:0009055(electron carrier activity)	GO:0009507(chloroplast)	GO:0015035(protein disulfide oxidoreductase activity)
A_84_P22210	-0.082013	-0.307944	-0.245347	-0.313276	-0.0129444	-0.216652	0.593896	-0.328728	-0.0546961	-0.852297	-1.52244	-0.7703	TC307416	AT3G48390.1	NM_114699	MA3 domain-containing protein	GO:0005575(cellular_component)
A_84_P19135	-0.41342	-0.903834	-0.787109	-0.672135	0.065746	0.246054	0.430723	0.110528	0.00983395	-0.85122	-1.22578	-0.871446	TC282679	AT2G28630.1	NM_128424	beta-ketoacyl-CoA synthase family protein	GO:0008152(metabolic process)	GO:0008415(acyltransferase activity)	GO:0012505(endomembrane system)
A_84_P806297	-0.0768424	-0.4988	-0.123604	-0.640923	0.0197902	-0.0676412	0.0482704	-0.229181	-0.00303987	-0.847672	-1.04393	-0.901859	TC309040	AT4G18670.1	NM_117983	leucine-rich repeat family protein / extensin family protein	GO:0005199(structural constituent of cell wall)	GO:0005515(protein binding)	GO:0012505(endomembrane system)
A_84_P12005	1.06928	-0.253291	-0.480874	-0.187222	0.144503	0.881224	0.44491	0.224902	-0.0521699	-0.844117	-1.10437	-1.15216	TC298875	AT4G38410.1	NM_120003	dehydrin, putative	GO:0003674(molecular_function)	GO:0005575(cellular_component)	GO:0006950(response to stress)	GO:0009415(response to water)
A_84_P17344	0.60438	-0.0114557	0.019335	-0.0748661	0.0408996	-0.700425	-0.824141	-1.02154	-0.00392375	-0.830595	-1.05286	-0.832047	TC285690	AT2G22810.1	NM_127846	ACS4 (1-AMINOCYCLOPROPANE-1-CARBOXYLATE SYNTHASE 4); 1-aminocyclopropane-1-carboxylate synthase	GO:0005575(cellular_component)	GO:0009693(ethylene biosynthetic process)	GO:0009733(response to auxin stimulus)	GO:0016847(1-aminocyclopropane-1-carboxylate synthase activity)
A_84_P752105	0.611245	-0.294562	-0.756155	-0.344967	0.0244002	0.369739	-0.096177	-0.284621	-0.00532669	-0.82904	-1.32148	-1.01591		AT1G60120.1		pseudo
A_84_P16553	0.590813	0.159175	-0.498309	-0.670012	0.0903201	0.288847	-1.03692	-0.615241	-0.00432386	-0.825928	-1.11961	-0.220465	TC309292	AT3G52790.1	NM_115139	peptidoglycan-binding LysM domain-containing protein	GO:0003674(molecular_function)	GO:0012505(endomembrane system)	GO:0016998(cell wall catabolic process)
A_84_P839786	1.022	-0.137319	-0.0134227	0.176898	-0.0201396	-0.0450344	-0.488766	-0.492035	-0.0850518	-0.823287	-1.36909	-0.875561	NP173881	AT3G49300.1	NM_114789	proline-rich family protein	GO:0003674(molecular_function)	GO:0008150(biological_process)	GO:0012505(endomembrane system)
A_84_P838419	0.108137	-0.23016	-0.915715	-0.350294	-0.020425	-0.386363	-0.340446	-0.648211	0.0212369	-0.822867	-1.16247	-0.742442	NP036791	AT4G24180.1	NM_118551	hypothetical protein	GO:0003674(molecular_function)	GO:0012505(endomembrane system)	GO:0051707(response to other organism)
A_84_P15703	-0.0847307	0.39236	-0.0101971	0.187464	0.00691802	-0.484483	-0.311671	-0.790152	-0.00797312	-0.821865	-1.13598	-0.709517	TC288516	AT4G18340.1	NM_117944	glycosyl hydrolase family 17 protein	GO:0004553(hydrolase activity, hydrolyzing O-glycosyl compounds)	GO:0005975(carbohydrate metabolic process)	GO:0012505(endomembrane system)
A_84_P11130	1.38168	0.238351	-0.051678	-0.382674	0.129677	0.904689	0.0120643	-0.540251	-0.0241326	-0.820981	-0.915836	-1.00754	NP965333	AT5G14400.1	NM_121444	CYP724A1 (cytochrome P450, family 724, subfamily A, polypeptide 1); oxygen binding	GO:0005575(cellular_component)	GO:0006118(electron transport)	GO:0019825(oxygen binding)
A_84_P16117	-0.372714	-0.0627936	-0.0666743	-0.160287	-0.0246519	-0.329077	0.171561	-0.268668	0.0168344	-0.82041	-1.18305	-0.782983	TC293584	AT1G30820.1	NM_102819	CTP synthase, putative / UTP--ammonia ligase, putative	GO:0003883(CTP synthase activity)	GO:0006221(pyrimidine nucleotide biosynthetic process)	GO:0009218(pyrimidine ribonucleotide metabolic process)
A_84_P263610	0.870072	-0.763018	-0.719376	-0.571	0.0433993	0.517592	-0.261284	-0.0726703	-0.0194729	-0.820158	-1.03811	-0.77478	TC295267	AT4G14380.1	NM_117516	hypothetical protein	GO:0003674(molecular_function)	GO:0008150(biological_process)
A_84_P762364	0.171786	0.0457193	-0.000593431	0.13476	-0.148937	-0.985646	-0.79609	-1.23425	-0.0991943	-0.818257	-1.25925	-0.310478		AT3G60647.1	NM_001125395	hypothetical protein	GO:0012505(endomembrane system)
A_84_P787999	0.00878643	0.443781	0.458056	0.0377255	0.00447978	-0.273722	0.576334	-0.445528	0.00496574	-0.818016	-1.44474	-1.09326	TC299061	AT3G29370.1	NM_113862	hypothetical protein	GO:0003674(molecular_function)	GO:0008150(biological_process)
A_84_P14305	0.210145	-1.70712	-1.8722	-1.18048	0.117809	-0.0500375	-0.887292	-0.0812779	-0.0122608	-0.813662	-1.21156	-0.474017	NP313576	AT1G66780.1	NM_105349	MATE efflux family protein	GO:0005215(transporter activity)	GO:0006855(multidrug transport)	GO:0015297(antiporter activity)	GO:0016020(membrane)
A_84_P17994	0.0366491	-0.187321	-0.0297976	-0.0392023	0.0123603	-0.230952	-0.0724114	-0.231208	-0.0125838	-0.812301	-1.02619	-0.853933	TC282807	AT1G23030.1	NM_102151	armadillo/beta-catenin repeat family protein / U-box domain-containing protein	GO:0000151(ubiquitin ligase complex)	GO:0004842(ubiquitin-protein ligase activity)	GO:0005488(binding)	GO:0016567(protein ubiquitination)
A_84_P127291	0.058405	-0.14017	0.0321792	0.206261	-0.00558169	-0.0752128	0.249529	-0.120102	-0.0303494	-0.809773	-1.14506	-0.827244	TC295964	AT5G62860.1	NM_125681	F-box family protein-related	GO:0003674(molecular_function)	GO:0008150(biological_process)
A_84_P20910	-0.091482	0.315904	0.210568	0.3441	-0.0480511	-0.315299	-0.130196	-0.404734	-0.00757914	-0.80847	-1.05523	-0.936373	TC304289	AT1G72360.1	NM_105895	ethylene-responsive element-binding protein, putative	GO:0003677(DNA binding)	GO:0003700(transcription factor activity)	GO:0005634(nucleus)	GO:0006355(regulation of transcription, DNA-dependent)	GO:0009873(ethylene mediated signaling pathway)
A_84_P551649	0.407511	0.227358	0.12903	0.195215	-0.0596757	-0.275833	-0.225141	-0.360286	0.00251725	-0.808365	-1.01418	-0.474113	TC297310	AT1G74055.1	NM_106065	hypothetical protein	GO:0003674(molecular_function)	GO:0008150(biological_process)	GO:0009507(chloroplast)
A_84_P558998	-0.0771176	0.263543	-0.00127838	0.0973673	-0.0121825	-0.54189	-0.409629	-0.72542	-0.0363341	-0.807471	-1.1476	-0.664225	TC288671	AT3G42800.1	NM_114148	hypothetical protein	GO:0003674(molecular_function)	GO:0008150(biological_process)
A_84_P18298	0.554174	0.0334689	-0.134175	0.0315351	0.000198077	-0.00796926	-0.460624	-0.496075	-0.0550002	-0.805902	-1.8058	-0.782267	TC296853	AT3G05150.1	NM_111387	sugar transporter family protein	GO:0005351(sugar:hydrogen symporter activity)	GO:0005634(nucleus)	GO:0006810(transport)	GO:0008643(carbohydrate transport)	GO:0015144(carbohydrate transmembrane transporter activity)	GO:0016020(membrane)
A_84_P262040	-0.178565	0.0664347	0.368703	0.261284	0.0192801	-0.0955165	0.300637	-0.123332	-0.0110765	-0.800131	-1.14752	-0.759753	TC303948	AT2G42580.1	NM_129819	TTL3 (TETRATRICOPETIDE-REPEAT THIOREDOXIN-LIKE 3); protein binding	GO:0005515(protein binding)
A_84_P11242	0.281423	-0.90842	-1.20144	-0.644228	-0.245722	-0.138407	-1.46668	-0.359268	0.0380251	-0.799838	-1.52142	-0.616175	NP230305	AT5G57690.1	NM_125152	diacylglycerol kinase	GO:0004143(diacylglycerol kinase activity)	GO:0007205(activation of protein kinase C activity)	GO:0009507(chloroplast)
A_84_P503909	-0.0283995	0.0164188	0.166533	0.118091	-0.0113081	-0.198737	0.210534	-0.275448	-0.0174672	-0.799046	-1.3443	-0.576636	TC298569	AT2G37025.1	NM_179944	TRFL8 (TRF-LIKE 8); DNA binding	GO:0003677(DNA binding)	GO:0045449(regulation of transcription)
A_84_P533108	-0.200725	0.354739	0.250497	0.167451	-0.0215773	0.505629	0.508858	0.24563	0.0628957	-0.79813	-0.902659	-1.1631	TC307002	AT2G15830.1	NM_127145	hypothetical protein	GO:0003674(molecular_function)	GO:0008150(biological_process)	GO:0012505(endomembrane system)
A_84_P188574	-0.32928	-0.329734	-0.934232	-0.797914	0.0166442	-0.274339	0.347875	-0.200762	-0.043306	-0.797852	-0.807028	-1.30797	TC296111	AT5G02020.1	NM_180421	hypothetical protein	GO:0003674(molecular_function)	GO:0008150(biological_process)	GO:0009507(chloroplast)
A_84_P852628	-0.346224	0.142016	-0.186708	0.276903	-0.0692398	-0.20681	0.535386	0.0892541	0.016237	-0.797065	-1.20877	-0.249992	TC307731	AT5G02600.2	NM_202994	heavy-metal-associated domain-containing protein	GO:0009507(chloroplast)	GO:0030001(metal ion transport)	GO:0046872(metal ion binding)
A_84_P824195	-0.0166197	-0.727381	-0.272627	-0.432194	0.032297	-0.231867	0.0920723	-0.222715	0.000205081	-0.794606	-1.09748	-0.643221	NP456155	AT2G23690.1	NM_127932	hypothetical protein	GO:0003674(molecular_function)	GO:0005575(cellular_component)	GO:0006499(N-terminal protein myristoylation)
A_84_P23341	-0.0941473	-0.193237	-0.22435	-0.364487	0.0284078	-0.0580049	0.204739	-0.250395	0.0108115	-0.794266	-1.40668	-0.54516	TC309350	AT4G34790.1	NM_119645	auxin-responsive family protein	GO:0003674(molecular_function)	GO:0006499(N-terminal protein myristoylation)	GO:0009507(chloroplast)	GO:0009733(response to auxin stimulus)
A_84_P13936	0.537288	-0.234726	-0.211067	-0.226005	-0.00799096	0.137382	-0.0597775	-0.0285667	0.0161368	-0.793496	-1.08854	-0.638827	TC288364	AT5G05810.1	NM_120663	ATL43; protein binding / zinc ion binding	GO:0005515(protein binding)	GO:0008270(zinc ion binding)	GO:0012505(endomembrane system)
A_84_P825327	0.199394	0.230156	0.759411	0.512056	0.01014	-0.238691	-0.0667326	-0.196355	-0.0186935	-0.792061	-1.24811	-0.932426	NP188126	AT4G28190.1	NM_118959	ULT1 (ULTRAPETALA1); DNA binding / binding	GO:0003677(DNA binding)	GO:0005488(binding)	GO:0005634(nucleus)	GO:0005829(cytosol)	GO:0010022(meristem determinacy)	GO:0010080(regulation of floral meristem growth)	GO:0010081(regulation of inflorescence meristem growth)
A_84_P800959	0.243482	0.526158	0.452499	0.350204	0.0159284	0.130239	0.310545	0.162936	-0.0168721	-0.79174	-1.38964	-0.593232	TC296461	AT4G15160.1	NM_117605	protease inhibitor/seed storage/lipid transfer protein (LTP) family protein	GO:0005839(proteasome core complex)	GO:0006869(lipid transport)	GO:0008289(lipid binding)	GO:0012505(endomembrane system)
A_84_P21517	0.282778	-0.0904781	0.218215	-0.193283	0.0495099	0.415253	0.57854	0.15179	0.003293	-0.790696	-0.779127	-1.18519	NP173691	AT1G31310.1	NM_102869	hydroxyproline-rich glycoprotein family protein	GO:0003700(transcription factor activity)	GO:0045449(regulation of transcription)
A_84_P849261	0.1086	0.582654	0.591082	0.733051	0.0396953	0.0154153	0.049125	-0.070323	0.0140021	-0.790608	-1.13886	-0.619521	TC302751	DR271954
A_84_P18952	0.328307	0.359911	0.114062	0.097003	0.0212927	0.0562296	0.00626127	-0.314179	-0.0402192	-0.788741	-1.17828	-0.50697	TC301371	AT1G09460.1	NM_100817	glucan endo-1,3-beta-glucosidase-related	GO:0012505(endomembrane system)
A_84_P19231	0.26897	-1.45722	-1.99364	-1.32525	0.014891	-1.02319	0.595363	-1.63351	-0.0413012	-0.783157	-0.611762	-1.52604	TC289736	AT2G26150.1	NM_001124916	ATHSFA2 (Arabidopsis thaliana heat shock transcription factor A2)	GO:0003677(DNA binding)	GO:0003700(transcription factor activity)	GO:0005634(nucleus)	GO:0009408(response to heat)	GO:0009644(response to high light intensity)	GO:0012505(endomembrane system)	GO:0042542(response to hydrogen peroxide)
A_84_P14848	-0.00922161	1.14075	1.98014	1.91256	-0.0849971	-0.592524	0.215792	0.114895	-0.0243668	-0.782676	-1.327	0.454007	TC291718	AT4G14130.1	NM_117490	XTR7 (XYLOGLUCAN ENDOTRANSGLYCOSYLASE 7); hydrolase, acting on glycosyl bonds	GO:0005618(cell wall)	GO:0005975(carbohydrate metabolic process)	GO:0006073(glucan metabolic process)	GO:0006499(N-terminal protein myristoylation)	GO:0012505(endomembrane system)	GO:0016798(hydrolase activity, acting on glycosyl bonds)	GO:0048046(apoplast)
A_84_P22435	0.30526	-0.705227	-0.293825	-0.310879	-0.0646479	-0.595081	-0.266493	-0.533886	0.00674859	-0.782182	-1.09266	-0.828428	TC293834	AT5G01740.1	NM_120252	hypothetical protein	GO:0003674(molecular_function)	GO:0005575(cellular_component)	GO:0008150(biological_process)
A_84_P266650	0.591921	-0.582995	-0.599927	-0.398804	0.158599	-0.575527	-0.939232	-1.41733	-0.00162458	-0.781084	-1.46971	-1.33244	NP214057	AT3G54510.1	NM_115308	early-responsive to dehydration protein-related / ERD protein-related	GO:0012505(endomembrane system)	GO:0016020(membrane)
A_84_P824302	-0.00737599	-0.258018	0.130882	-0.0550811	-0.03242	0.0817259	0.0166733	-0.0532139	0.01108	-0.779245	-1.09694	-0.859344	TC308152	AT4G29310.1	NM_119076	hypothetical protein	GO:0005575(cellular_component)
A_84_P144819	-0.0887482	0.631789	0.607013	0.266799	0.0429863	-0.255775	0.657323	-0.37466	0.0720466	-0.778238	-1.50267	-0.984417		AT3G29370.1	NM_113862	hypothetical protein	GO:0003674(molecular_function)	GO:0008150(biological_process)
A_84_P21360	0.360341	-0.419147	-0.341775	-0.499973	0.0127999	-0.351123	-0.505632	-0.521208	0.059547	-0.776933	-1.03739	-0.8246	TC285638	AT1G69570.1	NM_105626	Dof-type zinc finger domain-containing protein	GO:0003677(DNA binding)	GO:0003700(transcription factor activity)	GO:0005575(cellular_component)	GO:0045449(regulation of transcription)
A_84_P161403	0.256881	0.0939398	0.0932274	0.00967028	0.0124046	-0.342998	-0.359754	-0.516119	0.0188602	-0.773881	-1.03528	-0.71182	NP237775	AT5G63820.1	NM_125777	hypothetical protein	GO:0003674(molecular_function)	GO:0005575(cellular_component)	GO:0008150(biological_process)
A_84_P14212	0.430707	0.235813	-0.383259	-0.385006	-0.0191521	-0.109972	-0.226599	-0.608587	-0.0316093	-0.773017	0.348609	-1.31022	TC296965	AT1G22990.1	NM_102147	heavy-metal-associated domain-containing protein / copper chaperone (CCH)-related	GO:0005575(cellular_component)	GO:0030001(metal ion transport)	GO:0046872(metal ion binding)
A_84_P825282	0.240284	-0.228647	-0.159047	-0.0710051	0.0850509	0.123723	-0.176914	-0.225962	0.00490268	-0.769549	-1.03996	-0.85863	TC294441	AT5G23870.1	NM_122292	pectinacetylesterase family protein	GO:0004091(carboxylesterase activity)	GO:0008150(biological_process)	GO:0012505(endomembrane system)
A_84_P11798	0.00178949	0.202849	0.390191	0.370158	-0.0373991	0.0838704	0.19419	-0.0791317	-0.0179287	-0.763849	-1.129	-1.10791	TC290265	AT3G45970.1	NM_114466	ATEXLA1 (ARABIDOPSIS THALIANA EXPANSIN-LIKE A1)	GO:0003674(molecular_function)	GO:0009505(plant-type cell wall)	GO:0009826(unidimensional cell growth)	GO:0009828(plant-type cell wall loosening)
A_84_P542240	0.652015	-0.0419375	0.212694	0.119595	-0.0392655	0.513186	0.0972033	0.11008	-0.0426059	-0.762853	-1.17828	-0.573451	TC300573	AT4G01525.1		pseudo
A_84_P16129	-0.177187	-0.304987	-0.320773	-0.329967	-0.000242285	-0.366896	-0.0778123	-0.293325	-0.0319087	-0.762746	-1.07174	-0.718895	TC305111	AT1G60140.1	NM_104705	ATTPS10 (TREHALOSE PHOSPHATE SYNTHASE); transferase, transferring glycosyl groups / trehalose-phosphatase	GO:0004805(trehalose-phosphatase activity)	GO:0005575(cellular_component)	GO:0005992(trehalose biosynthetic process)	GO:0016757(transferase activity, transferring glycosyl groups)
A_84_P586474	0.595481	0.449354	-0.110565	-0.139529	-0.0500446	0.198909	0.0696606	-0.34614	-0.0080017	-0.758857	-0.526766	-1.46763	NP600554	AT2G39855.1	NM_179992	hypothetical protein	GO:0003674(molecular_function)	GO:0008150(biological_process)	GO:0009507(chloroplast)
A_84_P14874	-0.0682871	0.939556	0.540301	0.579596	0.0740738	0.142374	0.0961832	-0.0929867	0.00471276	-0.75271	-1.08041	-0.647258	TC291922	AT1G62770.1	NM_104955	invertase/pectin methylesterase inhibitor family protein	GO:0008150(biological_process)	GO:0012505(endomembrane system)	GO:0046910(pectinesterase inhibitor activity)
A_84_P283660	-0.250179	0.099056	0.475647	0.370972	-0.046895	-0.496085	-0.0609928	-0.515426	0.00161904	-0.750713	-1.11171	-0.802866	TC287684	AT2G42040.1	NM_129767	hypothetical protein	GO:0003674(molecular_function)	GO:0008150(biological_process)
A_84_P189284	-0.101897	-0.177363	-0.0544822	-0.0106681	0.0123979	-0.129726	0.301316	-0.0819672	0.00289978	-0.750635	-1.01675	-0.647705	TC307714	AT2G30930.1	NM_128646	hypothetical protein	GO:0003674(molecular_function)	GO:0008150(biological_process)
A_84_P786729	-0.130857	-0.300675	-0.33615	-0.250879	-0.0032023	-0.368458	-0.145765	-0.306603	-0.0532029	-0.750026	-1.05815	-0.712189	TC305111	AT1G60140.1	NM_104705	ATTPS10 (TREHALOSE PHOSPHATE SYNTHASE); transferase, transferring glycosyl groups / trehalose-phosphatase	GO:0004805(trehalose-phosphatase activity)	GO:0005575(cellular_component)	GO:0005992(trehalose biosynthetic process)	GO:0016757(transferase activity, transferring glycosyl groups)
A_84_P10747	0.0281118	-0.0420058	0.123028	0.131912	0.0147076	0.0998405	0.0661192	-0.198404	-0.0233841	-0.746134	-0.741745	-1.06738	TC285664	AT1G53700.1	NM_104248	WAG1; kinase	GO:0004674(protein serine/threonine kinase activity)	GO:0005575(cellular_component)	GO:0009630(gravitropism)	GO:0009926(auxin polar transport)	GO:0016301(kinase activity)	GO:0048364(root development)
A_84_P15614	-0.470468	-0.0889559	-0.533722	-0.275193	0.0293184	-0.632701	-0.183476	-1.05517	0.00218946	-0.745522	-1.51245	-0.705801	NP167286	AT3G54070.1	NM_115267	ankyrin repeat family protein	GO:0005515(protein binding)
A_84_P12720	-0.266115	0.0597476	0.261641	0.235662	-0.0125828	0.0997578	0.56683	-0.0398054	-0.00807094	-0.742233	-1.37945	-0.96246	TC303127	AT3G13750.1	NM_112225	BGAL1 (BETA GALACTOSIDASE 1); beta-galactosidase	GO:0004565(beta-galactosidase activity)	GO:0005975(carbohydrate metabolic process)	GO:0006118(electron transport)	GO:0006979(response to oxidative stress)	GO:0009341(beta-galactosidase complex)	GO:0012505(endomembrane system)
A_84_P803780	0.85201	-0.781025	-0.503429	-1.19175	-0.0298034	0.205393	0.013511	-0.456496	0.119206	-0.742112	-0.876844	-1.11284	TC301782	AT1G17230.1	NM_101584	protein binding / protein kinase	GO:0004672(protein kinase activity)	GO:0005515(protein binding)	GO:0006468(protein amino acid phosphorylation)	GO:0012505(endomembrane system)
A_84_P18976	-0.237303	-0.973866	-0.79917	-0.543354	-0.00110618	-0.0512805	0.0645631	-0.102506	-0.0164617	-0.740743	-1.05774	-0.323733	TC299155	AT1G30730.1	NM_102809	FAD-binding domain-containing protein	GO:0009055(electron carrier activity)	GO:0012505(endomembrane system)
A_84_P19671	0.066061	-0.140847	0.0385205	-0.0665804	-0.0625664	-0.304413	0.0876831	-0.419955	-0.0348634	-0.740637	-1.10495	-0.981124	TC282534	AT5G27920.1	NM_122674	F-box family protein	GO:0004842(ubiquitin-protein ligase activity)	GO:0005575(cellular_component)	GO:0008150(biological_process)
A_84_P598275	0.632499	-0.824436	-1.15406	-0.884257	0.0158861	0.377068	-0.179411	-0.479346	0.00485914	-0.740556	-1.2201	-0.403382		AT4G04423.1	NM_148226	hypothetical protein	GO:0003674(molecular_function)	GO:0005575(cellular_component)	GO:0008150(biological_process)
A_84_P243195	0.0132911	-0.258358	0.174357	-0.0867574	0.0135574	0.156838	0.0981536	0.0024607	0.0364166	-0.737912	-1.09249	-0.803367	TC308152	AT4G29310.1	NM_119076	hypothetical protein	GO:0005575(cellular_component)
A_84_P11284	-0.174558	-0.261164	-0.228443	-0.133768	0.0044925	-0.433702	-0.474563	-0.449534	-0.0253667	-0.736224	-1.10372	-0.778799	NP230823	AT5G67520.1	NM_126152	adenylylsulfate kinase, putative	GO:0000103(sulfate assimilation)	GO:0005524(ATP binding)	GO:0016301(kinase activity)	GO:0016772(transferase activity, transferring phosphorus-containing groups)
A_84_P856007	0.0578523	-0.277356	-0.290792	-0.0123598	0.0575649	-0.214319	0.48111	-0.411411	-0.032252	-0.732891	-1.5431	-0.717401	TC310216	AT5G20250.3	NM_001036833	DIN10 (DARK INDUCIBLE 10); hydrolase, hydrolyzing O-glycosyl compounds	GO:0004553(hydrolase activity, hydrolyzing O-glycosyl compounds)	GO:0007568(aging)	GO:0009416(response to light stimulus)	GO:0009744(response to sucrose stimulus)
A_84_P14550	1.08847	-0.0948021	-0.190755	-0.396536	0.0155525	0.352061	-0.265822	-0.29997	0.0371753	-0.731784	-1.47668	-0.667445	NP502726	AT3G06970.1	NM_111577	RNA binding	GO:0003723(RNA binding)	GO:0005575(cellular_component)	GO:0008150(biological_process)
A_84_P168853	0.0513289	0.118708	-0.0651525	0.1325	-0.0723849	0.200052	0.419799	0.288527	-0.0112904	-0.729207	-1.09433	-0.590573	TC288967	AT3G02550.1	NM_111122	LBD41 (LOB DOMAIN-CONTAINING PROTEIN 41)	GO:0003674(molecular_function)	GO:0005575(cellular_component)	GO:0008150(biological_process)
A_84_P20625	-0.0164524	-0.155423	0.0455655	-0.0850236	-0.0287279	0.0162481	0.467515	-0.0110136	0.0120149	-0.72872	-1.03659	-0.747403	TC297070	AT5G37710.1	NM_123130	lipase class 3 family protein / calmodulin-binding heat-shock protein, putative	GO:0004806(triacylglycerol lipase activity)	GO:0005516(calmodulin binding)	GO:0006629(lipid metabolic process)
A_84_P596836	0.496869	-0.471347	-0.302382	-0.489999	-0.0221381	-0.281489	-0.690263	-0.751437	0.0384379	-0.726284	-1.10585	-0.596423	TC284558	AT3G48260.1	NM_148852	WNK3 (Arabidopsis WNK kinase 3); kinase	GO:0004672(protein kinase activity)	GO:0005575(cellular_component)	GO:0006468(protein amino acid phosphorylation)	GO:0016301(kinase activity)
A_84_P789896	0.063714	-1.69607	-1.58491	-1.68624	0.252337	0.819161	0.528818	0.667409	0.0167928	-0.722155	-0.615525	-1.01462		BP650751		EMB506 (EMBRYO DEFECTIVE 506); protein binding
A_84_P14306	-0.587506	-0.147467	-0.281228	-0.226045	-0.028995	0.367177	0.612302	0.334882	-0.0128916	-0.715731	-1.0143	-1.08347	TC292606	AT1G69490.1	NM_105616	NAP (NAC-LIKE, ACTIVATED BY AP3/PI); transcription factor	GO:0003700(transcription factor activity)	GO:0005634(nucleus)	GO:0007275(multicellular organismal development)	GO:0009825(multidimensional cell growth)	GO:0009908(flower development)	GO:0010150(leaf senescence)
A_84_P21943	-0.0903413	-0.22487	-0.0146064	-0.0978977	-0.0546189	-0.113933	0.421069	-0.0569632	-0.0135914	-0.712377	-1.09202	-0.503203	TC287816	AT1G32170.1	NM_102950	XTR4 (XYLOGLUCAN ENDOTRANSGLYCOSYLASE 4); hydrolase, acting on glycosyl bonds	GO:0005618(cell wall)	GO:0005975(carbohydrate metabolic process)	GO:0006073(glucan metabolic process)	GO:0012505(endomembrane system)	GO:0016798(hydrolase activity, acting on glycosyl bonds)	GO:0048046(apoplast)
A_84_P811403	-0.18912	-0.193637	0.0752569	0.0769895	0.0194824	-0.320388	0.667797	-0.348748	-0.0108325	-0.711038	-1.55347	-0.673873		TA29020_3702
A_84_P278640	0.238229	-0.00250297	0.0787847	0.0700823	-0.0688071	-0.313122	0.44071	-0.33093	0.0253039	-0.70859	-1.06581	-0.69144	NP168915	AT1G11380.1	NM_101011	hypothetical protein	GO:0003674(molecular_function)	GO:0005575(cellular_component)	GO:0008150(biological_process)
A_84_P806985	0.172223	0.399317	0.505331	0.614311	-0.0235898	0.066997	0.15287	-0.0940533	0.0249174	-0.704955	-1.02715	-1.03979	TC313311	AT3G45970.1	NM_114466	ATEXLA1 (ARABIDOPSIS THALIANA EXPANSIN-LIKE A1)	GO:0003674(molecular_function)	GO:0009505(plant-type cell wall)	GO:0009826(unidimensional cell growth)	GO:0009828(plant-type cell wall loosening)
A_84_P845713	-0.220241	-0.124776	-0.14605	-0.127079	0.00756386	-0.219001	0.104692	-0.162296	0.0133497	-0.703949	-1.04161	-0.677675	TC292716	AT1G30820.1	NM_102819	CTP synthase, putative / UTP--ammonia ligase, putative	GO:0003883(CTP synthase activity)	GO:0006221(pyrimidine nucleotide biosynthetic process)	GO:0009218(pyrimidine ribonucleotide metabolic process)
A_84_P568630	-0.0645469	0.0493006	0.348007	0.170322	0.00684371	0.0525847	0.282491	-0.153552	0.0620881	-0.70381	-1.1417	-0.650555	TC296089	AT2G42170.1	NM_180032	actin, putative	GO:0005200(structural constituent of cytoskeleton)	GO:0008150(biological_process)	GO:0015629(actin cytoskeleton)
A_84_P14131	-0.304267	-0.309561	-0.0120448	-0.0346849	-0.0345423	-0.321546	0.60908	-0.372445	-0.00224691	-0.70305	-1.4397	-0.658744	TC303420	AT5G20250.1	NM_122032	DIN10 (DARK INDUCIBLE 10); hydrolase, hydrolyzing O-glycosyl compounds	GO:0004553(hydrolase activity, hydrolyzing O-glycosyl compounds)	GO:0007568(aging)	GO:0009416(response to light stimulus)	GO:0009744(response to sucrose stimulus)
A_84_P834298	0.33667	-0.770363	-1.90966	-0.944055	-0.00164036	-0.910158	-1.88073	-1.84384	0.0405787	-0.698418	-1.7061	-1.19806	TC307907	AT5G54190.1	NM_124799	PORA (Protochlorophyllide reductase A); oxidoreductase/ protochlorophyllide reductase	GO:0009507(chloroplast)	GO:0015995(chlorophyll biosynthetic process)	GO:0016491(oxidoreductase activity)	GO:0016630(protochlorophyllide reductase activity)
A_84_P15827	-0.153126	-0.554201	-0.269234	-0.429354	-0.0321614	-0.0799553	-0.196409	-0.0157343	0.00266863	-0.69584	-1.03882	-0.385097	TC307261	AT5G05860.1	NM_120668	UGT76C2 (UDP-glucosyl transferase 76C2); UDP-glycosyltransferase/ transferase, transferring glycosyl groups	GO:0008152(metabolic process)	GO:0008194(UDP-glycosyltransferase activity)	GO:0016757(transferase activity, transferring glycosyl groups)
A_84_P847356	0.553012	-0.0665386	0.143201	-0.0669345	0.139482	0.69232	1.05657	0.36173	0.0191576	-0.694946	-1.02798	-1.02617	TC299241	TC299241
A_84_P818968	-0.188619	0.372224	0.286362	0.385488	0.0127047	0.148301	0.622278	0.0168833	0.013195	-0.686569	-1.23194	-0.49745	TC300351	AT3G15630.1	NM_112433	hypothetical protein	GO:0003674(molecular_function)	GO:0008150(biological_process)	GO:0009507(chloroplast)
A_84_P15831	0.337768	0.0221976	-0.19023	0.0398276	0.0751859	-0.622337	-1.26251	-0.882295	0.0406817	-0.679189	-1.13813	-0.136264	TC306919	AT5G07000.1	NM_120782	sulfotransferase family protein	GO:0005575(cellular_component)	GO:0008146(sulfotransferase activity)	GO:0008150(biological_process)

## Sheet: Mc3h-up
Type	without aphid	M. cerasi	M. persicae	R. padi	without aphid	M. cerasi	M. persicae	R. padi	without aphid	M. cerasi	M. persicae	R. padi
Time	3h				6h				24h
Systematic	log2												TIGRID	At accession	GenbankAccession	GO	Gene function
A_84_P14274	-0.187554	1.08821	-2.17538	0.709487	-0.0219094	0.428927	1.05444	1.36196	-0.0142419	-0.358652	0.736392	-0.269989	TC292541	AT1G52690.1	NM_202280	late embryogenesis abundant protein, putative / LEA protein, putative	GO:0003674(molecular_function)	GO:0005575(cellular_component)	GO:0009793(embryonic development ending in seed dormancy)
A_84_P109472	0.0678617	1.1219	-1.43942	0.048151	-0.012785	0.527187	0.92526	1.91265	0.0276808	-1.60114	-0.122708	-1.54889	TC311639	AT2G47770.1	NM_130344	benzodiazepine receptor-related	GO:0003674(molecular_function)	GO:0008150(biological_process)	GO:0016021(integral to membrane)
A_84_P22755	0.167409	0.872411	-0.429369	1.10232	-0.0556473	0.540738	-1.41735	-0.0126821	-0.0451186	0.395766	0.883004	0.967149	TC296863	AT1G26820.1	NM_102446	RNS3 (RIBONUCLEASE 3); endoribonuclease	GO:0004521(endoribonuclease activity)	GO:0007568(aging)	GO:0012505(endomembrane system)
A_84_P74934	0.150888	1.39867	-0.322863	0.212453	-0.080724	-0.113133	-0.439265	-0.0343184	0.0194961	-0.0860419	-0.961622	0.536176	TC301861	AT4G17800.1	NM_117890	DNA-binding protein-related	GO:0003674(molecular_function)	GO:0005575(cellular_component)	GO:0008150(biological_process)
A_84_P555590	-0.0147208	1.5403	-0.233866	0.456102	-0.043077	0.134612	-0.39964	0.133504	0.0613368	-0.760592	-0.24915	0.193105	TC297376	AT4G22212.1	NM_118344	hypothetical protein	GO:0006952(defense response)	GO:0012505(endomembrane system)
A_84_P22055	-0.0301011	0.931839	-0.13066	0.418152	0.0200952	0.132781	-1.05005	-0.14024	-0.0464833	-0.245271	0.129692	0.63865	TC299729	AT2G38380.1	NM_129394	peroxidase 22 (PER22) (P22) (PRXEA) / basic peroxidase E	GO:0004601(peroxidase activity)	GO:0006118(electron transport)	GO:0006979(response to oxidative stress)	GO:0012505(endomembrane system)
A_84_P750624	-0.00142097	0.82261	-0.0678379	0.625043	-0.0402872	0.0675566	-0.798355	0.104899	-0.0473193	-0.0757729	0.0528218	0.590758	TC307700	AT1G11580.1	NM_101031	ATPMEPCRA; pectinesterase	GO:0009505(plant-type cell wall)	GO:0030599(pectinesterase activity)	GO:0042545(cell wall modification)
A_84_P800839	-0.000660621	0.922478	-0.0461212	0.940467	0.0178475	0.251525	-0.984884	-0.199113	-0.0717466	0.457574	0.453984	0.551761	TC311200	AT1G22710.1	NM_102118	SUC2 (SUCROSE-PROTON SYMPORTER 2); carbohydrate transmembrane transporter/ sucrose transmembrane transporter/ sucrose:hydrogen symporter/ sugar:hydrogen ion symporter	GO:0005351(sugar:hydrogen symporter activity)	GO:0005886(plasma membrane)	GO:0008506(sucrose:hydrogen symporter activity)	GO:0008515(sucrose transmembrane transporter activity)	GO:0009915(phloem loading)	GO:0015144(carbohydrate transmembrane transporter activity)	GO:0016020(membrane)
A_84_P811586	0.104873	0.835602	-0.0125904	0.785561	-0.000976096	0.0602046	-1.31079	-0.337923	0.0433538	0.861263	0.503783	1.01369	TC311663	AT5G45670.1	NM_123934	GDSL-motif lipase/hydrolase family protein	GO:0004091(carboxylesterase activity)	GO:0006629(lipid metabolic process)	GO:0012505(endomembrane system)
A_84_P17864	0.0176613	0.854165	0.0273426	0.139731	-0.0117417	0.0716509	-1.22777	-0.583678	-0.00262556	-0.799194	-0.368141	0.0506536	TC283458	AT5G58860.1	NM_125276	CYP86A1 (cytochrome P450, family 86, subfamily A, polypeptide 1); oxygen binding	GO:0006631(fatty acid metabolic process)	GO:0008393(fatty acid (omega-1)-hydroxylase activity)	GO:0010345(suberin biosynthetic process)	GO:0012505(endomembrane system)	GO:0019825(oxygen binding)
A_84_P704033	0.0269715	0.832042	0.12373	0.42677	-0.00644217	0.365577	-0.396435	0.0801828	-0.000335268	-0.041575	0.4467	0.502728	TC301800	AT1G11185.1	NR_022067	misc_RNA
A_84_P790176	0.0344709	0.852354	0.192473	0.806693	0.0167499	0.311728	-0.72452	0.0752193	-0.0093317	0.246253	0.182566	0.587585	TC300189	AT5G46700.1	NM_124040	TET1/TRN2 (TETRASPANIN2)	GO:0003674(molecular_function)	GO:0007568(aging)	GO:0009933(meristem organization)	GO:0009956(radial pattern formation)	GO:0010015(root morphogenesis)	GO:0010305(leaf vascular tissue pattern formation)	GO:0012505(endomembrane system)	GO:0016021(integral to membrane)
A_84_P21248	-0.0349299	0.858538	0.251324	0.766124	0.0362649	-0.582095	-0.398427	-0.449455	0.0756792	-0.364803	-0.950535	-0.670598	TC299135	AT3G44560.1	NM_114324	oxidoreductase, acting on the CH-CH group of donors	GO:0009556(microsporogenesis)	GO:0012505(endomembrane system)	GO:0016627(oxidoreductase activity, acting on the CH-CH group of donors)
A_84_P790082	-0.182498	0.937297	0.261187	0.0963771	0.0286308	0.531293	0.17898	0.00368924	-0.0424778	0.468512	0.188592	-0.160951	NP039224	AT4G10570.1	NM_117125	ubiquitin carboxyl-terminal hydrolase family protein	GO:0004197(cysteine-type endopeptidase activity)	GO:0004221(ubiquitin thiolesterase activity)	GO:0005575(cellular_component)	GO:0006511(ubiquitin-dependent protein catabolic process)
A_84_P806687	0.0403213	0.745347	0.27665	0.773714	0.0884174	0.531667	-0.256152	-0.00204824	0.0313316	0.434645	0.259461	0.58157	TC310616	AT1G20620.5	NM_001035996	CAT3 (CATALASE 3); catalase	GO:0004096(catalase activity)	GO:0005739(mitochondrion)	GO:0005777(peroxisome)	GO:0006995(cellular response to nitrogen starvation)	GO:0009409(response to cold)	GO:0009416(response to light stimulus)	GO:0009970(cellular response to sulfate starvation)	GO:0016036(cellular response to phosphate starvation)	GO:0042744(hydrogen peroxide catabolic process)
A_84_P536936	0.0509914	1.11125	0.282676	0.634535	0.124513	0.109157	0.521691	1.16538	-0.0594207	0.381609	1.1492	-1.28873	TC310597	AT4G01985.1	NM_202770	hypothetical protein	GO:0003674(molecular_function)	GO:0008150(biological_process)	GO:0012505(endomembrane system)
A_84_P286080	0.0662462	0.906697	0.28413	0.180341	0.0364735	0.294141	-1.23145	-0.653733	-0.0268354	-1.05676	-0.536346	-0.0292244		AT5G19410.1	NM_121946	ABC transporter family protein	GO:0009507(chloroplast)	GO:0042626(ATPase activity, coupled to transmembrane movement of substances)
A_84_P528833	0.0190463	0.92531	0.289142	0.608443	-0.0388979	0.546011	-0.396533	0.267657	0.0037917	0.626648	0.493827	0.377135	TC296310	AT3G16660.1	NM_112539	hypothetical protein	GO:0003674(molecular_function)	GO:0008150(biological_process)	GO:0012505(endomembrane system)
A_84_P811902	-0.082628	0.671734	0.307142	0.75013	0.0622861	0.159672	-0.354081	-0.080048	-0.0835979	-0.388213	-0.507595	-0.202223	TC305168	AT1G53910.2	NM_001036108	RAP2.12; DNA binding / transcription factor	GO:0003677(DNA binding)	GO:0003700(transcription factor activity)	GO:0005634(nucleus)	GO:0006355(regulation of transcription, DNA-dependent)
A_84_P852182	0.0620134	0.775741	0.311569	0.812896	0.0833068	0.496067	-0.262975	0.0028117	0.0160296	0.393917	0.320395	0.599284	TC307254	AT1G20620.5	NM_001035996	CAT3 (CATALASE 3); catalase	GO:0004096(catalase activity)	GO:0005739(mitochondrion)	GO:0005777(peroxisome)	GO:0006995(cellular response to nitrogen starvation)	GO:0009409(response to cold)	GO:0009416(response to light stimulus)	GO:0009970(cellular response to sulfate starvation)	GO:0016036(cellular response to phosphate starvation)	GO:0042744(hydrogen peroxide catabolic process)
A_84_P800898	0.0546319	0.784581	0.31936	0.716739	0.0571194	0.815311	0.256135	0.631811	0.066243	0.411616	0.443078	0.313431		T42248		GLP3 (GERMIN-LIKE PROTEIN 3); manganese ion binding / metal ion binding / nutrient reservoir
A_84_P802615	-0.118452	0.784411	0.347989	1.0681	0.0327213	0.207741	-0.497161	-0.44252	0.0778875	0.347529	0.62074	0.481634	TC311082	AT5G62360.1	NM_125630	invertase/pectin methylesterase inhibitor family protein	GO:0005575(cellular_component)	GO:0008150(biological_process)	GO:0046910(pectinesterase inhibitor activity)
A_84_P23423	-0.0423363	0.756454	0.358243	0.503579	-0.0741357	0.199949	0.317952	-0.00547871	-0.0245861	0.583499	0.0690028	0.157043	TC300196	AT5G14360.1	NM_121440	ubiquitin family protein	GO:0003674(molecular_function)	GO:0006512(ubiquitin cycle)
A_84_P806696	0.0987364	0.887507	0.394623	0.921796	0.0295289	0.470444	-0.292715	-0.0160694	-0.0198853	0.323899	0.255021	0.599241	TC307254	AT1G20620.5	NM_001035996	CAT3 (CATALASE 3); catalase	GO:0004096(catalase activity)	GO:0005739(mitochondrion)	GO:0005777(peroxisome)	GO:0006995(cellular response to nitrogen starvation)	GO:0009409(response to cold)	GO:0009416(response to light stimulus)	GO:0009970(cellular response to sulfate starvation)	GO:0016036(cellular response to phosphate starvation)	GO:0042744(hydrogen peroxide catabolic process)
A_84_P13887	-0.0616375	0.724481	0.408982	0.830822	-0.0154554	0.442136	-0.138861	0.442237	-0.0243166	0.199785	0.44204	0.629477	TC311611	AT4G35630.1	NM_119728	PSAT (phosphoserine aminotransferase); phosphoserine transaminase	GO:0004648(phosphoserine transaminase activity)	GO:0006564(L-serine biosynthetic process)	GO:0009507(chloroplast)
A_84_P249125	-0.0560592	0.886637	0.422789	0.61118	0.0117949	0.378183	0.550799	0.576441	-0.0124158	-0.597785	-0.279104	-0.365644	TC306879	AT1G68500.1	NM_105521	hypothetical protein	GO:0005575(cellular_component)
A_84_P806759	0.0258064	0.751044	0.438207	0.806246	0.012636	0.437944	-0.153831	0.0188551	0.0448509	0.369057	0.279603	0.459981	TC312844	AT1G20620.5	NM_001035996	CAT3 (CATALASE 3); catalase	GO:0004096(catalase activity)	GO:0005739(mitochondrion)	GO:0005777(peroxisome)	GO:0006995(cellular response to nitrogen starvation)	GO:0009409(response to cold)	GO:0009416(response to light stimulus)	GO:0009970(cellular response to sulfate starvation)	GO:0016036(cellular response to phosphate starvation)	GO:0042744(hydrogen peroxide catabolic process)
A_84_P293174	-0.00478467	0.812903	0.460405	0.667058	0.00715943	0.367181	0.263712	0.261486	-0.0115151	-0.353245	-0.352756	-0.3105	TC303066	AT2G02100.1	NM_126271	LCR69/PDF2.2 (Low-molecular-weight cysteine-rich 69); protease inhibitor	GO:0006952(defense response)	GO:0009505(plant-type cell wall)	GO:0030414(protease inhibitor activity)
A_84_P22924	-0.137673	0.874999	0.466397	1.12783	-0.0121626	0.822858	-0.228264	1.04554	-0.267944	-0.168346	0.151649	0.393314	TC293995	AT2G47550.1	NM_130323	pectinesterase family protein	GO:0009505(plant-type cell wall)	GO:0030599(pectinesterase activity)	GO:0042545(cell wall modification)
A_84_P191054	0.0768937	0.818653	0.471436	0.813957	-0.0377318	0.147477	-0.488803	-0.176864	-0.0906674	0.0208271	-0.0147274	0.261936	TC288120	AT5G18900.1	NM_121895	oxidoreductase, 2OG-Fe(II) oxygenase family protein	GO:0005634(nucleus)	GO:0005737(cytoplasm)	GO:0016706(oxidoreductase activity, acting on paired donors, with incorporation or reduction of molecular oxygen, 2-oxoglutarate as one donor, and incorporation of one atom each of oxygen into both donors)	GO:0018401(peptidyl-proline hydroxylation to 4-hydroxy-L-proline)
A_84_P861072	-0.13506	0.823153	0.477627	0.762902	-0.089113	0.465287	0.174843	0.0925033	-0.00190325	0.110265	-0.0321296	-0.0472758	TC313179	AT3G26740.1	NM_113585	CCL (CCR-LIKE)	GO:0003674(molecular_function)	GO:0008150(biological_process)	GO:0009507(chloroplast)
A_84_P18710	0.0223684	0.927841	0.489469	0.875331	0.0198918	0.962517	0.43459	0.636681	0.00217029	0.345413	0.554454	0.246883	TC304301	AT5G23660.1	NM_122271	MTN3 (ARABIDOPSIS HOMOLOG OF MEDICAGO TRUNCATULA MTN3)	GO:0008150(biological_process)	GO:0016020(membrane)
A_84_P17866	-0.0807757	0.737411	0.494663	0.41409	-0.0207558	1.12041	0.480677	0.802441	-0.0299377	1.21656	1.30899	1.19318	TC293108	AT1G01680.1	NM_100050	U-box domain-containing protein	GO:0000151(ubiquitin ligase complex)	GO:0004842(ubiquitin-protein ligase activity)	GO:0016567(protein ubiquitination)
A_84_P844839	0.020503	0.748435	0.50258	0.834275	0.00063601	0.507621	-0.170513	0.479857	-0.0919238	0.600123	0.739754	1.06406	TC285414	AT4G39030.1	NM_120063	EDS5 (ENHANCED DISEASE SUSCEPTIBILITY 5); antiporter/ transporter	GO:0005215(transporter activity)	GO:0005739(mitochondrion)	GO:0006952(defense response)	GO:0009536(plastid)	GO:0009624(response to nematode)	GO:0009697(salicylic acid biosynthetic process)	GO:0015297(antiporter activity)	GO:0015559(multidrug efflux pump activity)	GO:0016020(membrane)	GO:0031348(negative regulation of defense response)
A_84_P193394	0.0653311	0.970009	0.513836	0.755588	-0.0727054	0.557068	-0.159469	0.34128	0.00544439	0.743211	0.424597	0.307208	TC294695	AT3G16670.1	NM_112540	hypothetical protein	GO:0003674(molecular_function)	GO:0008150(biological_process)	GO:0012505(endomembrane system)
A_84_P22149	-0.0919067	0.755814	0.514526	0.904339	0.0437847	0.968678	1.13224	1.04765	0.0160079	1.24849	0.966182	1.15461	TC306384	AT3G13310.1	NM_112176	DNAJ heat shock N-terminal domain-containing protein	GO:0006457(protein folding)	GO:0031072(heat shock protein binding)	GO:0051082(unfolded protein binding)
A_84_P515420	-0.0211497	0.785947	0.532293	0.875512	0.0443912	0.206022	-0.477608	0.138573	0.0278826	-0.0692158	0.134747	0.320301	TC299101	AT2G32280.1	NM_128787	hypothetical protein	GO:0003674(molecular_function)	GO:0008150(biological_process)	GO:0012505(endomembrane system)
A_84_P14874	-0.0682871	0.939556	0.540301	0.579596	0.0740738	0.142374	0.0961832	-0.0929867	0.00471276	-0.75271	-1.08041	-0.647258	TC291922	AT1G62770.1	NM_104955	invertase/pectin methylesterase inhibitor family protein	GO:0008150(biological_process)	GO:0012505(endomembrane system)	GO:0046910(pectinesterase inhibitor activity)
A_84_P16942	-0.0208372	0.938524	0.566019	1.00448	-0.00150963	0.731153	0.377969	0.846566	-0.00584873	1.39163	0.938803	1.70863	TC287203	AT5G64120.1	NM_125808	peroxidase, putative	GO:0004601(peroxidase activity)	GO:0005618(cell wall)	GO:0006499(N-terminal protein myristoylation)	GO:0045730(respiratory burst)	GO:0050832(defense response to fungus)
A_84_P18533	0.0509896	0.75063	0.572752	1.00803	-0.100702	0.497815	0.183214	0.353441	-0.0966352	0.164552	-0.0114818	0.58798	TC294346	AT4G12470.1	NM_117317	protease inhibitor/seed storage/lipid transfer protein (LTP) family protein	GO:0006869(lipid transport)	GO:0008289(lipid binding)	GO:0012505(endomembrane system)	GO:0050832(defense response to fungus)
A_84_P830800	0.0358389	1.56489	0.584188	1.48777	0.0349297	0.477602	-0.682651	0.212741	-0.138073	0.275182	-0.0761238	0.498979	TC295493	AT5G58390.1	NM_125225	peroxidase, putative	GO:0004601(peroxidase activity)	GO:0006118(electron transport)	GO:0006979(response to oxidative stress)	GO:0012505(endomembrane system)
A_84_P812152	0.061379	0.914061	0.597277	1.12642	0.00969015	0.87386	0.0613096	0.825446	-0.0253989	0.918021	0.664908	1.68187	TC307164	AT4G21850.1	NM_118305	methionine sulfoxide reductase domain-containing protein / SeIR domain-containing protein	GO:0005575(cellular_component)	GO:0008113(peptide-methionine-(S)-S-oxide reductase activity)	GO:0008150(biological_process)
A_84_P823589	0.000942383	0.737914	0.607445	0.801732	-0.0870667	0.281193	-0.268402	-0.140281	0.0198313	0.0707026	0.117669	-0.0173901	TC306986	AT5G13720.1	NM_121375	hypothetical protein	GO:0009706(chloroplast inner membrane)
A_84_P11493	-0.222818	0.908179	0.622876	0.828223	-0.0866091	0.259195	-0.0301347	-0.207362	-0.00606477	-0.172855	-0.0210428	-0.162097	TC282045	AT1G68050.1	NM_105475	FKF1 (FLAVIN-BINDING KELCH DOMAIN F BOX PROTEIN); ubiquitin-protein ligase	GO:0004842(ubiquitin-protein ligase activity)	GO:0005575(cellular_component)	GO:0006511(ubiquitin-dependent protein catabolic process)	GO:0007623(circadian rhythm)	GO:0009637(response to blue light)	GO:0009911(positive regulation of flower development)	GO:0045449(regulation of transcription)
A_84_P833453	-0.176161	0.750534	0.623258	0.904946	0.0332231	0.451428	0.113065	0.371367	-0.0152332	0.069084	0.395698	0.479721	TC302569	TA50727_3702
A_84_P259140	-0.180254	0.653365	0.624462	0.747816	-0.0457675	0.302484	0.2477	0.244656	-0.0401792	-0.517291	-0.471012	-0.201623	TC286887	AT1G28050.1	NM_102570	zinc finger (B-box type) family protein	GO:0003700(transcription factor activity)	GO:0005622(intracellular)	GO:0008270(zinc ion binding)	GO:0045449(regulation of transcription)
A_84_P18532	-0.0592138	0.707933	0.62544	0.761111	0.0162755	0.694896	0.0944208	0.537295	-0.023921	0.660776	0.858785	0.524047	TC281567	AT4G12290.1	NM_117299	copper amine oxidase, putative	GO:0005507(copper ion binding)	GO:0009308(amine metabolic process)
A_84_P19829	0.0184834	1.04532	0.628285	0.995947	-0.0585163	0.271542	-0.288519	0.168495	-0.00090195	0.006891	-0.179775	0.200561	TC287760	AT5G58390.1	NM_125225	peroxidase, putative	GO:0004601(peroxidase activity)	GO:0006118(electron transport)	GO:0006979(response to oxidative stress)	GO:0012505(endomembrane system)
A_84_P813613	-0.0744349	0.85434	0.648036	0.995752	0.0745608	0.906274	0.289853	0.4593	-0.069812	0.43833	0.23805	0.244429	TC312617	AT4G32940.1	NM_119448	GAMMA-VPE (Vacuolar processing enzyme gamma); cysteine-type endopeptidase	GO:0000323(lytic vacuole)	GO:0004197(cysteine-type endopeptidase activity)	GO:0006508(proteolysis)	GO:0006624(vacuolar protein processing)	GO:0030693(caspase activity)
A_84_P574406	0.0210471	0.924513	0.652927	0.877958	-0.00136808	0.586668	0.147496	0.196985	-0.000631551	-0.213596	-0.367053	-0.294762	TC302828	AT5G39240.1	NM_123286	hypothetical protein	GO:0008150(biological_process)
A_84_P815036	0.0168317	0.97043	0.661146	1.31532	0.0036833	0.157655	-0.559393	-0.221625	0.0596073	0.358249	0.404787	0.529717	TC301779	AT5G54960.1	NM_124878	PDC2 (PYRUVATE DECARBOXYLASE-2); pyruvate decarboxylase	GO:0001666(response to hypoxia)	GO:0004737(pyruvate decarboxylase activity)	GO:0005575(cellular_component)
A_84_P848590	-0.0711959	0.809492	0.669922	0.861649	0.00130108	0.423253	-0.0250213	0.203952	-0.0410854	-0.0933833	0.0893961	0.174128	TC301616	AT5G39410.1	NM_123303	binding / catalytic	GO:0003824(catalytic activity)	GO:0005488(binding)	GO:0005739(mitochondrion)	GO:0008152(metabolic process)
A_84_P811729	-0.114352	0.892942	0.676662	0.928821	-0.0918255	0.0844289	0.117092	-0.158709	0.035408	-0.586007	-1.06315	-0.912882	TC296927	AT2G33830.1	NM_128942	dormancy/auxin associated family protein	GO:0005575(cellular_component)	GO:0008150(biological_process)
A_84_P75644	0.224358	1.54256	0.683261	1.07092	-0.0836349	1.05445	0.0425278	0.969464	0.0524238	0.942712	1.45255	1.2113	TC303452	AT2G05440.1	NM_179606	glycine-rich protein	GO:0003674(molecular_function)	GO:0008150(biological_process)	GO:0012505(endomembrane system)
A_84_P860211	-0.0407021	0.897735	0.685045	1.03884	0.0459471	0.949172	0.227054	0.435489	0.0531409	0.620689	0.403148	0.303208	TC312617	TC312617
A_84_P857154	-0.182673	0.924921	0.695375	1.05086	0.0817963	0.893894	0.174536	0.433712	-0.0558192	0.534108	0.249395	0.313546	TC310877	AT4G32940.1	NM_119448	GAMMA-VPE (Vacuolar processing enzyme gamma); cysteine-type endopeptidase	GO:0000323(lytic vacuole)	GO:0004197(cysteine-type endopeptidase activity)	GO:0006508(proteolysis)	GO:0006624(vacuolar protein processing)	GO:0030693(caspase activity)
A_84_P757973	-0.0112613	0.745147	0.695416	1.12673	-0.0290193	1.45841	0.210108	1.33864	0.00531273	0.81463	0.936229	1.13048	TC302129	AT2G44578.1	NM_001084589	protein binding / zinc ion binding	GO:0005515(protein binding)	GO:0008270(zinc ion binding)	GO:0012505(endomembrane system)
A_84_P580907	-0.0679749	0.742944	0.701922	0.853075	0.00667474	0.288549	-0.319537	-0.102366	0.010631	-0.16582	-0.119311	-0.14608	TC293077	AT1G53035.1	NM_104182	hypothetical protein	GO:0003674(molecular_function)	GO:0008150(biological_process)	GO:0012505(endomembrane system)
A_84_P868076	0.067735	0.896848	0.703485	0.949951	-0.0106693	1.21691	0.853731	1.63777	0.0243193	1.10314	0.741164	1.73497	TC307202	AT2G39518.1	NM_001084554	hypothetical protein	GO:0012505(endomembrane system)
A_84_P18796	-0.161472	0.809152	0.710929	1.08367	-0.00523926	0.113324	-0.271406	-0.134886	0.0408247	0.241899	0.25936	0.26774	TC301779	AT5G54960.1	NM_124878	PDC2 (PYRUVATE DECARBOXYLASE-2); pyruvate decarboxylase	GO:0001666(response to hypoxia)	GO:0004737(pyruvate decarboxylase activity)	GO:0005575(cellular_component)
A_84_P193694	0.146263	1.10937	0.717611	0.811948	0.0139169	0.536446	-0.300852	0.0410086	0.101907	0.639295	0.1862	0.103466	TC292722	AT4G25040.1	NM_118636	integral membrane family protein	GO:0003674(molecular_function)	GO:0008150(biological_process)
A_84_P855785	-0.068027	0.798714	0.734433	0.800827	0.0547291	0.0940221	-0.402532	-0.235177	-0.0406855	-0.106954	-0.540701	-0.112958	TC310018	AT5G25460.1	NM_122456	hypothetical protein	GO:0003674(molecular_function)	GO:0008150(biological_process)	GO:0009505(plant-type cell wall)
A_84_P853770	-0.029989	0.826695	0.739192	0.827024	0.0737988	0.133891	-0.379701	-0.210858	-0.0442313	-0.098733	-0.525049	-0.103077	TC308657	BP813084
A_84_P281300	0.0657261	0.838664	0.748132	0.895844	0.0076324	0.829181	0.844936	0.528613	-0.0262074	-0.367746	-0.207477	-0.0987496	TC307065	AT3G46640.1	NM_114531	PCL1 (PHYTOCLOCK 1); DNA binding	GO:0003677(DNA binding)	GO:0003700(transcription factor activity)	GO:0007623(circadian rhythm)	GO:0045449(regulation of transcription)
A_84_P819063	-0.053584	0.805802	0.757529	0.822176	-0.00943641	0.82399	0.921145	0.537021	-0.0565766	-0.441257	-0.246811	-0.183713	TC307065	AT3G46640.1	NM_114531	PCL1 (PHYTOCLOCK 1); DNA binding	GO:0003677(DNA binding)	GO:0003700(transcription factor activity)	GO:0007623(circadian rhythm)	GO:0045449(regulation of transcription)
A_84_P550081	-0.083307	0.629495	0.760563	0.850008	0.00799839	1.14428	0.818755	0.961537	-0.0819904	0.688369	0.702829	0.713204	NP502568	AT3G09410.2	NM_202537	pectinacetylesterase family protein	GO:0004091(carboxylesterase activity)	GO:0008150(biological_process)
A_84_P855617	0.136091	1.2134	0.762527	1.16702	-0.187164	0.546772	-0.210506	0.173792	-0.0356477	0.408615	0.772408	0.437503	TC309937	AT5G20630.1	NM_122070	GLP3 (GERMIN-LIKE PROTEIN 3); manganese ion binding / metal ion binding / nutrient reservoir	GO:0009409(response to cold)	GO:0030145(manganese ion binding)	GO:0031012(extracellular matrix)	GO:0045735(nutrient reservoir activity)	GO:0046872(metal ion binding)
A_84_P721670	-0.13974	1.03972	0.766046	0.857789	-0.0504146	0.311281	1.146	0.0836709	-0.0135872	-0.373236	-1.14984	-0.855705	TC303313	BU917423
A_84_P12315	-0.101561	0.694699	0.793971	0.689989	-0.0391996	-0.147154	0.853642	0.0146606	0.00613615	-0.730856	-0.731821	-0.675134	TC304902	AT1G64660.1	NM_105141	ATMGL; catalytic/ methionine gamma-lyase	GO:0003824(catalytic activity)	GO:0005829(cytosol)	GO:0006520(amino acid metabolic process)	GO:0018826(methionine gamma-lyase activity)	GO:0019458(methionine catabolic process via 2-oxobutanoate)
A_84_P12026	-0.0173786	0.753905	0.795417	0.805287	-0.00261537	0.389509	0.457847	0.235666	-0.00197629	-0.250578	-0.266834	-0.300746	TC296157	AT4G36410.1	NM_119804	UBC17 (UBIQUITIN-CONJUGATING ENZYME 17); ubiquitin-protein ligase	GO:0004842(ubiquitin-protein ligase activity)	GO:0005575(cellular_component)	GO:0006511(ubiquitin-dependent protein catabolic process)
A_84_P11735	0.00425013	0.797556	0.79673	1.09359	0.0222166	0.44103	0.221292	0.427276	0.066267	0.302867	0.64085	0.738501	TC302089	AT3G28930.1	NM_113814	AIG2 (AVRRPT2-INDUCED GENE 2)	GO:0003674(molecular_function)	GO:0005575(cellular_component)	GO:0009617(response to bacterium)
A_84_P800952	-0.074461	1.06952	0.800901	1.41715	0.0533794	0.242069	-0.509736	-0.134752	-0.0517024	0.273797	0.328534	0.450194	TC301779	AT5G54960.1	NM_124878	PDC2 (PYRUVATE DECARBOXYLASE-2); pyruvate decarboxylase	GO:0001666(response to hypoxia)	GO:0004737(pyruvate decarboxylase activity)	GO:0005575(cellular_component)
A_84_P15764	-0.152224	0.646723	0.807999	0.70683	-0.0211309	0.262061	0.268299	0.27965	-0.0212199	-0.25063	-0.689906	-0.339985	TC313856	AT4G32460.1	NM_202932	hypothetical protein	GO:0003674(molecular_function)	GO:0008150(biological_process)	GO:0012505(endomembrane system)
A_84_P68884	-0.0121742	1.57956	0.844249	1.90173	-0.0365924	1.60684	0.353787	1.41089	0.00638417	2.4506	2.21061	2.61975	TC294840	AT4G21840.1	NM_118304	methionine sulfoxide reductase domain-containing protein / SelR domain-containing protein	GO:0005575(cellular_component)	GO:0008113(peptide-methionine-(S)-S-oxide reductase activity)	GO:0008150(biological_process)
A_84_P817922	-0.0558849	0.901536	0.864192	0.874449	-0.0194207	0.404409	0.123554	0.196187	0.014362	-0.112651	0.0227648	0.0123512	TC283840	AT5G39410.1	NM_123303	binding / catalytic	GO:0003824(catalytic activity)	GO:0005488(binding)	GO:0005739(mitochondrion)	GO:0008152(metabolic process)
A_84_P20323	-0.158168	0.937692	0.902927	1.42442	-0.0382096	0.746322	1.1162	0.894639	-0.0348887	-0.255371	-0.538704	0.125659	TC289098	AT3G49620.1	NM_114822	DIN11 (DARK INDUCIBLE 11); oxidoreductase	GO:0007568(aging)	GO:0009267(cellular response to starvation)	GO:0009416(response to light stimulus)	GO:0009744(response to sucrose stimulus)	GO:0016491(oxidoreductase activity)
A_84_P805958	0.0826177	1.0084	0.9084	1.03982	-0.0610998	0.321386	0.0457876	-0.131992	0.0376478	-0.258371	0.0528103	-0.153854	TC311705	AT2G21660.2	NM_179686	ATGRP7 (COLD, CIRCADIAN RHYTHM, AND RNA BINDING 2); RNA binding / double-stranded DNA binding / single-stranded DNA binding	GO:0003690(double-stranded DNA binding)	GO:0003697(single-stranded DNA binding)	GO:0003723(RNA binding)	GO:0005634(nucleus)	GO:0007623(circadian rhythm)	GO:0009409(response to cold)	GO:0010501(RNA secondary structure unwinding)	GO:0032508(DNA duplex unwinding)
A_84_P819307	-0.143548	1.11169	0.912982	1.05517	-0.0618995	0.899835	0.641406	1.08249	0.00534489	0.511824	0.621052	0.498881	TC292752	AT2G43590.1	NM_129921	chitinase, putative	GO:0004568(chitinase activity)	GO:0012505(endomembrane system)	GO:0016998(cell wall catabolic process)
A_84_P284310	0.106825	1.394	0.933576	-0.0122012	-0.0470501	1.07204	0.965029	0.0459579	0.0350546	0.927188	1.48239	0.813303	TC293112	AT2G01520.1	NM_126213	MLP328 (MLP-LIKE PROTEIN 328)	GO:0003674(molecular_function)	GO:0005575(cellular_component)	GO:0006952(defense response)	GO:0009607(response to biotic stimulus)
A_84_P839865	-0.154215	1.49753	0.948024	1.71918	-0.0702451	1.83203	2.10899	2.46777	-0.0116727	1.82143	2.13643	2.1862	NP180300	AT5G33355.1	NM_147989	hypothetical protein	GO:0012505(endomembrane system)
A_84_P539392	-0.0128361	0.874992	0.963865	0.92613	0.005578	0.794909	0.663888	0.5279	0.0339887	-0.247577	-0.170831	-0.426042	TC301754	AT2G38465.1	NM_129403	hypothetical protein	GO:0003674(molecular_function)	GO:0005575(cellular_component)	GO:0008150(biological_process)
A_84_P21212	-0.165844	0.815492	0.965422	1.12903	-0.0113878	0.83652	0.893641	0.923317	-0.0111594	0.220172	0.526285	0.547769	TC289205	AT3G16530.1	NM_112525	legume lectin family protein	GO:0010200(response to chitin)	GO:0012505(endomembrane system)	GO:0030246(carbohydrate binding)
A_84_P164883	-0.00188868	0.777234	0.971728	0.801307	-0.000601236	0.521505	0.795097	0.512059	0.007529	-1.76173	-0.790184	-1.26377	TC291511	AT5G42900.1	NM_180790	hypothetical protein	GO:0003674(molecular_function)	GO:0005575(cellular_component)	GO:0008150(biological_process)
A_84_P760632	-0.0376211	1.38987	0.974102	1.56146	-0.0413779	1.88734	2.34492	2.57174	-0.0509163	1.69424	2.14997	2.0969	TC305142	AT3G59930.1	NM_115856	hypothetical protein	GO:0003674(molecular_function)	GO:0008150(biological_process)	GO:0012505(endomembrane system)
A_84_P857167	-0.233138	0.903994	1.00165	1.40181	-0.0795427	0.386028	1.12812	0.365545	-0.0117111	-0.480124	-1.36745	-0.301375	TC310880	AT4G35770.1	NM_119743	SEN1 (DARK INDUCIBLE 1)	GO:0003674(molecular_function)	GO:0006979(response to oxidative stress)	GO:0007568(aging)	GO:0009416(response to light stimulus)	GO:0009507(chloroplast)	GO:0009611(response to wounding)	GO:0009744(response to sucrose stimulus)	GO:0009753(response to jasmonic acid stimulus)
A_84_P297344	-0.0981501	0.969946	1.0027	1.00315	-0.0265114	0.7903	0.45685	0.535002	0.0434756	0.25079	0.460704	0.090374	TC296279	AT5G23240.1	NM_122230	DNAJ heat shock N-terminal domain-containing protein	GO:0006457(protein folding)	GO:0009055(electron carrier activity)	GO:0009507(chloroplast)	GO:0031072(heat shock protein binding)	GO:0051082(unfolded protein binding)	GO:0051536(iron-sulfur cluster binding)
A_84_P19375	-0.0838733	1.63282	1.02282	1.6037	0.0118744	0.439833	-0.0805407	0.294781	0.00494904	-0.266735	-0.475123	0.217063	TC286780	AT3G49110.1	NM_114770	ATPCA/ATPRX33/PRX33/PRXCA (PEROXIDASE 33); peroxidase	GO:0004601(peroxidase activity)	GO:0006800(oxygen and reactive oxygen species metabolic process)	GO:0009416(response to light stimulus)	GO:0009505(plant-type cell wall)	GO:0009826(unidimensional cell growth)	GO:0042742(defense response to bacterium)	GO:0050832(defense response to fungus)
A_84_P804259	-0.0423645	1.25426	1.03596	1.37907	-0.0384763	0.307523	0.0826241	0.206513	-0.00980335	-0.121871	-0.687839	0.506714	TC296562	DR339542
A_84_P96276	0.0101846	0.870711	1.04086	0.893898	-0.00491497	1.03679	0.634081	0.803327	-0.0258125	-0.215346	0.104383	-0.1971	TC285113	AT5G60100.1	NM_125403	APRR3 (PSEUDO-RESPONSE REGULATOR 3); transcription regulator	GO:0000156(two-component response regulator activity)	GO:0007623(circadian rhythm)	GO:0016310(phosphorylation)	GO:0030528(transcription regulator activity)	GO:0032091(negative regulation of protein binding)	GO:0042752(regulation of circadian rhythm)
A_84_P20176	-0.0596521	1.28432	1.04334	1.42905	-0.0379773	0.278328	0.0925327	0.185197	-0.00202347	-0.191491	-0.718565	0.46577	TC296562	AT2G44790.1	NM_130043	UCC2 (UCLACYANIN 2); copper ion binding	GO:0005507(copper ion binding)	GO:0006118(electron transport)	GO:0031225(anchored to membrane)
A_84_P23050	-0.0801716	0.857207	1.04461	1.15824	-0.0443923	0.85502	0.910458	0.923779	-0.0296667	0.234648	0.407906	0.709225	TC293727	AT3G04720.1	NM_111344	PR4 (PATHOGENESIS-RELATED 4)	GO:0008061(chitin binding)	GO:0009615(response to virus)	GO:0009627(systemic acquired resistance)	GO:0009723(response to ethylene stimulus)	GO:0012505(endomembrane system)
A_84_P100456	0.0947693	1.18479	1.07443	1.14307	-0.0105009	0.917829	0.634597	0.577988	0.0201679	-0.465058	0.159921	0.0310252	TC292275	AT1G07050.1	NM_100579	CONSTANS-like protein-related	GO:0003674(molecular_function)	GO:0005575(cellular_component)	GO:0008150(biological_process)
A_84_P292144	-0.0258256	0.888205	1.11817	1.44289	0.00577181	0.50941	1.05027	0.804025	-0.0175223	-0.253181	-0.209049	0.275232	TC305936	AT3G23550.1	NM_113258	MATE efflux family protein	GO:0005215(transporter activity)	GO:0006855(multidrug transport)	GO:0015297(antiporter activity)	GO:0016020(membrane)
A_84_P20293	0.0719749	1.20846	1.14053	1.26879	-0.0281139	1.03175	0.67236	0.819423	0.0429304	0.69704	0.873269	1.18161	TC289946	AT3G12500.1	NM_112085	ATHCHIB (BASIC CHITINASE); chitinase	GO:0004568(chitinase activity)	GO:0009871(jasmonic acid and ethylene-dependent systemic resistance, ethylene mediated signaling pathway)	GO:0012505(endomembrane system)	GO:0050832(defense response to fungus)
A_84_P843011	0.0791735	1.33682	1.17341	1.29825	0.0181725	0.967248	0.600864	0.588089	-0.02987	-0.484745	0.120958	-0.0170187	NP303026	AT1G07050.1	NM_100579	CONSTANS-like protein-related	GO:0003674(molecular_function)	GO:0005575(cellular_component)	GO:0008150(biological_process)
A_84_P65264	-0.228626	1.04261	1.18763	1.41603	-0.0367585	0.663918	1.05779	0.905392	-0.0230699	-0.5675	-0.38932	-0.0637641	TC290044	AT3G15356.1	NM_148726	legume lectin family protein	GO:0008150(biological_process)	GO:0012505(endomembrane system)	GO:0030246(carbohydrate binding)
A_84_P549811	-0.0705058	1.37123	1.23213	1.48217	-0.00329857	1.39911	0.650812	1.23553	0.0329385	1.61638	2.2522	1.69236	TC303869	AT1G47395.1	NM_179449	hypothetical protein	GO:0003674(molecular_function)	GO:0008150(biological_process)	GO:0012505(endomembrane system)
A_84_P17281	0.0253563	1.16276	1.23682	0.723408	0.0162961	0.379074	0.275575	-0.103623	0.0265877	0.247949	0.72444	0.29092	TC286399	AT2G29550.1	NM_128508	TUB7 (tubulin beta-7 chain)	GO:0005200(structural constituent of cytoskeleton)	GO:0007017(microtubule-based process)	GO:0045298(tubulin complex)
A_84_P860087	0.0434809	0.872527	1.25932	1.14929	-0.0185827	0.689602	0.810439	0.672613	0.00127189	-0.144607	-0.256411	0.0731047	TC312566	AT1G27020.1	NM_102464	hypothetical protein	GO:0003674(molecular_function)	GO:0005575(cellular_component)	GO:0008150(biological_process)
A_84_P19239	-0.0259644	0.705875	1.27813	0.975756	-0.00681212	0.678085	0.665642	0.426974	-0.00660188	-0.92725	-1.20506	-1.23773	TC295757	AT1G44830.1	NM_103564	AP2 domain-containing transcription factor TINY, putative	GO:0003677(DNA binding)	GO:0003700(transcription factor activity)	GO:0005634(nucleus)	GO:0006355(regulation of transcription, DNA-dependent)
A_84_P546443	-0.0376833	1.0291	1.28967	1.25034	-0.0491268	0.732596	0.817311	0.802117	0.00460515	-0.549479	-0.170995	-0.469722	TC299731	AT2G28085.1	NM_128368	auxin-responsive family protein	GO:0003674(molecular_function)	GO:0005575(cellular_component)	GO:0009733(response to auxin stimulus)
A_84_P211628	-0.00355275	1.57942	1.29745	1.4571	-0.0251306	1.26607	0.916174	0.97139	0.0136872	-0.565768	0.231539	-0.484246	TC296319	AT2G40080.1	NM_129566	ELF4 (EARLY FLOWERING 4)	GO:0003674(molecular_function)	GO:0005634(nucleus)	GO:0009648(photoperiodism)	GO:0009909(regulation of flower development)	GO:0010017(red or far red light signaling pathway)	GO:0010114(response to red light)	GO:0042753(positive regulation of circadian rhythm)
A_84_P852577	0.0391735	1.64101	1.31775	1.54296	-0.00502883	1.32456	0.914515	0.990314	-0.0194973	-0.587035	0.180509	-0.560209	TC307658	TC307658			GO:0009648(photoperiodism)	GO:0009909(regulation of flower development)	GO:0042753(positive regulation of circadian rhythm)
A_84_P136115	-0.18511	0.724211	1.46293	1.23224	0.00826733	0.873214	1.25953	1.00816	0.061806	-0.59263	-0.984702	-0.363855	TC295977	AT1G75750.1	NM_106225	GASA1 (GAST1 PROTEIN HOMOLOG 1)	GO:0003674(molecular_function)	GO:0009505(plant-type cell wall)	GO:0009737(response to abscisic acid stimulus)	GO:0009739(response to gibberellin stimulus)	GO:0009741(response to brassinosteroid stimulus)	GO:0009826(unidimensional cell growth)
A_84_P10039	-0.187147	1.01087	1.48006	1.36344	-0.00553848	0.564235	0.723626	0.549998	-0.00774334	-0.305724	-0.426997	-0.071931	TC303950	AT1G27020.1	NM_102464	hypothetical protein	GO:0003674(molecular_function)	GO:0005575(cellular_component)	GO:0008150(biological_process)
A_84_P159795	0.0481692	1.84761	1.53223	1.70102	0.0004594	0.67388	0.934696	0.733266	-0.00216683	-1.04728	-0.847275	-0.673243	TC304453	AT1G19530.1	NM_101811	hypothetical protein	GO:0003674(molecular_function)	GO:0005575(cellular_component)	GO:0006499(N-terminal protein myristoylation)
A_84_P18821	-0.00979358	1.33802	1.72361	2.0034	-0.0168169	1.47537	1.53943	1.64091	0.028508	-0.330386	-0.223252	0.164036	TC286307	AT5G61160.1	NM_125509	AACT1 (ANTHOCYANIN 5-AROMATIC ACYLTRANSFERASE 1); transferase	GO:0005575(cellular_component)	GO:0008150(biological_process)	GO:0016740(transferase activity)
A_84_P14045	0.127473	2.31882	1.7714	2.09596	-0.0608924	0.810991	0.0230206	0.49584	-0.0332497	1.93379	0.89161	2.81837	TC287521	AT5G48430.1	NM_124218	aspartic-type endopeptidase/ pepsin A	GO:0004190(aspartic-type endopeptidase activity)	GO:0004194(pepsin A activity)	GO:0006508(proteolysis)	GO:0012505(endomembrane system)
A_84_P14848	-0.00922161	1.14075	1.98014	1.91256	-0.0849971	-0.592524	0.215792	0.114895	-0.0243668	-0.782676	-1.327	0.454007	TC291718	AT4G14130.1	NM_117490	XTR7 (XYLOGLUCAN ENDOTRANSGLYCOSYLASE 7); hydrolase, acting on glycosyl bonds	GO:0005618(cell wall)	GO:0005975(carbohydrate metabolic process)	GO:0006073(glucan metabolic process)	GO:0006499(N-terminal protein myristoylation)	GO:0012505(endomembrane system)	GO:0016798(hydrolase activity, acting on glycosyl bonds)	GO:0048046(apoplast)
A_84_P844940	0.186997	1.80327	2.10823	1.13244	-0.0368574	1.43913	2.20333	0.994167	-0.0542407	1.1539	2.09674	0.657296	TC286187	TC286187			GO:0003723(RNA binding)	GO:0004730(pseudouridylate synthase activity)	GO:0005737(cytoplasm)	GO:0008143(poly(A) binding)	GO:0016071(mRNA metabolic process)
A_84_P852492	0.0822007	2.2959	2.40372	0.965706	0.0119571	2.14026	2.32762	0.931454	0.00386243	1.53017	2.19107	0.551981	TC307576	DR349394
A_84_P819035	0.140531	2.47181	2.46477	0.918504	-0.0133855	2.7748	2.9242	1.36992	-0.0330163	2.23208	2.85651	0.828669		TA34484_3702
A_84_P827812	0.176304	2.56653	3.072	0.795789	0.0909881	2.8285	3.7521	2.0357	0.0316643	2.17134	3.89371	1.52693	TC287885	AT4G12710.1	NM_117340	armadillo/beta-catenin repeat family protein	GO:0005488(binding)	GO:0008150(biological_process)
A_84_P137009	0.295391	3.21431	3.10133	2.89364	-0.0247638	2.58433	3.20857	3.38981	-0.00253856	1.92892	2.30368	2.85407	TC312455	AT5G44420.1	NM_123809	PDF1.2 (Low-molecular-weight cysteine-rich 77)	GO:0003674(molecular_function)	GO:0005618(cell wall)	GO:0006952(defense response)	GO:0009625(response to insect)	GO:0009723(response to ethylene stimulus)	GO:0009753(response to jasmonic acid stimulus)	GO:0009861(jasmonic acid and ethylene-dependent systemic resistance)
A_84_P239215	0.284635	3.22773	3.14167	2.9472	-0.150834	2.49297	3.10419	3.26144	-0.0156722	1.81911	2.32179	2.75564		AT2G26010.1	NM_128160	PDF1.3 (plant defensin 1.3)	GO:0003674(molecular_function)	GO:0005618(cell wall)	GO:0006952(defense response)
A_84_P196694	0.293802	3.29056	3.24477	2.97366	-0.102714	2.58037	3.18243	3.3392	-0.0076315	1.86534	2.32391	2.69995		AT5G44430.1	NM_123810	PDF1.2c (plant defensin 1.2c)	GO:0003674(molecular_function)	GO:0005618(cell wall)	GO:0006952(defense response)
A_84_P310613	0.354168	3.41778	3.40992	3.27649	-0.112824	2.47179	3.03779	3.19226	-0.00421901	1.81397	2.25375	2.75642		AT2G26020.1	NM_128161	PDF1.2b (plant defensin 1.2b)	GO:0003674(molecular_function)	GO:0005618(cell wall)	GO:0006952(defense response)
A_84_P837509	-0.434104	6.16568	6.18758	5.43809	-0.0378555	7.42665	7.73431	7.08016	0.0224663	7.85909	8.34142	7.21264		TA53053_3702
A_84_P860750	0.0897231	5.90557	6.84797	-0.707069	0.393839	7.42142	8.23288	1.68057	0.520985	6.17217	8.79894	0.866797	TC312994	AI992633
A_84_P109472	0.0678617	1.1219	-1.43942	0.048151	-0.012785	0.527187	0.92526	1.91265	0.0276808	-1.60114	-0.122708	-1.54889	TC311639	AT2G47770.1	NM_130344	benzodiazepine receptor-related	GO:0003674(molecular_function)	GO:0008150(biological_process)	GO:0016021(integral to membrane)
A_84_P14274	-0.187554	1.08821	-2.17538	0.709487	-0.0219094	0.428927	1.05444	1.36196	-0.0142419	-0.358652	0.736392	-0.269989	TC292541	AT1G52690.1	NM_202280	late embryogenesis abundant protein, putative / LEA protein, putative	GO:0003674(molecular_function)	GO:0005575(cellular_component)	GO:0009793(embryonic development ending in seed dormancy)

## Sheet: Mc6h-up
Type	without aphid	M. cerasi	M. persicae	R. padi	without aphid	M. cerasi	M. persicae	R. padi	without aphid	M. cerasi	M. persicae	R. padi
Time	3h				6h				24h
Systematic	log2												TIGRID	At accession	GenbankAccession	GO	Gene function
A_84_P797768	0.222835	-0.601692	-0.591952	-0.419309	-0.154131	0.649492	-0.352165	0.00491835	-0.0998028	0.686594	1.07171	0.77024		EG466296
A_84_P13104	-0.0265853	-0.396718	-0.0672679	-0.131039	-0.0653938	0.653679	0.160692	0.586221	0.000870725	-0.191516	0.0199919	-0.031167	TC287629	AT5G49520.1	NM_124329	WRKY48 (WRKY DNA-binding protein 48); transcription factor	GO:0003700(transcription factor activity)	GO:0005634(nucleus)	GO:0006355(regulation of transcription, DNA-dependent)
A_84_P65264	-0.228626	1.04261	1.18763	1.41603	-0.0367585	0.663918	1.05779	0.905392	-0.0230699	-0.5675	-0.38932	-0.0637641	TC290044	AT3G15356.1	NM_148726	legume lectin family protein	GO:0008150(biological_process)	GO:0012505(endomembrane system)	GO:0030246(carbohydrate binding)
A_84_P311633	0.0271502	0.166715	0.354021	0.127878	-0.0366623	0.668189	0.7796	0.439703	0.00325409	0.119926	0.0677892	-0.011116	TC306224	AT5G11070.1	NM_121145	hypothetical protein	GO:0003674(molecular_function)	GO:0005575(cellular_component)	GO:0008150(biological_process)
A_84_P12221	-0.0258369	0.0605244	0.605209	0.207921	-0.0504465	0.673345	0.287152	0.527539	-0.00213111	-0.456887	-0.292484	-0.467189	NP1098409	AT5G65630.1	NM_125961	GTE7 (GLOBAL TRANSCRIPTION FACTOR GROUP E 7); DNA binding	GO:0003677(DNA binding)	GO:0005575(cellular_component)	GO:0009294(DNA mediated transformation)
A_84_P540524	-0.0553483	0.434038	0.697454	0.515487	-0.0412618	0.68673	0.536978	0.559205	0.00158896	-0.257294	-0.26141	-0.264509	TC288405	AT4G17140.1	NM_117818	hypothetical protein	GO:0003674(molecular_function)	GO:0005575(cellular_component)	GO:0008150(biological_process)
A_84_P765747	0.543106	0.906864	1.1095	0.350153	-0.130812	0.692783	0.625293	0.0904545	-0.219901	0.819111	1.45152	0.319038		AT4G00005.1		pseudo
A_84_P818177	-0.0513259	0.244234	0.524153	0.199662	-0.0473339	0.694428	0.332537	0.435408	0.0458483	0.554089	0.901863	0.418837	TC299800	AT1G17100.1	NM_101570	SOUL heme-binding family protein	GO:0005488(binding)	GO:0008150(biological_process)	GO:0012505(endomembrane system)
A_84_P823566	-0.32341	0.242472	0.418331	0.37992	-0.0499545	0.704131	0.0979184	0.298575	-0.0351003	0.307679	0.500816	0.190564	TC295798	AT5G44060.1	NM_123773	hypothetical protein	GO:0003674(molecular_function)	GO:0008150(biological_process)
A_84_P863296	-0.0391117	-1.10259	-1.41066	-1.03906	-0.0117708	0.704958	0.454148	0.522501	-0.0921444	0.721927	0.567102	-0.145238	TC314244	AT5G62530.1	NM_125647	ALDH12A1 (Aldehyde dehydrogenase 12A1); 1-pyrroline-5-carboxylate dehydrogenase/ 3-chloroallyl aldehyde dehydrogenase	GO:0003842(1-pyrroline-5-carboxylate dehydrogenase activity)	GO:0004028(3-chloroallyl aldehyde dehydrogenase activity)	GO:0005739(mitochondrion)	GO:0006560(proline metabolic process)	GO:0006800(oxygen and reactive oxygen species metabolic process)	GO:0009651(response to salt stress)	GO:0010133(proline catabolic process to glutamate)
A_84_P867471	-0.0631876	-0.306634	-0.265794	-0.181417	-0.0300691	0.707897	-0.226742	0.182519	-0.000767893	0.773394	1.15464	0.622404	TC296029	AT5G19240.1	NM_121929	hypothetical protein	GO:0003674(molecular_function)	GO:0008150(biological_process)	GO:0012505(endomembrane system)
A_84_P825682	0.201165	0.304836	0.0671082	0.310061	0.00604075	0.709008	-0.0402227	-0.041481	0.0234339	0.392362	0.568361	0.351686	TC304405	AT5G66070.1	NM_126005	zinc finger (C3HC4-type RING finger) family protein	GO:0005515(protein binding)	GO:0008270(zinc ion binding)
A_84_P794960	0.23977	-0.654525	0.526908	-0.286382	-0.0271977	0.709492	0.818095	0.254455	-0.0609963	-0.806101	-0.621271	-0.929153		BP602756		glycoside hydrolase family 28 protein / polygalacturonase (pectinase) family protein	GO:0004650(polygalacturonase activity)	GO:0005975(carbohydrate metabolic process)	GO:0012505(endomembrane system)
A_84_P206528	-0.315657	0.222326	0.785536	0.373856	-0.0175252	0.716008	0.558625	0.817454	0.0284089	-0.717022	-0.373671	-0.661091	TC313653	AT1G79110.1	NM_106562	protein binding / zinc ion binding	GO:0005515(protein binding)	GO:0008270(zinc ion binding)
A_84_P576707	0.117103	0.0289307	0.191236	0.24711	0.0124873	0.718694	0.483651	0.407771	-0.0443129	0.536516	0.491919	0.552776	TC287576	AT3G09020.1	NM_111736	alpha 1,4-glycosyltransferase family protein / glycosyltransferase sugar-binding DXD motif-containing protein	GO:0005795(Golgi stack)	GO:0008150(biological_process)	GO:0016740(transferase activity)	GO:0016757(transferase activity, transferring glycosyl groups)
A_84_P754250	0.143815	0.00504121	-0.209514	-0.310452	-0.0141732	0.723509	0.654642	0.436644	0.0946778	0.261281	0.142133	-0.126735		AT1G61226.1	NR_022354	misc_RNA
A_84_P151368	-0.138638	0.0122998	0.0719983	0.107411	0.00195617	0.728857	0.143475	0.483511	-0.0121423	0.405435	0.596739	0.270603	TC301970	AT5G42050.1	NM_123570	hypothetical protein	GO:0003674(molecular_function)
A_84_P10817	-0.00597968	0.298071	0.505953	0.306234	0.0321214	0.733573	0.631843	0.708059	-0.00563939	0.580923	0.627724	0.432786	NP226411	AT3G18290.1	NM_112713	EMB2454 (EMBRYO DEFECTIVE 2454); protein binding / zinc ion binding	GO:0005515(protein binding)	GO:0008270(zinc ion binding)	GO:0009793(embryonic development ending in seed dormancy)
A_84_P167943	-0.143145	-0.120505	-0.0279639	-0.0379489	-0.0177996	0.745202	0.441663	0.279742	0.0116142	0.0517796	0.277142	-0.0626054	TC292049	AT3G15210.1	NM_112384	ATERF-4/ATERF4/ERF4/RAP2.5 (ETHYLENE RESPONSIVE ELEMENT BINDING FACTOR 4); DNA binding / protein binding / transcription factor/ transcription repressor	GO:0003677(DNA binding)	GO:0003700(transcription factor activity)	GO:0005515(protein binding)	GO:0005634(nucleus)	GO:0006355(regulation of transcription, DNA-dependent)	GO:0009723(response to ethylene stimulus)	GO:0009737(response to abscisic acid stimulus)	GO:0009864(induced systemic resistance, jasmonic acid mediated signaling pathway)	GO:0010105(negative regulation of ethylene mediated signaling pathway)	GO:0016564(transcription repressor activity)	GO:0016604(nuclear body)
A_84_P20323	-0.158168	0.937692	0.902927	1.42442	-0.0382096	0.746322	1.1162	0.894639	-0.0348887	-0.255371	-0.538704	0.125659	TC289098	AT3G49620.1	NM_114822	DIN11 (DARK INDUCIBLE 11); oxidoreductase	GO:0007568(aging)	GO:0009267(cellular response to starvation)	GO:0009416(response to light stimulus)	GO:0009744(response to sucrose stimulus)	GO:0016491(oxidoreductase activity)
A_84_P18557	-0.187772	0.394613	0.370795	0.53186	-0.02202	0.747043	0.558462	1.48657	-0.0120556	0.307049	0.0175488	0.661057	TC288635	AT4G22470.1	NM_118373	protease inhibitor/seed storage/lipid transfer protein (LTP) family protein	GO:0006869(lipid transport)	GO:0008289(lipid binding)	GO:0012505(endomembrane system)
A_84_P15864	-0.0720121	0.604263	0.784332	0.860319	-0.0472443	0.749587	0.464488	0.595654	0.0409844	0.428602	0.931709	0.447449	TC286316	AT5G18470.1	NM_121852	curculin-like (mannose-binding) lectin family protein	GO:0005529(sugar binding)	GO:0008150(biological_process)	GO:0009505(plant-type cell wall)
A_84_P11385	-0.109697	-0.0961608	0.0692505	0.017951	-0.0299789	0.750829	0.30282	0.336376	-0.00503305	0.503856	0.624946	0.136466	TC305203	AT1G09070.1	NM_100778	(AT)SRC2/SRC2 (SOYBEAN GENE REGULATED BY COLD-2); protein binding	GO:0000326(protein storage vacuole)	GO:0005515(protein binding)	GO:0005783(endoplasmic reticulum)	GO:0006623(protein targeting to vacuole)
A_84_P763290	-0.222842	-0.399564	-0.133559	-0.348814	-0.0792919	0.754991	-0.0967847	0.172058	-0.000300692	0.244368	1.14586	0.187447		AT4G23810.1	NM_118512	WRKY53 (WRKY DNA-binding protein 53); DNA binding / protein binding / transcription activator/ transcription factor	GO:0003677(DNA binding)	GO:0003700(transcription factor activity)	GO:0005515(protein binding)	GO:0005634(nucleus)	GO:0006355(regulation of transcription, DNA-dependent)	GO:0009816(defense response to bacterium, incompatible interaction)	GO:0016563(transcription activator activity)	GO:0031347(regulation of defense response)	GO:0045941(positive regulation of transcription)
A_84_P806704	-0.342638	-0.144955	-0.0467778	-0.205209	0.0161683	0.757208	0.296441	0.343239	-0.0359337	0.0945746	0.14342	-0.054575	TC289781	AT1G78080.1	NM_106457	RAP2.4 (related to AP2 4); DNA binding / transcription factor	GO:0003677(DNA binding)	GO:0003700(transcription factor activity)	GO:0005634(nucleus)	GO:0006355(regulation of transcription, DNA-dependent)
A_84_P711161	-0.15768	-0.662833	-1.04285	-1.55232	-0.00227147	0.758606	-0.0854494	0.427335	0.11489	-0.336373	-0.586175	0.335234	TC290188	TC290188
A_84_P107472	0.709056	-0.362587	-0.0751474	-0.170387	-0.0761161	0.75901	-0.0162182	0.0420224	-0.075131	-0.110384	-0.172675	-0.00266208	TC284333	AT1G73880.1	NM_106048	UDP-glucoronosyl/UDP-glucosyl transferase family protein	GO:0005575(cellular_component)	GO:0008152(metabolic process)	GO:0008194(UDP-glycosyltransferase activity)	GO:0016757(transferase activity, transferring glycosyl groups)	GO:0016758(transferase activity, transferring hexosyl groups)
A_84_P17124	-0.0262392	0.587975	1.02944	0.769907	-0.0473212	0.759557	0.279351	0.511049	-0.0514073	0.0901495	0.149805	-0.11568	TC284675	AT1G53230.1	NM_104201	TCP3 (TEOSINTE BRANCHED1, CYCLOIDEA AND PCF TRANSCRIPTION FACTOR 3); transcription factor	GO:0003700(transcription factor activity)	GO:0005575(cellular_component)	GO:0045449(regulation of transcription)	GO:0048366(leaf development)
A_84_P14065	-0.0736569	0.288965	0.599822	0.249971	-0.0113595	0.759827	0.344833	0.55292	0.0300642	0.156389	0.265504	0.171473	TC281993	AT5G54250.1	NM_180857	ATCNGC4 (DEFENSE, NO DEATH 2); calmodulin binding / cation channel/ cyclic nucleotide binding	GO:0005261(cation channel activity)	GO:0005516(calmodulin binding)	GO:0008324(cation transmembrane transporter activity)	GO:0009626(plant-type hypersensitive response)	GO:0016020(membrane)	GO:0030551(cyclic nucleotide binding)
A_84_P848912	0.0106404	0.0215442	-0.0116116	0.117301	0.0312499	0.765604	0.140814	0.390406	0.0374874	0.565826	0.787476	0.436822	TC302177	AT5G42050.1	NM_123570	hypothetical protein	GO:0003674(molecular_function)
A_84_P127531	-0.0422506	0.515736	0.591202	0.633027	-0.0166528	0.766084	0.502726	0.757628	-0.0296999	0.955344	0.950369	1.18298		AT1G21310.1	NM_101983	ATEXT3 (EXTENSIN 3); structural constituent of cell wall	GO:0005199(structural constituent of cell wall)	GO:0009664(plant-type cell wall organization and biogenesis)	GO:0012505(endomembrane system)
A_84_P15883	-0.0359168	-0.227879	-0.0409	-0.0550882	0.0486525	0.766857	0.0918047	0.371819	0.0091515	0.415216	0.613795	0.248776	NP043834	AT5G26920.1	NM_122574	calmodulin binding	GO:0005516(calmodulin binding)	GO:0008150(biological_process)
A_84_P857031	0.67552	0.254901	0.481293	0.373565	-0.0345206	0.769555	0.520887	0.449571	-0.0240887	0.0191508	-0.597461	-0.256165	TC310803	TC310803
A_84_P20589	0.378199	-0.190278	-0.269108	0.267878	0.0391622	0.775459	-1.32601	-0.0229901	-0.0381806	0.639848	1.1342	0.784987	NP231753	AT5G16530.1	NM_121659	PIN5 (PIN-FORMED 5); auxin:hydrogen symporter/ transporter	GO:0005215(transporter activity)	GO:0009672(auxin:hydrogen symporter activity)	GO:0009926(auxin polar transport)	GO:0012505(endomembrane system)	GO:0016021(integral to membrane)
A_84_P20589	0.378199	-0.190278	-0.269108	0.267878	0.0391622	0.775459	-1.32601	-0.0229901	-0.0381806	0.639848	1.1342	0.784987	NP231753	AT5G16530.1	NM_121659	PIN5 (PIN-FORMED 5); auxin:hydrogen symporter/ transporter	GO:0005215(transporter activity)	GO:0009672(auxin:hydrogen symporter activity)	GO:0009926(auxin polar transport)	GO:0012505(endomembrane system)	GO:0016021(integral to membrane)
A_84_P22892	-0.129553	-0.0244516	-0.0897869	-0.0585066	-0.0211334	0.776431	0.508248	0.222767	-0.00627644	0.371897	0.55973	0.310579	TC297961	AT1G73500.1	NM_106009	ATMKK9 (Arabidopsis thaliana MAP kinase kinase 9); kinase	GO:0004708(MAP kinase kinase activity)	GO:0005739(mitochondrion)	GO:0006468(protein amino acid phosphorylation)	GO:0016301(kinase activity)
A_84_P12934	0.0429555	-0.0643617	-0.00956034	0.0291425	0.00844451	0.777407	0.0672754	0.199502	-0.00401222	0.340415	0.540218	-0.100212	TC285835	AT4G33920.1	NM_119551	protein phosphatase 2C family protein / PP2C family protein	GO:0004722(protein serine/threonine phosphatase activity)	GO:0005739(mitochondrion)
A_84_P22787	0.0148135	0.374105	0.162505	0.706144	0.058978	0.777425	0.577396	0.735355	-0.0178726	0.754426	0.844259	0.925002	TC310961	AT1G02920.1	NM_100173	ATGSTF7 (GLUTATHIONE S-TRANSFERASE 11); glutathione transferase	GO:0004364(glutathione transferase activity)	GO:0005634(nucleus)	GO:0005737(cytoplasm)	GO:0009407(toxin catabolic process)
A_84_P23396	-0.0958309	-0.0201036	0.019514	0.0484516	0.00479169	0.778528	0.0873174	0.349937	-0.0166844	0.428606	0.641485	0.156887	TC295279	AT5G06320.1	NM_120715	NHL3 (NDR1/HIN1-like 3)	GO:0003674(molecular_function)	GO:0005886(plasma membrane)	GO:0009617(response to bacterium)	GO:0042742(defense response to bacterium)	GO:0051607(defense response to virus)
A_84_P16551	-0.110574	-0.262822	-0.0360111	-0.0822521	0.0389485	0.783312	0.301526	0.331979	-0.00805012	0.46554	0.563926	0.234497	TC304724	AT3G52400.1	NM_115100	SYP122 (syntaxin 122); SNAP receptor	GO:0005484(SNAP receptor activity)	GO:0005886(plasma membrane)	GO:0006612(protein targeting to membrane)	GO:0006886(intracellular protein transport)	GO:0006944(membrane fusion)	GO:0009863(salicylic acid mediated signaling pathway)	GO:0009867(jasmonic acid mediated signaling pathway)	GO:0010363(regulation of plant-type hypersensitive response)	GO:0043069(negative regulation of programmed cell death)	GO:0050832(defense response to fungus)	GO:0051245(negative regulation of cellular defense response)
A_84_P297344	-0.0981501	0.969946	1.0027	1.00315	-0.0265114	0.7903	0.45685	0.535002	0.0434756	0.25079	0.460704	0.090374	TC296279	AT5G23240.1	NM_122230	DNAJ heat shock N-terminal domain-containing protein	GO:0006457(protein folding)	GO:0009055(electron carrier activity)	GO:0009507(chloroplast)	GO:0031072(heat shock protein binding)	GO:0051082(unfolded protein binding)	GO:0051536(iron-sulfur cluster binding)
A_84_P847047	0.0109279	-0.00609427	0.106419	-0.030175	-0.00157119	0.793768	0.21549	0.351734	-0.0360059	0.171481	0.137155	0.00914928	TC298550	AT1G78080.1	NM_106457	RAP2.4 (related to AP2 4); DNA binding / transcription factor	GO:0003677(DNA binding)	GO:0003700(transcription factor activity)	GO:0005634(nucleus)	GO:0006355(regulation of transcription, DNA-dependent)
A_84_P296664	0.281412	0.819596	-0.280884	1.01872	0.00673682	0.795364	-0.802219	0.347717	0.0657835	0.523004	0.755179	0.893176	TC292123	AT3G21550.1	NM_113050	hypothetical protein	GO:0003674(molecular_function)	GO:0005575(cellular_component)
A_84_P852060	-0.0672558	-0.108691	-0.258477	-0.113295	0.074228	0.796546	-0.0698784	-0.0535671	-0.103546	0.221289	0.218806	0.0847427	TC307101	AT1G19770.1	NM_101833	ATPUP14 (Arabidopsis thaliana purine permease 14); purine transmembrane transporter	GO:0005345(purine transmembrane transporter activity)	GO:0006863(purine transport)	GO:0016020(membrane)
A_84_P12088	0.119806	0.228271	0.0726729	0.219911	0.00065841	0.798461	-0.17934	0.376633	-0.0172863	0.662018	0.696496	0.670546	TC284004	AT5G22630.1	NM_122169	ADT5 (AROGENATE DEHYDRATASE 5); arogenate dehydratase/ prephenate dehydratase	GO:0004664(prephenate dehydratase activity)	GO:0009094(L-phenylalanine biosynthetic process)	GO:0009507(chloroplast)	GO:0047769(arogenate dehydratase activity)
A_84_P296434	0.397354	-0.0438421	-0.0732801	-0.220085	0.041933	0.799505	0.532719	1.19295	0.0881861	1.20122	0.352664	0.0133727		AT4G36370.1	NM_119800	hypothetical protein	GO:0003674(molecular_function)	GO:0005575(cellular_component)	GO:0008150(biological_process)
A_84_P21942	0.398766	0.577837	0.603093	0.65458	-0.0506283	0.806319	0.620984	0.745262	-0.0470119	0.591961	0.508016	0.66418	TC310718	AT1G51850.1	NM_104065	leucine-rich repeat protein kinase, putative	GO:0006468(protein amino acid phosphorylation)	GO:0012505(endomembrane system)	GO:0016301(kinase activity)
A_84_P14045	0.127473	2.31882	1.7714	2.09596	-0.0608924	0.810991	0.0230206	0.49584	-0.0332497	1.93379	0.89161	2.81837	TC287521	AT5G48430.1	NM_124218	aspartic-type endopeptidase/ pepsin A	GO:0004190(aspartic-type endopeptidase activity)	GO:0004194(pepsin A activity)	GO:0006508(proteolysis)	GO:0012505(endomembrane system)
A_84_P18111	-0.0799245	0.314394	0.483824	0.686649	0.0131867	0.811185	1.41715	0.904606	0.0107299	1.03708	0.668431	1.12973	TC295178	AT1G67980.1	NM_202375	CCoAMT (caffeoyl-CoA 3-O-methyltransferase); caffeoyl-CoA O-methyltransferase	GO:0005829(cytosol)	GO:0009809(lignin biosynthetic process)	GO:0042409(caffeoyl-CoA O-methyltransferase activity)
A_84_P592168	0.0505866	-0.654361	-0.428068	-0.368579	0.0170883	0.812696	0.761176	0.571497	-0.0209834	0.414803	0.900033	0.179122	NP237434	AT5G05300.1	NM_120612	hypothetical protein	GO:0003674(molecular_function)	GO:0008150(biological_process)	GO:0012505(endomembrane system)
A_84_P800898	0.0546319	0.784581	0.31936	0.716739	0.0571194	0.815311	0.256135	0.631811	0.066243	0.411616	0.443078	0.313431		T42248		GLP3 (GERMIN-LIKE PROTEIN 3); manganese ion binding / metal ion binding / nutrient reservoir
A_84_P803216	-0.000192722	0.187369	-0.0993845	0.274529	0.0481417	0.818945	-0.185854	0.241838	-0.0290148	0.569107	0.759411	0.527875	TC295279	AT5G06320.1	NM_120715	NHL3 (NDR1/HIN1-like 3)	GO:0003674(molecular_function)	GO:0005886(plasma membrane)	GO:0009617(response to bacterium)	GO:0042742(defense response to bacterium)	GO:0051607(defense response to virus)
A_84_P786126	-0.14757	-0.169949	0.0123614	-0.0602629	0.0112828	0.821401	0.356297	0.394859	-0.00511992	0.500345	0.620563	0.157333	TC312148	AT1G09070.1	NM_100778	(AT)SRC2/SRC2 (SOYBEAN GENE REGULATED BY COLD-2); protein binding	GO:0000326(protein storage vacuole)	GO:0005515(protein binding)	GO:0005783(endoplasmic reticulum)	GO:0006623(protein targeting to vacuole)
A_84_P800982	-0.212391	-0.0706957	0.00310506	-0.0803067	0.0514939	0.823583	0.18319	0.331782	-0.0728936	0.139352	0.11345	0.000883641	TC298550	AT1G78080.1	NM_106457	RAP2.4 (related to AP2 4); DNA binding / transcription factor	GO:0003677(DNA binding)	GO:0003700(transcription factor activity)	GO:0005634(nucleus)	GO:0006355(regulation of transcription, DNA-dependent)
A_84_P539348	-0.136021	-0.241166	-0.095169	0.00874042	-0.0184867	0.823628	0.528133	0.40281	0.0199088	0.502275	0.70133	0.35335	TC308099	AT2G25735.1	NM_128133	hypothetical protein	GO:0003674(molecular_function)	GO:0008150(biological_process)
A_84_P833808	-0.0470439	-0.515212	-0.671263	-0.484033	0.00862868	0.82643	-0.0569874	0.358138	-0.00216724	0.635319	0.978706	0.645213	TC280847	AT1G17420.1	NM_101603	LOX3 (Lipoxygenase 3); iron ion binding / lipoxygenase/ metal ion binding / oxidoreductase, acting on single donors with incorporation of molecular oxygen, incorporation of two atoms of oxygen	GO:0005506(iron ion binding)	GO:0006952(defense response)	GO:0009507(chloroplast)	GO:0009611(response to wounding)	GO:0009695(jasmonic acid biosynthetic process)	GO:0016165(lipoxygenase activity)	GO:0016702(oxidoreductase activity, acting on single donors with incorporation of molecular oxygen, incorporation of two atoms of oxygen)	GO:0040007(growth)	GO:0046872(metal ion binding)
A_84_P15331	-0.0826046	0.550764	0.272644	0.569873	0.00733834	0.834344	0.733198	1.05282	0.0509147	0.668505	0.816623	0.941765	TC310159	AT2G43620.1	NM_129924	chitinase, putative	GO:0004568(chitinase activity)	GO:0012505(endomembrane system)
A_84_P199304	-0.0363211	0.192816	-0.0225508	0.440588	0.0601638	0.835544	0.838063	1.10609	-0.0387973	0.990084	0.141828	1.22449	TC302668	AT1G19610.1	NM_101817	LCR78/PDF1.4 (Low-molecular-weight cysteine-rich 78)	GO:0003674(molecular_function)	GO:0006952(defense response)	GO:0012505(endomembrane system)
A_84_P135955	0.0562958	0.0188266	-0.145182	0.0631012	-0.133223	0.83616	0.712646	0.483402	0.0241399	-0.617358	-0.163044	-0.517662	TC299433	AT4G29980.1	NM_119144	hypothetical protein	GO:0003674(molecular_function)	GO:0008150(biological_process)	GO:0012505(endomembrane system)
A_84_P513910	0.0295736	0.0953729	0.319369	0.255861	0.0269344	0.837322	0.978096	0.438157	0.0342946	-0.168232	-0.147632	-0.324483	TC281632	TC281632
A_84_P11150	0.0462929	-0.210943	-0.0114031	-0.19367	0.0173871	0.838339	0.271053	0.363712	-0.0235252	0.0601779	0.249252	-0.139615	TC282973	AT5G24590.2	NM_122367	ANAC091/TIP (TCV-INTERACTING PROTEIN); transcription coactivator/ transcription factor	GO:0003700(transcription factor activity)	GO:0003713(transcription coactivator activity)	GO:0005634(nucleus)	GO:0007275(multicellular organismal development)	GO:0051607(defense response to virus)
A_84_P852438	0.0754161	-0.227605	0.0549554	-0.159579	0.0089063	0.841152	0.252609	0.395301	0.000636956	0.103819	0.253049	-0.142999	TC307534	TA33602_3702
A_84_P13328	0.00901512	-0.0901101	0.0117225	-0.119167	0.0226354	0.846452	0.19899	0.357673	-0.0274954	0.220941	0.193041	0.0602077	TC289781	AT1G78080.1	NM_106457	RAP2.4 (related to AP2 4); DNA binding / transcription factor	GO:0003677(DNA binding)	GO:0003700(transcription factor activity)	GO:0005634(nucleus)	GO:0006355(regulation of transcription, DNA-dependent)
A_84_P241449	-0.128303	0.132283	0.0982142	0.264044	0.0260185	0.851263	0.385354	0.50112	0.0316883	0.368471	0.337132	0.398764	TC301435	AT1G28190.1	NM_102584	hypothetical protein	GO:0003674(molecular_function)	GO:0005575(cellular_component)	GO:0008150(biological_process)
A_84_P20724	-0.190669	-0.0262673	-0.263503	-0.103396	-0.030871	0.852051	0.348262	0.431701	-0.0200769	0.484599	0.738169	0.243188	TC287538	AT5G63790.1	NM_125774	ANAC102 (Arabidopsis NAC domain containing protein 102); transcription factor	GO:0003700(transcription factor activity)	GO:0007275(multicellular organismal development)
A_84_P15461	0.0236974	-0.195545	-0.0425717	-0.194751	0.0201603	0.852301	0.00164591	0.346829	0.0255545	0.212324	0.51147	-0.0448158	TC281048	AT3G05370.1	NM_111410	disease resistance family protein	GO:0005515(protein binding)	GO:0006952(defense response)	GO:0007165(signal transduction)	GO:0012505(endomembrane system)	GO:0016301(kinase activity)
A_84_P537920	-0.0185967	0.428235	0.335196	0.371358	0.0014343	0.857773	0.458629	0.252453	-0.0145284	0.123433	0.421827	0.0719755	TC294348	AT4G33985.1	NM_119560	hypothetical protein	GO:0003674(molecular_function)	GO:0008150(biological_process)
A_84_P572262	-0.0175668	0.133484	0.328304	0.37608	-0.0607912	0.858028	0.831469	0.635004	0.0176695	1.04342	1.21611	0.628789	TC292942	AT3G10815.1	NM_202545	zinc finger (C3HC4-type RING finger) family protein	GO:0005515(protein binding)	GO:0008270(zinc ion binding)
A_84_P68014	0.00673219	-0.185484	-0.0180329	-0.110089	-0.0225925	0.862681	0.344066	0.326458	0.022608	0.279306	0.691285	0.161481	TC292132	AT4G34150.1	NM_119578	C2 domain-containing protein	GO:0009409(response to cold)
A_84_P65864	-0.0258779	-0.259952	-0.208013	-0.246325	0.0524567	0.8637	0.173697	0.385236	-0.0316459	0.459821	0.637198	0.0097553	TC297472	AT1G18740.1	NM_101732	hypothetical protein	GO:0003674(molecular_function)	GO:0008150(biological_process)
A_84_P23732	0.258096	0.0668013	0.393476	0.122608	0.0928191	0.868591	0.358299	0.584121	0.0461504	0.0190985	0.000867114	0.117882	NP168010	AT1G52570.1	NM_104135	PLDALPHA2 (PHOSPHLIPASE D ALPHA 2); phospholipase D	GO:0004630(phospholipase D activity)	GO:0008152(metabolic process)	GO:0016020(membrane)	GO:0046470(phosphatidylcholine metabolic process)
A_84_P12212	-0.233325	0.0410309	0.152887	0.408162	-0.107455	0.869431	0.665394	0.814495	0.0124644	1.06544	1.24516	1.01802	TC303090	AT1G56060.1	NM_104484	hypothetical protein	GO:0003674(molecular_function)	GO:0005575(cellular_component)	GO:0008150(biological_process)
A_84_P860303	0.055144	0.125438	0.361337	0.148244	-0.11578	0.869948	0.19635	0.0999187	0.0335535	0.592492	0.81155	-0.17111	TC312677	AT3G23170.1	NM_113218	hypothetical protein	GO:0008150(biological_process)
A_84_P136115	-0.18511	0.724211	1.46293	1.23224	0.00826733	0.873214	1.25953	1.00816	0.061806	-0.59263	-0.984702	-0.363855	TC295977	AT1G75750.1	NM_106225	GASA1 (GAST1 PROTEIN HOMOLOG 1)	GO:0003674(molecular_function)	GO:0009505(plant-type cell wall)	GO:0009737(response to abscisic acid stimulus)	GO:0009739(response to gibberellin stimulus)	GO:0009741(response to brassinosteroid stimulus)	GO:0009826(unidimensional cell growth)
A_84_P91639	-0.25788	0.511624	-0.978188	0.295065	-0.0178916	0.874791	0.12675	1.32013	0.0396355	0.107231	-0.199408	1.06068	TC305683	AT2G39030.1	NM_129460	GCN5-related N-acetyltransferase (GNAT) family protein	GO:0005575(cellular_component)	GO:0008080(N-acetyltransferase activity)	GO:0008152(metabolic process)
A_84_P10831	-0.118219	0.087958	0.153601	0.0665033	0.0174156	0.875604	0.214977	0.313984	-0.0250489	0.52555	0.675783	0.235173	TC297362	AT3G25600.1	NM_113458	calmodulin, putative	GO:0005509(calcium ion binding)	GO:0005575(cellular_component)	GO:0008150(biological_process)
A_84_P851226	-0.0170736	0.538155	0.675938	0.588272	0.00444889	0.879163	0.92077	0.641013	-0.0125363	-0.391649	-0.254146	-0.292447	TC306088	AT3G46640.2	NM_001035746	PCL1 (PHYTOCLOCK 1); DNA binding	GO:0003677(DNA binding)	GO:0003700(transcription factor activity)	GO:0007623(circadian rhythm)	GO:0045449(regulation of transcription)
A_84_P208548	0.0119841	0.101047	0.378192	0.216984	0.065608	0.880018	0.279181	0.501765	-0.0457705	0.0517105	0.304254	0.280776	TC299824	AT5G64900.1	NM_125888	ATPEP1/PROPEP1 (Elicitor peptide 1 precursor)	GO:0009611(response to wounding)	GO:0009723(response to ethylene stimulus)	GO:0009753(response to jasmonic acid stimulus)	GO:0045087(innate immune response)
A_84_P610040	0.400241	-0.0438421	0.0845651	-0.168676	0.041933	0.88176	0.740284	0.644479	-0.0742231	1.45632	1.21318	0.829787		BP570450
A_84_P821985	0.23434	0.0408892	-0.222114	-0.196084	-0.197268	0.882374	0.318266	0.282303	0.0156553	0.747103	0.851599	0.166643		TA37193_3702
A_84_P10559	0.204578	-0.593207	-0.691412	-0.583399	-0.0151928	0.884446	0.206984	0.636641	-0.0248191	0.738688	1.19631	0.456528	TC302718	AT1G01560.1	NM_001123738	ATMPK11 (Arabidopsis thaliana MAP kinase 11); MAP kinase/ kinase	GO:0004707(MAP kinase activity)	GO:0005575(cellular_component)	GO:0007165(signal transduction)	GO:0009737(response to abscisic acid stimulus)	GO:0016301(kinase activity)
A_84_P11264	-0.0447858	-0.201672	-0.148417	-0.211512	-0.072114	0.884788	0.936748	0.67406	0.139104	1.37048	1.11272	0.792938	TC295442	AT5G62480.1	NM_125642	ATGSTU9 (GLUTATHIONE S-TRANSFERASE TAU 9); glutathione transferase	GO:0004364(glutathione transferase activity)	GO:0005737(cytoplasm)	GO:0009407(toxin catabolic process)
A_84_P145909	-0.195459	0.0654572	0.511997	0.138273	0.0142479	0.887293	0.381892	0.632041	-0.0643226	0.305286	0.525604	0.0494387	TC292012	AT1G78020.1	NM_106451	senescence-associated protein-related
A_84_P23633	0.319647	0.233457	0.700914	0.386464	0.0448532	0.888785	0.686029	0.835125	-0.0104008	0.688875	0.767534	0.642199	TC285702	AT1G43910.1	NM_103518	AAA-type ATPase family protein	GO:0005524(ATP binding)	GO:0012505(endomembrane system)	GO:0016887(ATPase activity)
A_84_P851247	0.238643	-0.183624	-1.0586	0.346747	0.0155321	0.892554	-0.121585	0.997034	0.0347178	0.847922	1.03211	1.57966	TC306121	AT5G28237.1	NM_203115	tryptophan synthase, beta subunit, putative	GO:0000162(tryptophan biosynthetic process)	GO:0004834(tryptophan synthase activity)
A_84_P19413	-0.0369482	-0.100679	0.196508	-0.0904528	-0.00076904	0.892792	0.277115	0.31088	-0.0216199	-0.100663	0.270036	-0.188218	NP166197	AT3G57530.1	NM_115613	CPK32 (CALCIUM-DEPENDENT PROTEIN KINASE 32); calmodulin-dependent protein kinase/ kinase	GO:0004683(calmodulin-dependent protein kinase activity)	GO:0004698(calcium-dependent protein kinase C activity)	GO:0005515(protein binding)	GO:0005634(nucleus)	GO:0006468(protein amino acid phosphorylation)	GO:0006499(N-terminal protein myristoylation)	GO:0009651(response to salt stress)	GO:0009738(abscisic acid mediated signaling)	GO:0016301(kinase activity)
A_84_P859689	-0.200279	0.717513	1.4629	1.24973	0.0234624	0.892851	1.23407	1.03758	-0.0123087	-0.652766	-1.10269	-0.460226	TC312327	AT1G75750.1	NM_106225	GASA1 (GAST1 PROTEIN HOMOLOG 1)	GO:0003674(molecular_function)	GO:0009505(plant-type cell wall)	GO:0009737(response to abscisic acid stimulus)	GO:0009739(response to gibberellin stimulus)	GO:0009741(response to brassinosteroid stimulus)	GO:0009826(unidimensional cell growth)
A_84_P857154	-0.182673	0.924921	0.695375	1.05086	0.0817963	0.893894	0.174536	0.433712	-0.0558192	0.534108	0.249395	0.313546	TC310877	AT4G32940.1	NM_119448	GAMMA-VPE (Vacuolar processing enzyme gamma); cysteine-type endopeptidase	GO:0000323(lytic vacuole)	GO:0004197(cysteine-type endopeptidase activity)	GO:0006508(proteolysis)	GO:0006624(vacuolar protein processing)	GO:0030693(caspase activity)
A_84_P19559	-0.263906	0.181458	0.0595441	0.216654	-0.00572924	0.89883	1.17086	1.29567	-0.00226142	0.251599	0.0579932	-0.326181	TC299483	AT1G15010.1	NM_101370	hypothetical protein	GO:0003674(molecular_function)	GO:0008150(biological_process)
A_84_P218328	-0.0371291	0.122245	0.257416	0.0978213	-0.0455864	0.899543	0.225176	0.165587	-0.00432704	0.505058	0.575417	-0.256095	TC292755	AT3G23170.1	NM_113218	hypothetical protein	GO:0008150(biological_process)
A_84_P813613	-0.0744349	0.85434	0.648036	0.995752	0.0745608	0.906274	0.289853	0.4593	-0.069812	0.43833	0.23805	0.244429	TC312617	AT4G32940.1	NM_119448	GAMMA-VPE (Vacuolar processing enzyme gamma); cysteine-type endopeptidase	GO:0000323(lytic vacuole)	GO:0004197(cysteine-type endopeptidase activity)	GO:0006508(proteolysis)	GO:0006624(vacuolar protein processing)	GO:0030693(caspase activity)
A_84_P300030	-0.183033	0.182432	0.122116	0.163362	-0.00561771	0.908269	0.358518	0.562597	0.00609046	0.586727	0.772933	0.574606	TC295877	AT5G08790.1	NM_147856	ATAF2 (Arabidopsis NAC domain containing protein 81)	GO:0005634(nucleus)	GO:0007275(multicellular organismal development)	GO:0008361(regulation of cell size)	GO:0009416(response to light stimulus)	GO:0009611(response to wounding)	GO:0009620(response to fungus)	GO:0009744(response to sucrose stimulus)	GO:0009751(response to salicylic acid stimulus)	GO:0009753(response to jasmonic acid stimulus)	GO:0016563(transcription activator activity)
A_84_P60290	-0.0774336	0.00127106	0.199902	0.0911043	0.0404776	0.90831	0.6281	0.580289	0.0224662	0.132964	0.226504	-0.00762461	TC296118	AT5G65300.1	NM_125928	hypothetical protein	GO:0003674(molecular_function)	GO:0008150(biological_process)
A_84_P857187	0.0195004	0.707846	0.280735	0.609962	0.0967742	0.909659	-0.037282	0.453407	0.0207401	0.302053	0.417139	0.466806	TC310888	AT3G10410.1	NM_111876	SCPL49 (serine carboxypeptidase-like 49); serine carboxypeptidase	GO:0004185(serine carboxypeptidase activity)	GO:0006508(proteolysis)	GO:0012505(endomembrane system)
A_84_P824281	-0.015055	0.334774	-0.0763207	0.182702	0.00629469	0.911823	0.240366	0.174948	0.00642367	1.31933	1.31144	1.11171	TC287129	AT1G66700.3	NM_202367	PXMT1; S-adenosylmethionine-dependent methyltransferase	GO:0005575(cellular_component)	GO:0008150(biological_process)	GO:0008757(S-adenosylmethionine-dependent methyltransferase activity)
A_84_P575222	0.260519	-0.0976753	0.424868	0.213684	-0.061721	0.91574	0.385227	0.804814	-0.0796121	0.133355	0.696103	0.277365	TC285917	AT5G09800.1	NM_121017	U-box domain-containing protein	GO:0000151(ubiquitin ligase complex)	GO:0004842(ubiquitin-protein ligase activity)	GO:0005488(binding)	GO:0016567(protein ubiquitination)
A_84_P593234	-0.0744049	0.0373584	0.100889	0.0560005	-0.0883902	0.916788	0.270868	0.254059	0.00249027	0.61873	0.788296	0.298683	TC294923	AT5G66070.1	NM_001037081	zinc finger (C3HC4-type RING finger) family protein	GO:0005515(protein binding)	GO:0008270(zinc ion binding)
A_84_P100456	0.0947693	1.18479	1.07443	1.14307	-0.0105009	0.917829	0.634597	0.577988	0.0201679	-0.465058	0.159921	0.0310252	TC292275	AT1G07050.1	NM_100579	CONSTANS-like protein-related	GO:0003674(molecular_function)	GO:0005575(cellular_component)	GO:0008150(biological_process)
A_84_P22044	0.326216	0.623381	0.876654	0.835658	-0.0158187	0.919657	0.610726	0.897661	0.0577021	-0.126815	-0.417152	0.380519	TC292927	AT2G23560.1	NM_127920	hydrolase, alpha/beta fold family protein	GO:0012505(endomembrane system)	GO:0016787(hydrolase activity)	GO:0016788(hydrolase activity, acting on ester bonds)
A_84_P220458	0.204461	-0.457599	-0.363696	-0.436857	0.0330285	0.922038	0.266353	0.565834	-0.0314466	1.02957	1.26957	0.737752	TC294456	AT4G23610.1	NM_118492	hypothetical protein	GO:0003674(molecular_function)	GO:0005575(cellular_component)	GO:0008150(biological_process)
A_84_P597689	-0.239371	-0.745796	-0.426915	-0.577658	0.139625	0.925648	0.284419	0.656693	-0.108321	-0.211545	-0.126779	-0.0581448	TC293213	AT5G65340.1	NM_125932	hypothetical protein	GO:0003674(molecular_function)	GO:0008150(biological_process)
A_84_P801332	0.00664867	0.0645185	-0.0191282	0.0854799	0.00642694	0.92648	0.291966	0.337771	-0.000671275	0.758976	0.792956	0.397925	TC305203	AT1G09070.1	NM_100778	(AT)SRC2/SRC2 (SOYBEAN GENE REGULATED BY COLD-2); protein binding	GO:0000326(protein storage vacuole)	GO:0005515(protein binding)	GO:0005783(endoplasmic reticulum)	GO:0006623(protein targeting to vacuole)
A_84_P856377	-0.170938	-0.139333	0.0150194	-0.0420197	-0.0747843	0.927786	0.236135	0.325535	-0.0763533	0.934712	0.863007	0.585961	TC310448	AT1G72900.1	NM_105948	disease resistance protein (TIR-NBS class), putative	GO:0004888(transmembrane receptor activity)	GO:0006952(defense response)	GO:0031224(intrinsic to membrane)
A_84_P758556	-0.0291393	0.0266638	0.245009	0.143196	-0.025503	0.928285	0.138899	0.562902	-0.00576057	0.055129	0.600599	0.0971907		AT2G35658.1	NM_001124975	hypothetical protein
A_84_P22967	-0.150433	-0.340132	0.0267077	-0.17623	0.0211116	0.929744	0.386229	0.624118	-0.0273908	0.191321	0.660591	0.0954784	TC298990	AT2G22500.1	NM_127816	mitochondrial substrate carrier family protein	GO:0005488(binding)	GO:0005743(mitochondrial inner membrane)	GO:0006810(transport)	GO:0006839(mitochondrial transport)
A_84_P260800	0.383625	0.30318	1.48611	1.20221	-0.041113	0.930029	0.387826	0.674004	-0.184221	1.23337	1.08165	1.45087	TC294634	AT4G19430.1	NM_118063	hypothetical protein	GO:0003674(molecular_function)	GO:0008150(biological_process)	GO:0009507(chloroplast)
A_84_P226169	-0.152091	0.243473	0.38946	0.115773	0.0447583	0.932113	0.301936	0.725624	-0.0521914	0.718546	0.926491	0.626196	TC292522	AT3G01440.1	NM_111010	oxygen evolving enhancer 3 (PsbQ) family protein	GO:0005509(calcium ion binding)	GO:0009535(chloroplast thylakoid membrane)	GO:0009543(chloroplast thylakoid lumen)	GO:0009654(oxygen evolving complex)	GO:0019684(photosynthesis, light reaction)	GO:0030095(chloroplast photosystem II)
A_84_P15524	0.00895742	-0.481496	-0.362945	-0.583016	0.00970102	0.932283	-0.151654	0.728492	-0.00593125	1.11566	1.64391	0.889055	NP227274	AT3G23120.1	NM_113213	leucine-rich repeat family protein	GO:0005515(protein binding)	GO:0006952(defense response)	GO:0007165(signal transduction)	GO:0012505(endomembrane system)	GO:0016301(kinase activity)
A_84_P15254	-0.0653129	-0.220979	-0.114452	-0.396595	-0.0163545	0.932515	0.097645	0.175118	0.0126387	0.651658	0.877019	0.245723	TC294241	AT1G51700.1	NM_104048	ADOF1 (Arabidopsis dof zinc finger protein 1); DNA binding / transcription factor	GO:0003677(DNA binding)	GO:0003700(transcription factor activity)	GO:0005575(cellular_component)	GO:0045449(regulation of transcription)
A_84_P845040	0.321728	-0.503803	-0.537294	-0.684099	0.041933	0.933941	0.532719	0.296141	0.795605	1.01864	1.03052	-0.296946	TC287053	TC287053
A_84_P17485	-0.0731023	-0.315901	0.146799	-0.204648	-0.0434411	0.934219	0.416912	0.447524	-0.0171854	-0.0168568	0.423739	-0.0752374	TC285568	AT3G49530.1	NM_114813	ANAC062 (Arabidopsis NAC domain containing protein 62); transcription factor	GO:0003700(transcription factor activity)	GO:0005575(cellular_component)	GO:0007275(multicellular organismal development)
A_84_P567920	0.58404	0.502065	0.0113607	0.152542	-0.0511673	0.935156	-0.636614	0.621485	0.00929005	1.62212	1.38299	1.6465	TC297868	AT3G57950.1	NM_115657	hypothetical protein	GO:0003674(molecular_function)	GO:0008150(biological_process)	GO:0009507(chloroplast)
A_84_P14602	-0.0208014	-0.575963	-0.639984	-0.494286	0.0232893	0.937302	0.36932	0.37543	-0.0336772	0.871151	0.848259	0.842553	TC289717	AT1G59590.1	NM_104652	ZCF37
A_84_P21219	-0.00148335	-0.193761	-0.337408	-0.320117	0.0125946	0.937748	0.346293	0.436302	-0.0032264	0.409683	0.587283	0.256291	TC292361	AT3G19580.1	NM_112848	AZF2 (ARABIDOPSIS ZINC-FINGER PROTEIN 2)	GO:0003676(nucleic acid binding)	GO:0003677(DNA binding)	GO:0003700(transcription factor activity)	GO:0005634(nucleus)	GO:0008270(zinc ion binding)	GO:0009414(response to water deprivation)	GO:0009737(response to abscisic acid stimulus)	GO:0009793(embryonic development ending in seed dormancy)	GO:0016564(transcription repressor activity)	GO:0042538(hyperosmotic salinity response)
A_84_P229729	-0.00931323	0.0902118	0.481348	0.262296	0.012477	0.938029	0.719489	0.693649	0.0550184	0.408812	0.546533	0.361627	TC297020	AT2G20142.1	NM_201758	transmembrane receptor	GO:0004888(transmembrane receptor activity)	GO:0007165(signal transduction)	GO:0031224(intrinsic to membrane)	GO:0045087(innate immune response)
A_84_P13462	-0.0135058	-0.323942	-0.188311	-0.398876	-0.053513	0.940194	0.117646	0.497337	-0.0109458	0.592879	1.01256	0.432617	TC282276	AT2G33580.1	NM_128918	protein kinase family protein / peptidoglycan-binding LysM domain-containing protein	GO:0006468(protein amino acid phosphorylation)	GO:0012505(endomembrane system)	GO:0016301(kinase activity)	GO:0016998(cell wall catabolic process)
A_84_P67084	-0.115292	-0.127817	0.00983982	0.0371891	-0.0163141	0.942276	1.19332	0.396418	-0.024475	0.62356	0.594625	0.285843	TC287202	AT1G25400.1	NM_102351	hypothetical protein	GO:0003674(molecular_function)	GO:0005575(cellular_component)	GO:0008150(biological_process)
A_84_P799139	0.244998	-0.198296	-0.507362	-0.509403	0.0650398	0.944283	0.263776	0.334983	-0.0073203	1.02096	1.01681	0.948381	TC283958	AT3G52430.1	NM_115103	PAD4 (PHYTOALEXIN DEFICIENT 4); triacylglycerol lipase	GO:0001666(response to hypoxia)	GO:0002213(defense response to insect)	GO:0004806(triacylglycerol lipase activity)	GO:0005515(protein binding)	GO:0005575(cellular_component)	GO:0006629(lipid metabolic process)	GO:0009625(response to insect)	GO:0009627(systemic acquired resistance)	GO:0009816(defense response to bacterium, incompatible interaction)	GO:0009862(systemic acquired resistance, salicylic acid mediated signaling pathway)	GO:0010150(leaf senescence)	GO:0010310(regulation of hydrogen peroxide metabolic process)	GO:0016298(lipase activity)	GO:0031348(negative regulation of defense response)	GO:0051707(response to other organism)
A_84_P860211	-0.0407021	0.897735	0.685045	1.03884	0.0459471	0.949172	0.227054	0.435489	0.0531409	0.620689	0.403148	0.303208	TC312617	TC312617
A_84_P14710	-0.110912	-0.259347	-0.664624	-0.393197	0.0300465	0.949893	0.162212	0.700186	-0.00416727	1.16657	1.27604	1.17241	TC293386	AT3G56710.1	NM_115530	SIB1 (SIGMA FACTOR BINDING PROTEIN 1); binding	GO:0005488(binding)	GO:0005515(protein binding)	GO:0008150(biological_process)	GO:0009507(chloroplast)
A_84_P305870	0.458191	-0.429044	-0.69103	-0.837835	0.182882	0.949924	1.01007	0.852498	0.177371	0.442524	0.207779	-0.296946	TC295793	AT2G21780.1	NM_127747	hypothetical protein	GO:0003674(molecular_function)	GO:0005575(cellular_component)	GO:0008150(biological_process)
A_84_P193364	0.46661	-0.628801	-0.116781	-0.284428	0.0051958	0.950234	0.261674	0.679863	-0.0507181	0.0596376	0.690696	-0.102668	TC289193	AT1G56660.1	NM_104542	hypothetical protein	GO:0003674(molecular_function)	GO:0005575(cellular_component)	GO:0008150(biological_process)
A_84_P556555	-0.103671	0.606371	0.295157	0.572746	-0.0186179	0.954981	0.336112	0.904072	-0.0109893	0.818844	0.811225	0.704044	TC282394	AT5G02490.1	NM_120327	heat shock cognate 70 kDa protein 2 (HSC70-2) (HSP70-2)	GO:0005524(ATP binding)	GO:0005829(cytosol)	GO:0006457(protein folding)	GO:0009408(response to heat)	GO:0009617(response to bacterium)
A_84_P814230	-0.120852	-0.396216	-0.0566077	-0.472786	-0.020545	0.956495	0.688059	0.574876	0.0562899	0.637018	0.895274	0.527825	TC298990	AT2G22500.1	NM_127816	mitochondrial substrate carrier family protein	GO:0005488(binding)	GO:0005743(mitochondrial inner membrane)	GO:0006810(transport)	GO:0006839(mitochondrial transport)
A_84_P21861	0.0451187	-0.281017	0.132434	-0.18006	0.0208368	0.956612	0.343671	0.508515	0.0351945	0.361455	0.776065	0.11795	TC288317	AT1G67470.1	NM_105414	protein kinase family protein	GO:0005575(cellular_component)	GO:0006468(protein amino acid phosphorylation)	GO:0016301(kinase activity)
A_84_P218298	-0.0710206	0.0731707	-0.140497	0.140301	0.00307448	0.956769	-0.342896	0.526747	0.00346025	0.656509	0.887527	0.886109	TC301580	AT2G42760.1	NM_129837	hypothetical protein	GO:0003674(molecular_function)	GO:0005575(cellular_component)	GO:0008150(biological_process)
A_84_P808536	0.383579	-0.852073	-0.570851	-0.862228	-0.0757594	0.957284	0.690062	0.40562	-0.0705571	-0.236278	-0.122066	-0.365556		TA27572_3702
A_84_P21202	-0.0440588	-0.193051	0.124724	-0.137249	0.00453565	0.959236	0.768121	0.666947	0.00307803	0.0180341	0.126045	-0.126851	TC297892	AT3G12830.1	NM_112119	auxin-responsive family protein	GO:0003674(molecular_function)	GO:0009733(response to auxin stimulus)
A_84_P189784	0.517943	-0.0752927	0.03385	-0.118292	0.00811186	0.960968	0.169052	0.327301	0.0489412	0.0938632	0.911155	0.0434207		AT3G18690.1	NM_112755	MKS1 (MAP KINASE SUBSTRATE 1)	GO:0005515(protein binding)	GO:0005634(nucleus)	GO:0009870(defense response signaling pathway, resistance gene-dependent)
A_84_P18710	0.0223684	0.927841	0.489469	0.875331	0.0198918	0.962517	0.43459	0.636681	0.00217029	0.345413	0.554454	0.246883	TC304301	AT5G23660.1	NM_122271	MTN3 (ARABIDOPSIS HOMOLOG OF MEDICAGO TRUNCATULA MTN3)	GO:0008150(biological_process)	GO:0016020(membrane)
A_84_P843011	0.0791735	1.33682	1.17341	1.29825	0.0181725	0.967248	0.600864	0.588089	-0.02987	-0.484745	0.120958	-0.0170187	NP303026	AT1G07050.1	NM_100579	CONSTANS-like protein-related	GO:0003674(molecular_function)	GO:0005575(cellular_component)	GO:0008150(biological_process)
A_84_P22149	-0.0919067	0.755814	0.514526	0.904339	0.0437847	0.968678	1.13224	1.04765	0.0160079	1.24849	0.966182	1.15461	TC306384	AT3G13310.1	NM_112176	DNAJ heat shock N-terminal domain-containing protein	GO:0006457(protein folding)	GO:0031072(heat shock protein binding)	GO:0051082(unfolded protein binding)
A_84_P751617	0.279484	0.563937	1.01073	-0.381233	0.0318701	0.969558	1.27565	0.300875	-0.0297168	0.592134	1.3244	-0.0735403		AT1G63860.1		pseudo
A_84_P21501	-0.0287678	0.0476045	-0.328321	-0.0636672	-0.0216763	0.970595	0.354241	0.27526	-0.0342861	0.536911	1.24797	0.0578914	TC285680	AT5G05410.1	NM_120623	DREB2A (DRE-BINDING PROTEIN 2A); DNA binding / transcription activator/ transcription factor	GO:0003677(DNA binding)	GO:0003700(transcription factor activity)	GO:0005634(nucleus)	GO:0006355(regulation of transcription, DNA-dependent)	GO:0009408(response to heat)	GO:0009414(response to water deprivation)	GO:0010224(response to UV-B)	GO:0010286(heat acclimation)	GO:0016563(transcription activator activity)	GO:0042542(response to hydrogen peroxide)
A_84_P218028	-0.056122	0.486575	0.648532	0.489142	0.000851426	0.973455	0.622113	0.724332	-0.0143254	0.512915	0.722392	0.181702	TC292380	AT3G47640.1	NM_114632	basic helix-loop-helix (bHLH) family protein	GO:0003677(DNA binding)	GO:0003700(transcription factor activity)	GO:0005634(nucleus)	GO:0009507(chloroplast)	GO:0045449(regulation of transcription)
A_84_P109962	0.791934	0.0997699	0.212425	0.221222	-0.0535928	0.97396	0.866654	0.706572	0.111263	2.1593	2.521	2.12949	NP222421	AT1G21240.1	NM_101977	WAK3 (WALL ASSOCIATED KINASE 3); kinase/ protein serine/threonine kinase	GO:0004674(protein serine/threonine kinase activity)	GO:0005886(plasma membrane)	GO:0006468(protein amino acid phosphorylation)	GO:0016301(kinase activity)
A_84_P831926	0.409611	0.0468619	0.0655191	0.28607	0.148649	0.974386	0.474843	0.487913	-0.0108146	0.591529	0.45392	0.580475	TC287576	AT3G09020.1	NM_111736	alpha 1,4-glycosyltransferase family protein / glycosyltransferase sugar-binding DXD motif-containing protein	GO:0005795(Golgi stack)	GO:0008150(biological_process)	GO:0016740(transferase activity)	GO:0016757(transferase activity, transferring glycosyl groups)
A_84_P179084	0.0338034	0.152777	0.210533	0.246675	-0.0298743	0.975976	0.219747	0.521342	0.0462917	0.572586	1.01939	0.428847	TC285728	AT5G35735.1	NM_122964	auxin-responsive family protein	GO:0016020(membrane)
A_84_P536862	-0.043233	0.542489	0.273601	0.709613	0.0472466	0.978018	0.752212	0.998081	0.0215413	0.74438	0.62678	0.718244	TC300297	AT3G29034.1	NM_180315	hypothetical protein	GO:0003674(molecular_function)	GO:0005575(cellular_component)	GO:0008150(biological_process)
A_84_P838584	0.39904	-0.0438421	-0.0732801	-0.127448	0.041933	0.980491	0.532719	1.05454	0.154353	1.08543	1.40842	0.0133727	NP034025	AT1G49440.1		pseudo
A_84_P242895	0.117473	-0.426928	-0.0849231	-0.172104	-0.00856181	0.98129	0.558424	0.482437	0.0239104	-0.0686347	0.357256	-0.347226	TC286624	AT1G66160.1	NM_105287	U-box domain-containing protein	GO:0000151(ubiquitin ligase complex)	GO:0004842(ubiquitin-protein ligase activity)	GO:0005488(binding)	GO:0016567(protein ubiquitination)
A_84_P108542	0.000345394	0.498324	0.604067	0.693022	0.010217	0.983367	0.440638	0.841465	0.010228	0.250265	0.597863	0.262426	TC293513	AT2G41180.1	NM_129683	sigA-binding protein-related	GO:0003674(molecular_function)	GO:0008150(biological_process)	GO:0009507(chloroplast)
A_84_P19082	0.0698454	-0.162322	0.126784	-0.241859	-0.0130568	0.985044	0.68054	0.362584	-0.0369579	0.165521	0.259693	-0.317826	TC292590	AT1G22190.1	NM_102069	AP2 domain-containing transcription factor, putative	GO:0003677(DNA binding)	GO:0003700(transcription factor activity)	GO:0005634(nucleus)	GO:0006355(regulation of transcription, DNA-dependent)
A_84_P794184	-0.0409608	0.137545	-0.0490299	0.38319	0.0591457	0.985535	-0.0113328	0.155022	0.112255	0.674164	0.838227	0.435749	TC300867	CB257425
A_84_P822525	0.229175	-0.220371	-0.223145	-0.417395	0.0225681	0.987988	0.134672	0.192796	0.0230306	0.759897	0.913916	0.324287	TC294241	AT1G51700.1	NM_104048	ADOF1 (Arabidopsis dof zinc finger protein 1); DNA binding / transcription factor	GO:0003677(DNA binding)	GO:0003700(transcription factor activity)	GO:0005575(cellular_component)	GO:0045449(regulation of transcription)
A_84_P762152	-0.486465	-1.47964	-1.53856	-1.64221	0.0498745	0.990564	1.34399	0.296141	0.270055	0.488566	0.558296	0.349727		AT3G43572.1	NM_001125290	hypothetical protein	GO:0012505(endomembrane system)
A_84_P284470	-0.141751	0.62582	0.805251	0.501953	-0.0275972	0.990589	0.714741	0.866451	-0.0101888	1.12577	1.34057	0.794607	TC293874	AT5G05250.1	NM_120607	hypothetical protein	GO:0003674(molecular_function)	GO:0008150(biological_process)
A_84_P11129	0.133395	0.486782	0.16398	0.75238	0.102184	0.99077	0.788459	1.5225	-0.00928488	1.03726	0.787579	1.17313	NP231510	AT5G14180.1	NM_121422	MPL1 (MYZUS PERSICAE-INDUCED LIPASE 1); catalytic	GO:0003824(catalytic activity)	GO:0006114(glycerol biosynthetic process)	GO:0006629(lipid metabolic process)	GO:0012505(endomembrane system)
A_84_P20977	0.0829294	-0.23709	0.266473	-0.299105	-0.0332961	0.99126	0.352754	0.390986	-0.0311387	0.200973	0.706751	0.236901	TC298584	AT1G14480.1	NM_101315	protein binding	GO:0005515(protein binding)	GO:0005575(cellular_component)	GO:0008150(biological_process)
A_84_P526889	0.177716	0.365899	0.0882667	0.226672	-0.0191794	0.993599	0.254004	0.423815	0.00869746	0.946462	0.695446	0.620978	TC298357	AT2G17300.1	NM_127285	hypothetical protein	GO:0003674(molecular_function)	GO:0008150(biological_process)	GO:0009507(chloroplast)
A_84_P178324	-0.134921	0.218442	0.315767	0.0854708	-0.00465607	0.995758	-0.125636	0.16763	-0.00487985	0.682488	0.802418	0.271291	TC287465	AT3G18710.1	NM_112757	U-box domain-containing protein	GO:0000151(ubiquitin ligase complex)	GO:0004842(ubiquitin-protein ligase activity)	GO:0005488(binding)	GO:0016567(protein ubiquitination)
A_84_P19456	-0.0175437	0.222651	0.272552	0.0427116	-0.085445	1.0022	0.449162	0.737236	-0.42742	1.21965	1.40386	0.868443	TC282482	AT4G04500.1	NM_116688	protein kinase family protein	GO:0006468(protein amino acid phosphorylation)	GO:0012505(endomembrane system)	GO:0016301(kinase activity)
A_84_P270470	-0.0105258	-0.253154	0.0557774	-0.406679	-0.0633904	1.00258	0.133073	0.379886	0.0317627	0.353174	0.668521	-0.0720614	TC302710	AT3G54000.1	NM_202700	hypothetical protein	GO:0003674(molecular_function)	GO:0005575(cellular_component)	GO:0008150(biological_process)
A_84_P857928	0.00245503	-0.868785	-0.849333	-0.849044	0.00541941	1.00296	0.647037	0.203001	-0.0146892	0.58781	0.465743	-0.0204864	TC311316	DR229192
A_84_P19389	-0.0334012	-0.225468	-0.211567	-0.116597	0.008915	1.00608	0.645738	0.550016	0.0171243	0.584336	0.6697	0.387888	TC300013	AT3G52450.1	NM_115105	U-box domain-containing protein	GO:0000151(ubiquitin ligase complex)	GO:0004842(ubiquitin-protein ligase activity)	GO:0005488(binding)	GO:0016567(protein ubiquitination)
A_84_P815994	0.269821	0.349055	-1.422	0.102066	-0.190057	1.00744	-0.574313	0.979476	-0.0245403	0.267578	-0.0643731	1.70851	TC301728	AT1G54020.2	NM_104279	myrosinase-associated protein, putative	GO:0004091(carboxylesterase activity)	GO:0006629(lipid metabolic process)	GO:0012505(endomembrane system)
A_84_P786720	-0.104854	0.140856	0.138576	0.158891	0.0231802	1.01011	0.353876	0.593382	0.0539164	0.743143	0.867057	0.640224	TC296491	AT5G08790.1	NM_147856	ATAF2 (Arabidopsis NAC domain containing protein 81)	GO:0005634(nucleus)	GO:0007275(multicellular organismal development)	GO:0008361(regulation of cell size)	GO:0009416(response to light stimulus)	GO:0009611(response to wounding)	GO:0009620(response to fungus)	GO:0009744(response to sucrose stimulus)	GO:0009751(response to salicylic acid stimulus)	GO:0009753(response to jasmonic acid stimulus)	GO:0016563(transcription activator activity)
A_84_P17009	0.0854703	-0.237303	0.0696809	-0.209662	-0.0789664	1.01011	0.00286698	0.194759	0.00679813	0.456904	0.851047	0.404099	TC292861	AT1G20823.1	NM_101935	zinc finger (C3HC4-type RING finger) family protein	GO:0005515(protein binding)	GO:0008270(zinc ion binding)
A_84_P542893	0.292869	0.147432	0.369097	0.289675	-0.00986531	1.0114	0.606485	0.402642	0.0257269	0.142112	0.0350816	-0.568402	TC298680	AT2G30230.1	NM_128576	hypothetical protein	GO:0003674(molecular_function)	GO:0008150(biological_process)	GO:0012505(endomembrane system)
A_84_P306860	-0.135438	0.186162	0.282763	0.231527	-0.0189696	1.01287	0.736755	0.458508	0.0189693	0.767793	0.923926	0.378802	TC302680	AT5G10695.1	NM_121107	hypothetical protein	GO:0005575(cellular_component)	GO:0008150(biological_process)
A_84_P839790	0.272745	-0.283654	-0.198736	-0.268153	-0.0363887	1.0137	0.381381	0.343572	0.0021782	0.60428	0.949942	0.38924	NP173943	NP173943
A_84_P599034	-0.027554	-0.177355	-0.0957755	-0.0114419	0.0136732	1.0149	0.0106293	0.58702	-0.0384876	-0.0284265	0.372897	-0.0485802		AT3G16860.1	NM_112562	COBL8 (COBRA-LIKE PROTEIN 8 PRECURSOR)	GO:0008150(biological_process)	GO:0031225(anchored to membrane)
A_84_P89769	0.17606	-0.193897	-0.0642825	-0.0127166	-0.0230222	1.01888	0.654157	0.620227	0.0274527	0.301091	0.745634	0.241814	TC287751	AT2G35930.1	NM_129152	U-box domain-containing protein	GO:0000151(ubiquitin ligase complex)	GO:0004842(ubiquitin-protein ligase activity)	GO:0005488(binding)	GO:0016567(protein ubiquitination)
A_84_P555310	0.160263	0.363086	-0.0383436	0.116113	-0.049396	1.01943	-0.300934	0.137257	0.016726	0.216019	0.650299	0.672671	TC288863	AT2G36650.1	NM_129220	hypothetical protein	GO:0003674(molecular_function)	GO:0008150(biological_process)
A_84_P798395	0.294794	0.457984	0.290249	0.158695	-0.0402089	1.02499	0.552393	0.370725	0.0881861	0.599015	1.79032	1.22444		EG495537
A_84_P836721	-0.111553	-0.649912	-0.426361	-0.664046	-0.00789826	1.02576	0.408678	0.364659	0.00982538	0.619607	0.782596	0.0787356	TC280237	AT4G19520.1	NM_118072	disease resistance protein (TIR-NBS-LRR class), putative	GO:0004888(transmembrane receptor activity)	GO:0005515(protein binding)	GO:0005524(ATP binding)	GO:0006952(defense response)	GO:0031224(intrinsic to membrane)
A_84_P761348	-0.0262249	-0.228037	-0.147175	-0.34577	-0.0212413	1.02682	0.847781	0.511395	0.0568659	0.954869	0.557736	0.378912		AT3G57930.2	NM_001035804	hypothetical protein	GO:0003674(molecular_function)	GO:0008150(biological_process)
A_84_P205068	0.354129	0.130992	-0.491499	0.150524	0.0381573	1.03092	0.546522	1.30887	0.0269506	0.469948	0.943417	0.381383		AT1G17744.1	NM_001123830	hypothetical protein
A_84_P20293	0.0719749	1.20846	1.14053	1.26879	-0.0281139	1.03175	0.67236	0.819423	0.0429304	0.69704	0.873269	1.18161	TC289946	AT3G12500.1	NM_112085	ATHCHIB (BASIC CHITINASE); chitinase	GO:0004568(chitinase activity)	GO:0009871(jasmonic acid and ethylene-dependent systemic resistance, ethylene mediated signaling pathway)	GO:0012505(endomembrane system)	GO:0050832(defense response to fungus)
A_84_P750919	-0.401428	-1.88154	-1.51668	-2.0467	0.041933	1.03624	1.03169	0.353492	0.0917102	0.197013	0.352664	0.0133727		AT1G42570.1		pseudo
A_84_P96276	0.0101846	0.870711	1.04086	0.893898	-0.00491497	1.03679	0.634081	0.803327	-0.0258125	-0.215346	0.104383	-0.1971	TC285113	AT5G60100.1	NM_125403	APRR3 (PSEUDO-RESPONSE REGULATOR 3); transcription regulator	GO:0000156(two-component response regulator activity)	GO:0007623(circadian rhythm)	GO:0016310(phosphorylation)	GO:0030528(transcription regulator activity)	GO:0032091(negative regulation of protein binding)	GO:0042752(regulation of circadian rhythm)
A_84_P156715	0.458033	-0.236987	-0.0838249	-0.313661	-0.00231705	1.04488	0.243513	0.625982	0.0359943	0.944303	0.982556	0.777426	TC292574	AT5G62770.1	NM_125672	hypothetical protein	GO:0003674(molecular_function)	GO:0008150(biological_process)
A_84_P785814	0.801641	0.94831	0.622419	1.1145	0.103736	1.05099	-0.211862	0.595169	-0.0339366	-0.123368	-0.407282	0.672058	TC299977	AT4G11290.1	NM_117200	peroxidase, putative	GO:0004601(peroxidase activity)	GO:0006118(electron transport)	GO:0006979(response to oxidative stress)	GO:0012505(endomembrane system)
A_84_P75644	0.224358	1.54256	0.683261	1.07092	-0.0836349	1.05445	0.0425278	0.969464	0.0524238	0.942712	1.45255	1.2113	TC303452	AT2G05440.1	NM_179606	glycine-rich protein	GO:0003674(molecular_function)	GO:0008150(biological_process)	GO:0012505(endomembrane system)
A_84_P13961	0.26979	0.694989	0.513527	0.539684	-0.0651159	1.05838	0.324488	0.903048	0.00534287	1.64252	1.73666	1.58524	TC293113	AT5G13320.1	NM_121335	PBS3 (AVRPPHB SUSCEPTIBLE 3)	GO:0003674(molecular_function)	GO:0005575(cellular_component)	GO:0006952(defense response)	GO:0009733(response to auxin stimulus)	GO:0009816(defense response to bacterium, incompatible interaction)	GO:0009863(salicylic acid mediated signaling pathway)	GO:0016046(detection of fungus)	GO:0042742(defense response to bacterium)
A_84_P18215	0.210025	0.340035	0.333512	0.244959	0.0138991	1.05936	-0.0426701	0.750368	0.0500615	1.46953	1.75379	1.10218	TC284857	AT2G32290.1	NM_128788	BAM6/BMY5 (BETA-AMYLASE 6); beta-amylase	GO:0000272(polysaccharide catabolic process)	GO:0005575(cellular_component)	GO:0005975(carbohydrate metabolic process)	GO:0016161(beta-amylase activity)	GO:0030244(cellulose biosynthetic process)
A_84_P23919	0.00770431	-0.417943	-0.224895	0.299362	-0.00379648	1.06018	0.683235	1.43033	-0.0138066	2.15717	2.29169	2.49135	TC291659	AT2G35980.1	NM_129157	YLS9 (YELLOW-LEAF-SPECIFIC GENE 9)	GO:0003674(molecular_function)	GO:0009507(chloroplast)	GO:0051607(defense response to virus)	GO:0051707(response to other organism)
A_84_P20325	0.0244445	-0.189227	0.320722	-0.147286	0.0342853	1.06129	0.598358	0.322841	0.00127614	0.44271	0.326282	0.0325723	TC291266	AT3G50060.1	NM_114866	MYB77; DNA binding / transcription factor	GO:0003677(DNA binding)	GO:0003700(transcription factor activity)	GO:0006355(regulation of transcription, DNA-dependent)	GO:0009651(response to salt stress)	GO:0009723(response to ethylene stimulus)	GO:0009737(response to abscisic acid stimulus)	GO:0009739(response to gibberellin stimulus)	GO:0009751(response to salicylic acid stimulus)	GO:0009753(response to jasmonic acid stimulus)	GO:0046686(response to cadmium ion)	GO:0048527(lateral root development)
A_84_P11125	0.501364	-0.0309057	0.282073	0.427339	0.0462862	1.06383	0.860464	0.600505	0.124645	0.382856	0.576876	0.626975	TC303866	AT5G12880.1	NM_121291	proline-rich family protein	GO:0003674(molecular_function)	GO:0008150(biological_process)	GO:0012505(endomembrane system)
A_84_P21769	-0.0163415	0.280037	-0.474294	1.11629	0.0127192	1.06809	-0.205654	1.21265	-0.0274357	1.29609	0.997305	2.12676	NP043293	AT1G61120.1	NM_104793	terpene synthase/cyclase family protein	GO:0000287(magnesium ion binding)	GO:0000304(response to singlet oxygen)	GO:0005575(cellular_component)	GO:0016829(lyase activity)
A_84_P245475	0.231916	-0.549529	-0.580478	-0.232361	-0.00896934	1.07044	0.605531	1.09526	-0.0024916	-0.123247	0.558559	-0.0804325	TC287210	AT2G25460.1	NM_128103	hypothetical protein	GO:0003674(molecular_function)	GO:0005575(cellular_component)	GO:0008150(biological_process)
A_84_P73494	-0.0480704	0.128991	0.281446	0.117612	0.0030549	1.07194	-0.387809	0.232885	-0.0585756	0.615164	1.1064	0.318445	TC307196	AT2G34090.2	NM_201866	MEE18 (maternal effect embryo arrest 18)	GO:0003674(molecular_function)	GO:0005575(cellular_component)	GO:0009793(embryonic development ending in seed dormancy)
A_84_P284310	0.106825	1.394	0.933576	-0.0122012	-0.0470501	1.07204	0.965029	0.0459579	0.0350546	0.927188	1.48239	0.813303	TC293112	AT2G01520.1	NM_126213	MLP328 (MLP-LIKE PROTEIN 328)	GO:0003674(molecular_function)	GO:0005575(cellular_component)	GO:0006952(defense response)	GO:0009607(response to biotic stimulus)
A_84_P22797	0.114631	0.694772	0.579973	1.13679	-0.021588	1.07259	1.01156	1.16122	0.0321977	1.07581	0.863012	1.11763	TC289522	AT1G33030.1	NM_103036	O-methyltransferase family 2 protein	GO:0005829(cytosol)	GO:0008171(O-methyltransferase activity)	GO:0009809(lignin biosynthetic process)
A_84_P20535	-0.154628	0.131755	0.29974	0.298542	0.0154991	1.0769	0.710631	0.56577	0.0332867	0.860134	1.06949	0.784304	TC299544	AT4G17500.1	NM_117855	ATERF-1 (ETHYLENE RESPONSIVE ELEMENT BINDING FACTOR 1); DNA binding / transcription activator/ transcription factor	GO:0003677(DNA binding)	GO:0003700(transcription factor activity)	GO:0005643(nuclear pore)	GO:0006355(regulation of transcription, DNA-dependent)	GO:0016563(transcription activator activity)
A_84_P24091	0.283471	0.207669	0.615115	0.046716	0.0385187	1.07713	-0.0161113	0.0936941	0.0366658	0.370142	0.696709	0.253264	TC312036	AT3G45960.1	NM_114465	ATEXLA3 (ARABIDOPSIS THALIANA EXPANSIN-LIKE A3)	GO:0003674(molecular_function)	GO:0009505(plant-type cell wall)	GO:0009664(plant-type cell wall organization and biogenesis)	GO:0009826(unidimensional cell growth)	GO:0009828(plant-type cell wall loosening)
A_84_P16097	-0.0170693	-0.159263	0.0661153	0.0065721	-0.0407502	1.0789	0.571953	0.669114	0.0515759	0.680585	1.23406	0.629307	TC288702	AT1G24140.1	NM_102260	matrixin family protein	GO:0004222(metalloendopeptidase activity)	GO:0006508(proteolysis)	GO:0031225(anchored to membrane)
A_84_P242113	0.216343	0.0765741	0.178386	0.00652973	-0.00873669	1.09318	0.377936	0.548358	-0.0083071	0.305908	0.591508	-0.0727426		AT4G19520.1	NM_118072	disease resistance protein (TIR-NBS-LRR class), putative	GO:0004888(transmembrane receptor activity)	GO:0005515(protein binding)	GO:0005524(ATP binding)	GO:0006952(defense response)	GO:0031224(intrinsic to membrane)
A_84_P21836	0.0386338	-0.259151	0.139625	-0.278704	-0.0200822	1.09346	0.54124	0.260964	-0.0125926	0.48889	0.847199	0.252912	TC309229	AT1G72940.1	NM_105952	disease resistance protein (TIR-NBS class), putative	GO:0004888(transmembrane receptor activity)	GO:0006952(defense response)	GO:0031224(intrinsic to membrane)
A_84_P18423	0.126821	0.248242	0.0618656	0.1907	0.0105352	1.10159	0.409689	0.958025	0.0176062	1.41067	1.38263	1.34047	TC298177	AT3G47480.1	NM_114616	calcium-binding EF hand family protein	GO:0005509(calcium ion binding)	GO:0008150(biological_process)	GO:0012505(endomembrane system)
A_84_P286390	0.0708223	0.149139	-0.194082	0.562727	0.0559732	1.10299	-0.0461002	0.857381	0.149986	0.75648	1.38363	1.22377	TC290740	AT3G25780.1	NM_113477	AOC3 (ALLENE OXIDE CYCLASE 3)	GO:0005886(plasma membrane)	GO:0009695(jasmonic acid biosynthetic process)	GO:0046423(allene-oxide cyclase activity)
A_84_P786287	0.118758	0.23579	-0.242295	0.11937	-0.000830114	1.10392	0.254675	0.316868	-0.0270935	0.754273	1.33154	0.246304	TC298544	AT5G05410.2	NM_001036760	DREB2A (DRE-BINDING PROTEIN 2A); DNA binding / transcription activator/ transcription factor	GO:0003677(DNA binding)	GO:0003700(transcription factor activity)	GO:0005634(nucleus)	GO:0006355(regulation of transcription, DNA-dependent)	GO:0009408(response to heat)	GO:0009414(response to water deprivation)	GO:0010224(response to UV-B)	GO:0010286(heat acclimation)	GO:0016563(transcription activator activity)	GO:0042542(response to hydrogen peroxide)
A_84_P196584	0.0340897	-0.641591	-0.739586	-0.764484	-0.0148807	1.10919	0.207533	0.541513	0.0672191	1.55511	1.94189	0.83382	NP162702	AT3G48650.1		pseudo
A_84_P869292	-0.190586	0.19305	0.3826	0.32263	-0.0111973	1.11065	0.637186	0.512087	0.0182521	0.890979	1.13912	0.789239	TC299544	AT4G17500.1	NM_117855	ATERF-1 (ETHYLENE RESPONSIVE ELEMENT BINDING FACTOR 1); DNA binding / transcription activator/ transcription factor	GO:0003677(DNA binding)	GO:0003700(transcription factor activity)	GO:0005643(nuclear pore)	GO:0006355(regulation of transcription, DNA-dependent)	GO:0016563(transcription activator activity)
A_84_P16831	-0.00690396	-0.139296	-0.175857	-0.0383163	-0.0179636	1.11435	0.855947	0.575377	0.0372444	1.05984	1.29855	1.03418	TC287852	AT5G27420.1	NM_122624	zinc finger (C3HC4-type RING finger) family protein	GO:0005515(protein binding)	GO:0008270(zinc ion binding)	GO:0009737(response to abscisic acid stimulus)	GO:0012505(endomembrane system)
A_84_P17866	-0.0807757	0.737411	0.494663	0.41409	-0.0207558	1.12041	0.480677	0.802441	-0.0299377	1.21656	1.30899	1.19318	TC293108	AT1G01680.1	NM_100050	U-box domain-containing protein	GO:0000151(ubiquitin ligase complex)	GO:0004842(ubiquitin-protein ligase activity)	GO:0016567(protein ubiquitination)
A_84_P816048	0.0856724	-0.240208	-0.0219926	-0.173797	-0.0286177	1.12353	0.64782	0.519366	0.0396465	0.447431	0.589003	-0.0513412	TC300306	AT1G79245.1		pseudo
A_84_P520350	0.10098	-1.10009	-1.04515	-0.894016	-0.00513189	1.12388	0.821677	1.4513	-0.0740864	1.71612	1.33776	1.15777	NP230685	NP230685
A_84_P289964	-0.21962	0.0880296	0.34625	0.345673	-0.0162591	1.12817	0.7605	0.722265	0.0026421	0.458738	0.659923	0.308628	TC299385	AT1G19020.1	NM_101759	hypothetical protein	GO:0003674(molecular_function)	GO:0005575(cellular_component)	GO:0008150(biological_process)
A_84_P859968	0.445362	0.750222	0.221968	0.986321	0.00110759	1.12989	0.860105	1.55793	-0.00572249	1.11683	0.75382	1.25175	TC312496	AT5G14180.1	NM_121422	MPL1 (MYZUS PERSICAE-INDUCED LIPASE 1); catalytic	GO:0003824(catalytic activity)	GO:0006114(glycerol biosynthetic process)	GO:0006629(lipid metabolic process)	GO:0012505(endomembrane system)
A_84_P124252	0.0272812	-0.122973	0.0759112	-0.275761	0.000210444	1.13907	0.474431	0.487736	-0.0117024	0.563945	0.935721	0.135252	TC291327	AT2G41010.1	NM_129666	ATCAMBP25 (ARABIDOPSIS THALIANA CALMODULIN (CAM)-BINDING PROTEIN OF 25 KDA); calmodulin binding	GO:0005516(calmodulin binding)	GO:0005634(nucleus)	GO:0009414(response to water deprivation)	GO:0009651(response to salt stress)	GO:0010337(regulation of salicylic acid metabolic process)
A_84_P220868	0.908153	0.551181	0.392791	0.753454	-0.00173706	1.14048	0.689552	0.776164	0.0133157	1.73017	1.07683	2.21836	TC290555	AT2G17740.1	NM_127328	DC1 domain-containing protein	GO:0005575(cellular_component)
A_84_P550081	-0.083307	0.629495	0.760563	0.850008	0.00799839	1.14428	0.818755	0.961537	-0.0819904	0.688369	0.702829	0.713204	NP502568	AT3G09410.2	NM_202537	pectinacetylesterase family protein	GO:0004091(carboxylesterase activity)	GO:0008150(biological_process)
A_84_P585099	0.456583	0.699672	0.825249	0.635772	0.00978516	1.14572	0.530444	0.846303	0.0175772	1.35579	1.3308	1.0825	TC307818	AT5G24200.1	NM_122326	triacylglycerol lipase	GO:0004806(triacylglycerol lipase activity)	GO:0005575(cellular_component)	GO:0006629(lipid metabolic process)
A_84_P810288	0.0465081	0.411558	0.24314	0.277546	0.00964131	1.14688	0.0575282	0.206932	-0.00716344	0.896076	0.95943	0.505968	TC311282	AT3G56880.1	NM_115547	VQ motif-containing protein	GO:0003674(molecular_function)	GO:0005575(cellular_component)	GO:0008150(biological_process)
A_84_P13172	0.319826	0.745087	0.329523	1.31711	-0.00118588	1.14708	0.563261	0.991075	0.000126223	0.985887	0.70109	1.40779	TC300247	AT5G67080.1	NM_126108	MAPKKK19 (Mitogen-activated protein kinase kinase kinase 19); kinase	GO:0005575(cellular_component)	GO:0006468(protein amino acid phosphorylation)	GO:0016301(kinase activity)
A_84_P820634	0.251044	-0.0130572	0.15861	0.0522561	0.0267511	1.14845	0.245784	0.253809	-0.0182644	0.477582	1.06928	0.290519	TC306624	AT5G59550.1	NM_125347	zinc finger (C3HC4-type RING finger) family protein	GO:0005515(protein binding)	GO:0008270(zinc ion binding)
A_84_P20939	0.771464	-0.00573899	0.183733	0.198718	0.0296353	1.14861	0.82083	0.685774	-0.0988093	-0.655359	-0.428088	-1.1099	TC290129	AT1G74080.1	NM_106068	MYB122 (myb domain protein 122); DNA binding / transcription factor	GO:0003677(DNA binding)	GO:0003700(transcription factor activity)	GO:0045449(regulation of transcription)
A_84_P13113	0.0932626	-0.263214	-0.127575	-0.237898	-0.0115625	1.1506	0.309052	0.863434	0.0579145	-0.416317	0.709187	-0.291766	TC284875	AT5G52050.1	NM_124584	MATE efflux protein-related	GO:0006855(multidrug transport)	GO:0015238(drug transporter activity)	GO:0015297(antiporter activity)	GO:0016020(membrane)
A_84_P563250	0.0807901	-0.194695	-0.736384	-0.069054	-0.00907189	1.15471	0.407321	1.20249	0.0299581	1.41364	0.680177	1.57503	TC296822	AT2G26400.1	NM_128197	ARD/ATARD3 (ACIREDUCTONE DIOXYGENASE); acireductone dioxygenase [iron(II)-requiring]/ heteroglycan binding / metal ion binding	GO:0005575(cellular_component)	GO:0008150(biological_process)	GO:0010297(heteroglycan binding)	GO:0010309(acireductone dioxygenase [iron(II)-requiring] activity)	GO:0046872(metal ion binding)
A_84_P13916	0.294437	1.02054	0.0456607	0.280303	0.0975784	1.15559	-0.30251	0.576828	0.0368359	0.158225	0.350366	1.14444	TC288593	AT4G36430.1	NM_119806	peroxidase, putative	GO:0004601(peroxidase activity)	GO:0012505(endomembrane system)	GO:0051707(response to other organism)
A_84_P760885	0.0851042	-0.305128	-0.176798	-0.506452	-0.0068136	1.15958	0.127359	0.296059	-0.0271792	0.687118	0.8841	0.131358	TC289240	AT3G20310.1	NM_112922	ATERF-7/ATERF7/ERF7 (ETHYLINE RESPONSE FACTOR7); DNA binding / protein binding / transcription factor/ transcription repressor	GO:0003677(DNA binding)	GO:0003700(transcription factor activity)	GO:0005515(protein binding)	GO:0005634(nucleus)	GO:0006355(regulation of transcription, DNA-dependent)	GO:0009414(response to water deprivation)	GO:0009737(response to abscisic acid stimulus)	GO:0009873(ethylene mediated signaling pathway)	GO:0016564(transcription repressor activity)	GO:0045449(regulation of transcription)
A_84_P792661	0.00771702	-0.24628	-0.0513648	-0.343258	-0.0107041	1.16241	0.340785	0.628983	0.0107757	0.791651	0.713962	0.10038		EG503398		hypothetical protein	GO:0003674(molecular_function)	GO:0005575(cellular_component)	GO:0008150(biological_process)
A_84_P193844	0.147763	-0.407993	-0.307969	-0.506257	0.0861595	1.16484	0.164193	0.342835	0.033561	1.28678	1.36576	0.687592		AT5G42965.1	NM_148079	nucleic acid binding / ribonuclease H	GO:0003676(nucleic acid binding)	GO:0004523(ribonuclease H activity)	GO:0008150(biological_process)
A_84_P827393	0.228956	-0.683188	-0.865456	-0.839231	-0.0319196	1.16549	0.257509	0.542759	0.0451067	1.56445	1.92386	0.821323	NP162702	AT3G48650.1		pseudo
A_84_P595141	0.152935	-0.0747532	-0.622769	0.242173	0.143034	1.16585	0.672235	1.13649	-0.0897149	0.899356	1.02645	1.14347	TC297853	AT1G30135.1	NM_102753	JAZ8/TIFY5A (JASMONATE-ZIM-DOMAIN PROTEIN 8)	GO:0003674(molecular_function)	GO:0005575(cellular_component)	GO:0008150(biological_process)
A_84_P179534	-0.00750729	-0.349852	0.366458	-0.317905	-0.0195938	1.16872	0.434888	0.568964	-0.015538	0.287357	0.620544	0.00625581	TC300186	AT5G16200.1	NM_121625	50S ribosomal protein-related	GO:0003674(molecular_function)	GO:0008150(biological_process)
A_84_P23274	0.542423	0.354508	0.36069	0.378875	-0.0727363	1.16937	0.792085	0.701139	0.00402059	0.213645	0.612437	0.228736	TC299243	AT1G29290.1	NM_102669	hypothetical protein	GO:0003674(molecular_function)	GO:0008150(biological_process)	GO:0012505(endomembrane system)
A_84_P816277	-0.00119266	-0.102481	0.106229	-0.123991	0.0782351	1.16972	0.586415	0.448576	0.109367	0.518579	0.696636	0.0373438	TC293581	AT5G37770.1	NM_123136	TCH2 (TOUCH 2); calcium ion binding	GO:0005509(calcium ion binding)	GO:0009408(response to heat)	GO:0009409(response to cold)	GO:0009612(response to mechanical stimulus)	GO:0009646(response to absence of light)	GO:0009733(response to auxin stimulus)	GO:0009737(response to abscisic acid stimulus)	GO:0009739(response to gibberellin stimulus)	GO:0009961(response to 1-aminocyclopropane-1-carboxylic acid)	GO:0010038(response to metal ion)	GO:0015629(actin cytoskeleton)	GO:0019722(calcium-mediated signaling)	GO:0042542(response to hydrogen peroxide)	GO:0048574(long-day photoperiodism, flowering)
A_84_P14441	-0.0571185	0.422551	-0.401477	0.801902	-0.0419612	1.17213	1.10158	1.57518	0.0201555	0.864117	0.588734	0.849507	TC306550	AT2G29460.1	NM_128500	ATGSTU4 (GLUTATHIONE S-TRANSFERASE 22); glutathione transferase	GO:0004364(glutathione transferase activity)	GO:0005737(cytoplasm)	GO:0009407(toxin catabolic process)
A_84_P54170	0.032518	-0.241833	0.0602331	-0.185993	0.0116932	1.17514	0.682861	0.632536	0.00277316	0.485907	0.934839	0.393538	TC297146	AT3G57450.1	NM_115605	hypothetical protein	GO:0003674(molecular_function)	GO:0008150(biological_process)
A_84_P786837	0.190972	-0.016081	-0.035978	0.60762	-0.0236088	1.17837	0.736126	1.18505	0.00546073	1.6484	1.31723	1.4772	TC302959	AT5G13080.1	NM_121311	WRKY75 (WRKY DNA-BINDING PROTEIN 75); transcription factor	GO:0003700(transcription factor activity)	GO:0005634(nucleus)	GO:0006355(regulation of transcription, DNA-dependent)	GO:0032107(regulation of response to nutrient levels)	GO:0043620(regulation of transcription in response to stress)	GO:0048527(lateral root development)
A_84_P565178	0.0747394	-0.0442471	-0.495863	-0.188278	-0.0166563	1.1785	0.392311	1.18461	-0.0160225	1.04549	1.04319	1.0111	TC307461	AT3G25882.1	NM_148752	NIMIN-2 (NIM1-INTERACTING 2)	GO:0003674(molecular_function)	GO:0005575(cellular_component)	GO:0008150(biological_process)
A_84_P55660	-0.133439	0.00479175	0.084282	-0.147275	-0.00571594	1.18543	0.441174	0.404776	0.0169043	0.727042	0.791225	0.336922	TC289600	AT3G56880.1	NM_115547	VQ motif-containing protein	GO:0003674(molecular_function)	GO:0005575(cellular_component)	GO:0008150(biological_process)
A_84_P115562	0.103471	-0.186035	-1.85996	-0.952615	-0.0147207	1.18835	-0.31282	1.86243	-0.00438913	1.35624	1.93894	2.66974	NP282090	AT1G73325.1	NM_105992	trypsin and protease inhibitor family protein / Kunitz family protein	GO:0004866(endopeptidase inhibitor activity)	GO:0008150(biological_process)	GO:0012505(endomembrane system)
A_84_P15194	0.263073	0.664415	-0.73986	0.295941	0.038604	1.18863	-0.123132	1.14067	0.0106173	0.0332189	-0.14707	1.58238	TC299585	AT1G54020.1	NM_179474	myrosinase-associated protein, putative	GO:0004091(carboxylesterase activity)	GO:0006629(lipid metabolic process)	GO:0012505(endomembrane system)
A_84_P16571	-0.0930003	0.0726852	-0.310431	-0.113902	0.0159133	1.1898	0.242293	0.898953	-0.00133212	1.27227	1.35249	1.28978	TC289023	AT3G56400.1	NM_115498	WRKY70 (WRKY DNA-binding protein 70); transcription factor	GO:0003700(transcription factor activity)	GO:0005634(nucleus)	GO:0006355(regulation of transcription, DNA-dependent)	GO:0009753(response to jasmonic acid stimulus)	GO:0009759(indole glucosinolate biosynthetic process)	GO:0009862(systemic acquired resistance, salicylic acid mediated signaling pathway)	GO:0009864(induced systemic resistance, jasmonic acid mediated signaling pathway)	GO:0010120(camalexin biosynthetic process)	GO:0016564(transcription repressor activity)	GO:0031347(regulation of defense response)	GO:0042742(defense response to bacterium)	GO:0050832(defense response to fungus)
A_84_P858544	0.0538315	0.281179	0.0816584	0.189377	-0.00637946	1.18989	0.540807	0.146969	-0.0317417	1.04199	1.04242	0.39167	TC311664	AT2G40000.1	NM_129558	hypothetical protein	GO:0003674(molecular_function)	GO:0005575(cellular_component)	GO:0009751(response to salicylic acid stimulus)	GO:0009816(defense response to bacterium, incompatible interaction)
A_84_P17584	0.333744	0.192384	-0.19515	0.358172	0.0117098	1.19031	0.0387745	1.03441	-0.000969233	0.305797	0.661238	0.917342	TC290607	AT1G17380.1	NM_101599	JAZ5/TIFY11A (JASMONATE-ZIM-DOMAIN PROTEIN 5)	GO:0003674(molecular_function)	GO:0005575(cellular_component)	GO:0009753(response to jasmonic acid stimulus)
A_84_P18998	0.00727557	-0.315447	-0.190014	-0.231711	0.0500912	1.19185	0.738337	0.800349	-0.0641838	0.553309	0.887628	0.374774	TC313317	AT1G72900.1	NM_105948	disease resistance protein (TIR-NBS class), putative	GO:0004888(transmembrane receptor activity)	GO:0006952(defense response)	GO:0031224(intrinsic to membrane)
A_84_P22489	-0.033499	-0.308819	-0.194177	-0.235013	-0.00818701	1.19357	0.647674	0.596167	0.00872974	0.831704	1.2051	0.645686	TC291734	AT5G22250.1	NM_122130	CCR4-NOT transcription complex protein, putative	GO:0004540(ribonuclease activity)	GO:0005634(nucleus)	GO:0009451(RNA modification)
A_84_P22597	-0.0231348	-0.0957976	0.20594	-0.0970581	0.00144014	1.19402	0.604517	0.602047	-0.0315805	0.356484	0.750697	0.108066	TC306624	AT5G59550.1	NM_125347	zinc finger (C3HC4-type RING finger) family protein	GO:0005515(protein binding)	GO:0008270(zinc ion binding)
A_84_P139169	0.210963	0.869927	0.907217	1.13165	-0.0128309	1.19614	1.07205	1.03879	-0.0384795	0.471806	0.696495	0.548845	TC293002	AT1G67810.1	NM_105449	Fe-S metabolism associated domain-containing protein	GO:0003674(molecular_function)	GO:0008150(biological_process)	GO:0009507(chloroplast)
A_84_P14106	-0.0103478	-0.118326	0.029878	-0.109467	0.0375911	1.19985	0.429744	0.649855	-0.0143593	-0.0527303	0.524846	-0.0663806	TC309184	AT5G64310.1	NM_125827	AGP1 (ARABINOGALACTAN-PROTEIN 1)	GO:0003674(molecular_function)	GO:0031225(anchored to membrane)
A_84_P762988	0.212927	-0.553582	-0.926462	-0.050685	0.0420904	1.20185	0.142467	1.14033	-0.0149765	0.594205	0.879177	1.06941	TC289689	AT4G36950.1	NM_001085035	MAPKKK21; ATP binding / protein kinase	GO:0004672(protein kinase activity)	GO:0005524(ATP binding)	GO:0006468(protein amino acid phosphorylation)
A_84_P18477	0.452007	0.874336	1.09285	2.16756	-0.11767	1.20189	0.0707119	1.13576	0.0881861	1.87446	1.87837	2.11024	TC313812	AT3G60120.1	NM_115875	glycosyl hydrolase family 1 protein	GO:0004553(hydrolase activity, hydrolyzing O-glycosyl compounds)	GO:0005575(cellular_component)	GO:0005975(carbohydrate metabolic process)
A_84_P851315	0.0170052	-0.0446134	0.116983	-0.0622206	0.0260602	1.20215	0.783568	0.647937	0.00610113	0.8497	0.953205	0.481855	TC306197	AT1G63750.2	NM_001084299	ATP binding / nucleoside-triphosphatase/ nucleotide binding / protein binding	GO:0000166(nucleotide binding)	GO:0004888(transmembrane receptor activity)	GO:0005515(protein binding)	GO:0005524(ATP binding)	GO:0006952(defense response)	GO:0017111(nucleoside-triphosphatase activity)	GO:0031224(intrinsic to membrane)
A_84_P785766	0.352298	0.376324	0.0111552	0.619842	0.0713564	1.20544	0.248922	0.660291	-0.0170602	1.43253	0.711674	2.23432	TC290227	AT5G39580.1	NM_123320	peroxidase, putative	GO:0004601(peroxidase activity)	GO:0006499(N-terminal protein myristoylation)	GO:0012505(endomembrane system)	GO:0050832(defense response to fungus)
A_84_P21578	0.0203611	0.255262	0.28026	0.0892434	-0.00127148	1.20922	0.800603	0.805505	-0.00626154	1.18483	1.33746	0.985494	TC304104	AT5G39670.1	NM_123329	calcium-binding EF hand family protein	GO:0005509(calcium ion binding)	GO:0005575(cellular_component)	GO:0008150(biological_process)
A_84_P279580	0.163303	-0.218729	0.274844	-0.255302	0.000898731	1.21027	0.756735	0.527945	-0.0122964	0.863962	0.893971	0.496243	TC294409	AT3G50800.1	NM_114940	hypothetical protein	GO:0003674(molecular_function)	GO:0005575(cellular_component)	GO:0006499(N-terminal protein myristoylation)
A_84_P19291	0.605804	0.627208	0.306504	0.0846105	-0.177915	1.21131	0.291081	0.183026	-0.274857	-0.150339	0.341873	0.0519613	TC289914	AT3G27620.1	NM_113678	AOX1C (alternative oxidase 1C); alternative oxidase	GO:0005739(mitochondrion)	GO:0006118(electron transport)	GO:0009916(alternative oxidase activity)
A_84_P717232	0.556649	0.152	-0.55586	-0.558937	0.00353098	1.21232	0.158558	0.240878	-0.0171386	2.19828	1.3658	1.64895		AT1G19968.1	NR_022109	misc_RNA
A_84_P868076	0.067735	0.896848	0.703485	0.949951	-0.0106693	1.21691	0.853731	1.63777	0.0243193	1.10314	0.741164	1.73497	TC307202	AT2G39518.1	NM_001084554	hypothetical protein	GO:0012505(endomembrane system)
A_84_P826147	0.0247063	0.119636	0.091753	0.117826	0.0220448	1.21828	-0.0706911	0.758303	0.0476241	1.12982	1.32025	1.06242	TC301580	AT2G42760.1	NM_129837	hypothetical protein	GO:0003674(molecular_function)	GO:0005575(cellular_component)	GO:0008150(biological_process)
A_84_P20831	0.0209226	-0.0714421	-0.186626	-0.126966	-0.0180213	1.22407	0.395459	0.557937	-0.0643575	0.277436	0.962064	0.27779	NP042257	AT1G61340.1	NM_104815	F-box family protein	GO:0003674(molecular_function)	GO:0008150(biological_process)
A_84_P769675	-0.00845086	-0.370173	0.146578	-0.291505	0.00361761	1.229	0.327	0.60692	0.0348738	0.00858216	0.724515	-0.184346	TC307030	AT5G66210.4	NM_180949	CPK28 (calcium-dependent protein kinase 28)	GO:0004683(calmodulin-dependent protein kinase activity)	GO:0006468(protein amino acid phosphorylation)	GO:0009507(chloroplast)
A_84_P216078	0.139134	-0.790751	-0.723259	-0.948312	0.0172772	1.2321	0.640383	0.488137	-0.00468321	1.00271	0.983559	0.458853	TC282822	AT5G39785.1	NM_180776	structural constituent of ribosome	GO:0003735(structural constituent of ribosome)	GO:0005622(intracellular)	GO:0005840(ribosome)	GO:0006412(translation)
A_84_P19516	0.0233727	-0.189353	-0.939265	-0.628705	0.00949729	1.23269	-0.137498	-0.329352	0.0218347	1.62231	1.40197	0.706696	TC295294	AT4G25470.1	NM_118679	CBF2 (FREEZING TOLERANCE QTL 4); DNA binding / transcription activator/ transcription factor	GO:0003677(DNA binding)	GO:0003700(transcription factor activity)	GO:0005634(nucleus)	GO:0006355(regulation of transcription, DNA-dependent)	GO:0009409(response to cold)	GO:0009631(cold acclimation)	GO:0016563(transcription activator activity)
A_84_P17256	-0.0060845	-0.167173	0.119479	-0.119307	-0.0179801	1.23326	0.632029	0.727346	0.00697142	0.388707	0.766965	0.249174	TC282835	AT2G40140.1	NM_129572	CZF1/ZFAR1; transcription factor	GO:0003700(transcription factor activity)	GO:0005575(cellular_component)	GO:0009409(response to cold)	GO:0045449(regulation of transcription)	GO:0050832(defense response to fungus)
A_84_P801093	0.207386	0.169229	0.271353	0.224387	0.00135637	1.23384	0.284252	0.375756	-0.0773624	0.588029	0.818152	0.267575	TC293581	AT5G37770.1	NM_123136	TCH2 (TOUCH 2); calcium ion binding	GO:0005509(calcium ion binding)	GO:0009408(response to heat)	GO:0009409(response to cold)	GO:0009612(response to mechanical stimulus)	GO:0009646(response to absence of light)	GO:0009733(response to auxin stimulus)	GO:0009737(response to abscisic acid stimulus)	GO:0009739(response to gibberellin stimulus)	GO:0009961(response to 1-aminocyclopropane-1-carboxylic acid)	GO:0010038(response to metal ion)	GO:0015629(actin cytoskeleton)	GO:0019722(calcium-mediated signaling)	GO:0042542(response to hydrogen peroxide)	GO:0048574(long-day photoperiodism, flowering)
A_84_P793354	-0.161322	-0.548251	0.260473	-0.00831696	-0.0173875	1.23828	0.698392	0.772451	-0.0328153	-0.0746591	0.19061	0.296392		AK229804		hypothetical protein	GO:0003674(molecular_function)	GO:0005575(cellular_component)	GO:0008150(biological_process)
A_84_P562126	0.372775	-0.0440453	-0.250644	-0.110738	0.023593	1.24097	0.522448	1.06015	0.00801098	1.44967	1.56362	1.16133	TC288705	AT1G13470.1	NM_101217	hypothetical protein	GO:0003674(molecular_function)	GO:0008150(biological_process)
A_84_P301260	0.129568	-0.495124	-0.267782	-0.500299	0.00389477	1.24457	0.518557	0.579735	0.00991426	0.329622	0.692535	-0.081049	TC284153	AT1G74450.1	NM_106105	hypothetical protein	GO:0003674(molecular_function)	GO:0008150(biological_process)
A_84_P767658	0.520271	0.787465	0.99904	1.24566	0.0263926	1.2451	1.02179	1.38386	-0.00311252	1.18371	1.52276	1.38071		AT5G55420.1		pseudo
A_84_P16247	0.551043	-0.342073	-0.662035	-0.535637	0.0032411	1.24923	0.183159	0.431987	0.0187205	0.720401	1.25205	-0.39771	TC295962	AT1G12610.1	NM_101131	DDF1 (DWARF AND DELAYED FLOWERING 1); DNA binding / transcription factor	GO:0003677(DNA binding)	GO:0003700(transcription factor activity)	GO:0005634(nucleus)	GO:0009651(response to salt stress)	GO:0009686(gibberellin biosynthetic process)	GO:0016049(cell growth)	GO:0048510(regulation of timing of transition from vegetative to reproductive phase)
A_84_P22181	0.33104	-0.399474	-0.474459	-0.0943337	0.0283048	1.24992	1.00164	1.56072	0.0101562	0.577202	0.59544	0.254768	TC294155	AT3G28210.1	NM_113740	PMZ; zinc ion binding	GO:0005575(cellular_component)	GO:0008270(zinc ion binding)	GO:0009737(response to abscisic acid stimulus)
A_84_P810559	-0.037831	0.00212456	-0.176548	0.000652583	0.0135784	1.25765	0.550027	0.184457	-0.0519193	1.04706	0.987927	0.376323	TC307099	AT2G40000.1	NM_129558	hypothetical protein	GO:0003674(molecular_function)	GO:0005575(cellular_component)	GO:0009751(response to salicylic acid stimulus)	GO:0009816(defense response to bacterium, incompatible interaction)
A_84_P21703	0.107247	-0.176807	-0.12891	0.565257	-0.0507758	1.25766	0.76942	1.24308	0.046036	1.6345	1.40838	1.44372	TC302959	AT5G13080.1	NM_121311	WRKY75 (WRKY DNA-BINDING PROTEIN 75); transcription factor	GO:0003700(transcription factor activity)	GO:0005634(nucleus)	GO:0006355(regulation of transcription, DNA-dependent)	GO:0032107(regulation of response to nutrient levels)	GO:0043620(regulation of transcription in response to stress)	GO:0048527(lateral root development)
A_84_P602187	-0.0918628	0.138776	0.225451	0.200041	-0.11683	1.26013	0.755765	0.607983	0.0108523	0.967352	1.30103	0.805715	TC300206	AT1G05575.1	NM_100437	hypothetical protein	GO:0003674(molecular_function)	GO:0008150(biological_process)	GO:0012505(endomembrane system)
A_84_P211628	-0.00355275	1.57942	1.29745	1.4571	-0.0251306	1.26607	0.916174	0.97139	0.0136872	-0.565768	0.231539	-0.484246	TC296319	AT2G40080.1	NM_129566	ELF4 (EARLY FLOWERING 4)	GO:0003674(molecular_function)	GO:0005634(nucleus)	GO:0009648(photoperiodism)	GO:0009909(regulation of flower development)	GO:0010017(red or far red light signaling pathway)	GO:0010114(response to red light)	GO:0042753(positive regulation of circadian rhythm)
A_84_P169963	0.704543	1.07115	1.41993	1.06087	0.018973	1.26685	1.17794	0.625303	-0.00573488	-0.471743	-1.47101	-0.790388	TC296781	AT4G40090.1	NM_120175	AGP3 (ARABINOGALACTAN-PROTEIN 3)	GO:0003674(molecular_function)	GO:0007275(multicellular organismal development)	GO:0012505(endomembrane system)
A_84_P757847	0.159943	0.835777	0.727772	0.962536	0.0436238	1.27001	0.992916	1.72479	0.0201056	1.04732	0.591034	1.63767	TC307202	AT2G39518.1	NM_001084554	hypothetical protein	GO:0012505(endomembrane system)
A_84_P268160	0.0146309	0.255585	0.115512	0.239812	-0.00223097	1.27058	0.806991	0.879666	-0.0126034	2.2616	2.26686	2.00699	NP301783	AT3G13950.1	NM_112249	hypothetical protein	GO:0003674(molecular_function)
A_84_P802987	-0.148308	-0.0562607	-0.2865	-0.0871201	0.0182052	1.27266	0.539605	0.128462	-0.0741936	1.01797	1.02673	0.388468	TC299667	AT2G40000.1	NM_129558	hypothetical protein	GO:0003674(molecular_function)	GO:0005575(cellular_component)	GO:0009751(response to salicylic acid stimulus)	GO:0009816(defense response to bacterium, incompatible interaction)
A_84_P715787	0.0591965	-0.192816	-0.177017	-0.361729	0.0112784	1.28706	0.866829	0.369414	-0.0177546	0.77465	0.839372	0.335616	TC299668	AT1G32928.1	NM_001036055	hypothetical protein
A_84_P18211	-0.209574	-0.0797707	-0.034472	-0.0779695	0.0256254	1.28918	0.437623	0.648096	-0.0382406	0.61324	0.766458	0.469737	TC288257	AT2G26530.1	NM_128210	AR781	GO:0003674(molecular_function)	GO:0008150(biological_process)
A_84_P245045	0.0265301	0.173767	0.341771	0.0476216	-0.00445791	1.29052	0.408147	0.555291	-0.0100074	0.433287	0.765654	0.0133918	TC305412	AT5G64660.1	NM_125862	U-box domain-containing protein	GO:0000151(ubiquitin ligase complex)	GO:0004842(ubiquitin-protein ligase activity)	GO:0005488(binding)	GO:0016567(protein ubiquitination)
A_84_P15417	0.251676	-0.0199257	0.193366	0.0481622	0.0728832	1.29089	0.0831543	0.823944	0.0306846	0.828695	0.977485	0.554733	TC285734	AT2G05940.1	NM_126607	protein kinase, putative	GO:0005575(cellular_component)	GO:0006468(protein amino acid phosphorylation)	GO:0016301(kinase activity)
A_84_P193944	-0.00294068	-0.444786	-0.33663	-0.305964	-2.63676e-05	1.29526	0.305754	0.466803	0.0349618	0.34609	0.828306	0.468352	TC300491	AT5G66650.1	NM_126063	hypothetical protein	GO:0003674(molecular_function)	GO:0008150(biological_process)
A_84_P219668	-0.0252747	0.0860789	0.221357	0.0022022	-0.0546577	1.29544	0.643116	0.479214	-0.0124668	0.915077	1.16167	0.431585	TC300375	AT3G04640.1	NM_111336	glycine-rich protein	GO:0003674(molecular_function)	GO:0008150(biological_process)	GO:0031225(anchored to membrane)
A_84_P138279	-0.254888	-0.191379	0.0957957	-0.130314	0.0049827	1.29924	0.516489	0.707701	0.0427977	0.665053	1.25886	0.324118	TC293998	AT1G58420.1	NM_104622	hypothetical protein	GO:0003674(molecular_function)	GO:0008150(biological_process)
A_84_P15934	0.540763	-0.122502	0.307179	0.112056	-0.0203092	1.3016	0.865561	0.872487	-0.00923403	0.277911	0.524536	0.330616	TC294787	AT5G47960.1	NM_124170	SMG1 (SMALL MOLECULAR WEIGHT G-PROTEIN 1); GTP binding	GO:0005525(GTP binding)	GO:0007264(small GTPase mediated signal transduction)	GO:0012505(endomembrane system)	GO:0015031(protein transport)
A_84_P14331	-0.0181312	-0.49136	-0.926547	-0.527525	0.00955736	1.30166	0.800875	0.602059	-0.00576244	0.629524	0.899553	0.435842	TC301640	AT1G76650.1	NM_106315	CML38; calcium ion binding	GO:0005509(calcium ion binding)	GO:0008150(biological_process)
A_84_P15329	-0.0688265	-0.207969	-0.263787	-0.259969	0.0408436	1.30207	0.79489	0.373755	0.00424461	0.986086	0.951301	0.239987	TC307099	AT2G40000.1	NM_129558	hypothetical protein	GO:0003674(molecular_function)	GO:0005575(cellular_component)	GO:0009751(response to salicylic acid stimulus)	GO:0009816(defense response to bacterium, incompatible interaction)
A_84_P813646	-0.247552	-0.0590433	-0.0264757	-0.048444	0.0138668	1.30503	0.383224	0.644985	-0.0422357	0.655214	0.772153	0.537772	TC310859	AT2G26530.1	NM_128210	AR781	GO:0003674(molecular_function)	GO:0008150(biological_process)
A_84_P158475	0.0134613	-0.309142	0.151075	-0.292243	-0.010769	1.31639	0.736855	0.589781	-0.0254331	0.181019	0.415175	-0.463928	TC284989	AT2G41640.1	NM_129727	hypothetical protein	GO:0008150(biological_process)
A_84_P10224	0.0258502	-0.0245281	0.216746	-0.0695723	0.0236845	1.32022	0.426266	0.625309	0.00332053	0.73211	0.891122	0.315171	TC305850	AT5G37770.1	NM_123136	TCH2 (TOUCH 2); calcium ion binding	GO:0005509(calcium ion binding)	GO:0009408(response to heat)	GO:0009409(response to cold)	GO:0009612(response to mechanical stimulus)	GO:0009646(response to absence of light)	GO:0009733(response to auxin stimulus)	GO:0009737(response to abscisic acid stimulus)	GO:0009739(response to gibberellin stimulus)	GO:0009961(response to 1-aminocyclopropane-1-carboxylic acid)	GO:0010038(response to metal ion)	GO:0015629(actin cytoskeleton)	GO:0019722(calcium-mediated signaling)	GO:0042542(response to hydrogen peroxide)	GO:0048574(long-day photoperiodism, flowering)
A_84_P602094	0.0227553	-0.686726	-0.363257	-0.63216	0.0290992	1.32244	1.00136	0.78195	-0.00752741	1.00997	1.16838	0.43441	TC298012	AT5G54720.1	NM_124853	ankyrin repeat family protein	GO:0005515(protein binding)	GO:0005575(cellular_component)	GO:0008150(biological_process)
A_84_P852577	0.0391735	1.64101	1.31775	1.54296	-0.00502883	1.32456	0.914515	0.990314	-0.0194973	-0.587035	0.180509	-0.560209	TC307658	TC307658			GO:0009648(photoperiodism)	GO:0009909(regulation of flower development)	GO:0042753(positive regulation of circadian rhythm)
A_84_P800901	0.291001	-0.265467	-0.230623	-0.265017	0.0442196	1.33939	0.645524	0.604351	-0.0170416	0.41664	0.579922	-0.0876531	TC286624	AT1G66160.1	NM_105287	U-box domain-containing protein	GO:0000151(ubiquitin ligase complex)	GO:0004842(ubiquitin-protein ligase activity)	GO:0005488(binding)	GO:0016567(protein ubiquitination)
A_84_P825539	0.145	-0.674462	-0.867912	0.13026	0.0866748	1.34044	0.212009	1.50048	-0.0589276	2.45171	1.4065	1.76195	TC311978	AT1G32350.1	NM_102968	AOX1D (ALTERNATIVE OXIDASE 1D); alternative oxidase	GO:0005739(mitochondrion)	GO:0005740(mitochondrial envelope)	GO:0006118(electron transport)	GO:0009916(alternative oxidase activity)
A_84_P13393	0.129859	-0.157569	0.158535	-0.0564899	0.0172763	1.34052	0.330362	0.608178	-0.0172231	0.490759	1.02861	0.209322	TC297280	AT1G66090.1	NM_105280	disease resistance protein (TIR-NBS class), putative	GO:0000166(nucleotide binding)	GO:0004888(transmembrane receptor activity)	GO:0005524(ATP binding)	GO:0006952(defense response)	GO:0009507(chloroplast)	GO:0017111(nucleoside-triphosphatase activity)	GO:0031224(intrinsic to membrane)
A_84_P13709	0.340281	0.710016	0.721475	0.669266	0.025231	1.3407	1.06661	1.38861	-0.0254862	1.1685	1.26563	1.32505	TC292715	AT3G50770.1	NM_114937	calmodulin-related protein, putative	GO:0005509(calcium ion binding)	GO:0008150(biological_process)	GO:0009507(chloroplast)
A_84_P242975	0.134533	0.274383	0.270336	0.472396	0.00826445	1.3482	0.580517	0.904004	-0.00301995	1.04964	1.31292	1.00679	TC309349	AT1G78410.1	NM_106488	VQ motif-containing protein	GO:0003674(molecular_function)	GO:0005575(cellular_component)	GO:0008150(biological_process)
A_84_P19511	-0.0578441	-0.0879111	0.190239	-0.0652294	0.000386083	1.3497	0.0901816	0.576636	0.0141077	0.662029	1.22083	0.562842	TC291921	AT4G24380.1	NM_001036630	hypothetical protein	GO:0009257(10-formyltetrahydrofolate biosynthetic process)	GO:0009396(folic acid and derivative biosynthetic process)
A_84_P13719	0.134513	-0.223695	-0.277513	-0.120457	0.0955627	1.35316	0.362034	1.4262	-0.116082	1.27697	0.680607	1.01271	NP184309	AT3G53150.1	NM_115175	UGT73D1 (UDP-GLUCOSYL TRANSFERASE 73D1); UDP-glycosyltransferase	GO:0008152(metabolic process)	GO:0008194(UDP-glycosyltransferase activity)	GO:0012505(endomembrane system)
A_84_P761881	-0.016696	-0.0801097	-0.0561612	-0.0425778	0.00480684	1.3574	0.541223	0.437871	0.0503858	1.11294	1.26079	0.62149	TC300375	AT3G04640.2	NM_001084637	glycine-rich protein	GO:0003674(molecular_function)	GO:0008150(biological_process)	GO:0031225(anchored to membrane)
A_84_P11446	-0.634724	0.382145	0.344427	0.835572	-0.0085148	1.36158	1.08106	1.44402	-0.0449085	2.81574	2.81684	2.97425	TC307764	AT1G15520.1	NM_101421	ATPDR12/PDR12 (PLEIOTROPIC DRUG RESISTANCE 12); ATPase, coupled to transmembrane movement of substances	GO:0005886(plasma membrane)	GO:0006855(multidrug transport)	GO:0009607(response to biotic stimulus)	GO:0009723(response to ethylene stimulus)	GO:0009751(response to salicylic acid stimulus)	GO:0009753(response to jasmonic acid stimulus)	GO:0015692(lead ion transport)	GO:0042626(ATPase activity, coupled to transmembrane movement of substances)
A_84_P51550	-0.211247	-0.0465526	-0.687391	-0.382303	-0.0164963	1.36453	0.0363282	1.24226	0.00781804	1.44999	1.62598	1.32617	TC313555	AT2G40750.1	NM_129637	WRKY54 (WRKY DNA-binding protein 54); transcription factor	GO:0003700(transcription factor activity)	GO:0005634(nucleus)	GO:0006355(regulation of transcription, DNA-dependent)	GO:0031347(regulation of defense response)
A_84_P824268	0.155399	-0.709255	-0.359408	-0.581332	-0.00381935	1.36499	0.671733	0.801405	-0.0656676	0.812955	1.07017	0.0779954	TC289193	AT1G56660.1	NM_104542	hypothetical protein	GO:0003674(molecular_function)	GO:0005575(cellular_component)	GO:0008150(biological_process)
A_84_P22607	-0.0532433	-0.0594062	0.312112	-0.0728384	-0.00639715	1.36523	1.19206	0.685366	-0.0315119	0.839635	0.969858	0.453616	TC308034	AT5G61600.1	NM_125553	ethylene-responsive element-binding family protein	GO:0003677(DNA binding)	GO:0003700(transcription factor activity)	GO:0005634(nucleus)	GO:0006355(regulation of transcription, DNA-dependent)
A_84_P23754	0.602713	0.46429	0.237758	0.323871	0.0503067	1.37856	0.816519	1.237	0.023485	1.40381	1.3524	1.61368	TC286105	AT1G33960.1	NM_103118	AIG1 (AVRRPT2-INDUCED GENE 1); GTP binding	GO:0005525(GTP binding)	GO:0009617(response to bacterium)
A_84_P836860	0.263649	-0.515062	0.320487	-0.100759	-0.172879	1.37894	2.56149	0.887906	0.0110107	1.0771	2.08658	0.0899613		TA52661_3702
A_84_P541841	0.279132	-0.0321582	0.118204	0.177282	-0.00494855	1.38279	1.42489	1.07882	-0.034366	2.2256	2.49655	1.96811		AT1G51920.1	NM_104073	hypothetical protein	GO:0003674(molecular_function)	GO:0008150(biological_process)	GO:0012505(endomembrane system)
A_84_P140849	-0.0554042	-0.0281205	-0.0489179	-0.11026	-0.0368611	1.38426	0.814518	0.631103	0.0114822	0.921639	1.1501	0.500059	TC303062	AT1G32920.1	NM_103025	hypothetical protein	GO:0003674(molecular_function)	GO:0008150(biological_process)	GO:0012505(endomembrane system)
A_84_P535346	0.234456	0.0992504	-0.0287051	0.235476	0.0356919	1.38584	0.511773	0.864469	0.122911	1.21657	1.74629	1.13163	TC286669	AT5G22540.1	NM_122159	hypothetical protein	GO:0003674(molecular_function)	GO:0005575(cellular_component)	GO:0008150(biological_process)
A_84_P70804	0.297103	-0.28782	-0.26699	-0.460483	-0.00227046	1.38631	0.29714	0.592179	0.0181621	0.888037	1.14457	0.200652	TC295699	AT5G63130.1	NM_125707	octicosapeptide/Phox/Bem1p (PB1) domain-containing protein	GO:0003674(molecular_function)	GO:0005575(cellular_component)	GO:0008150(biological_process)
A_84_P128311	0.379706	1.29584	0.637988	0.156438	0.0396455	1.38724	1.31453	0.244081	-0.0120515	0.364056	0.523571	-0.786877	TC282922	TC282922
A_84_P854733	0.712504	-0.440932	-0.133394	-0.0891836	-0.182154	1.3886	-0.0525847	0.493043	-0.149654	1.55113	1.41678	1.42444	TC309424	TC309424
A_84_P94789	0.183666	0.15793	0.354915	0.174985	-0.0174588	1.39841	0.0844948	0.896316	0.0151877	0.753694	1.11915	0.707017	TC306320	AT3G06890.1	NM_111569	hypothetical protein	GO:0003674(molecular_function)	GO:0005575(cellular_component)	GO:0008150(biological_process)
A_84_P549811	-0.0705058	1.37123	1.23213	1.48217	-0.00329857	1.39911	0.650812	1.23553	0.0329385	1.61638	2.2522	1.69236	TC303869	AT1G47395.1	NM_179449	hypothetical protein	GO:0003674(molecular_function)	GO:0008150(biological_process)	GO:0012505(endomembrane system)
A_84_P786098	0.0669307	-0.189947	-0.200101	-0.179534	-0.0601642	1.39985	0.712558	0.706547	-0.0367618	0.939655	1.07321	0.546395		CB253198		hypothetical protein	GO:0003674(molecular_function)	GO:0008150(biological_process)	GO:0012505(endomembrane system)
A_84_P826608	0.231468	-0.44272	-0.383299	-0.302473	0.0316895	1.40187	0.345674	0.363393	-0.0634315	0.287106	0.722655	0.491774	TC302083	AT5G66650.1	NM_126063	hypothetical protein	GO:0003674(molecular_function)	GO:0008150(biological_process)
A_84_P16626	0.535742	2.17474	1.65512	2.28363	0.160712	1.40457	0.617759	1.15497	-0.0459314	0.527885	0.368651	1.08613	TC288411	AT4G08770.1	NM_116947	peroxidase, putative	GO:0004601(peroxidase activity)	GO:0006118(electron transport)	GO:0006979(response to oxidative stress)	GO:0012505(endomembrane system)
A_84_P788437	0.0458648	-0.0723284	0.303423	0.0099464	0.00465094	1.40572	0.987471	0.720007	0.0468183	0.896494	1.17407	0.644207	TC312057	AT1G35210.1	NM_103219	hypothetical protein	GO:0003674(molecular_function)	GO:0008150(biological_process)	GO:0009507(chloroplast)
A_84_P17326	0.0574013	0.0929434	0.342566	0.242244	0.0115054	1.40985	0.430332	0.678572	0.0178212	0.679455	1.13091	0.343493	TC308550	AT2G38470.1	NM_129404	WRKY33 (WRKY DNA-binding protein 33); transcription factor	GO:0003700(transcription factor activity)	GO:0005634(nucleus)	GO:0006355(regulation of transcription, DNA-dependent)	GO:0042742(defense response to bacterium)	GO:0050832(defense response to fungus)
A_84_P752986	0.553504	-0.424338	0.212461	-0.305516	-0.0131573	1.41374	0.748852	0.804053	0.0907205	0.0146331	0.281106	0.0470605		AT1G30040.2	NM_001036035	ATGA2OX2; gibberellin 2-beta-dioxygenase	GO:0009639(response to red or far red light)	GO:0010114(response to red light)	GO:0045487(gibberellin catabolic process)	GO:0045543(gibberellin 2-beta-dioxygenase activity)
A_84_P16848	0.687602	0.754993	0.619089	1.00471	-0.0243594	1.41381	1.02231	1.2434	0.0990226	1.66748	0.976931	2.03173	TC290227	AT5G39580.1	NM_123320	peroxidase, putative	GO:0004601(peroxidase activity)	GO:0006499(N-terminal protein myristoylation)	GO:0012505(endomembrane system)	GO:0050832(defense response to fungus)
A_84_P857301	0.0541094	-0.114723	-0.0638329	-0.0604745	0.0673683	1.41438	0.354982	0.631818	-0.0401862	0.618444	1.02705	0.567251	TC310942	AT2G40140.1	NM_129572	CZF1/ZFAR1; transcription factor	GO:0003700(transcription factor activity)	GO:0005575(cellular_component)	GO:0009409(response to cold)	GO:0045449(regulation of transcription)	GO:0050832(defense response to fungus)
A_84_P21754	-0.00854954	-0.12354	0.149981	-0.182712	0.00316216	1.41505	0.816545	0.633369	-0.00954092	0.509501	0.795966	-0.0330282	TC289089	AT1G23710.1	NM_102219	hypothetical protein	GO:0003674(molecular_function)	GO:0005575(cellular_component)	GO:0008150(biological_process)
A_84_P181974	0.0422515	-0.572468	-0.288525	-0.134166	0.012923	1.42575	0.541823	1.10902	-0.0214228	0.455187	1.4481	0.493414	TC291114	AT1G20310.1	NM_101882	hypothetical protein	GO:0003674(molecular_function)	GO:0008150(biological_process)	GO:0009507(chloroplast)
A_84_P171073	-0.0583945	-0.140335	0.309627	-0.0779259	-0.0163143	1.42794	1.05312	0.737253	-0.00498527	0.926166	1.21622	0.628637	TC294011	AT1G35210.1	NM_103219	hypothetical protein	GO:0003674(molecular_function)	GO:0008150(biological_process)	GO:0009507(chloroplast)
A_84_P278410	0.462637	1.8686	0.00318366	-0.0163772	-0.10071	1.43231	0.0615663	-0.320804	0.0743332	0.183763	-1.00051	-0.434137	TC305652	AT1G15825.1	NM_148468	hydroxyproline-rich glycoprotein family protein	GO:0003674(molecular_function)	GO:0005575(cellular_component)	GO:0008150(biological_process)
A_84_P798624	0.298947	1.47923	1.83139	0.389663	-0.0289235	1.43585	2.09585	0.994161	0.226218	1.1329	2.25811	0.509574		EG503467
A_84_P844940	0.186997	1.80327	2.10823	1.13244	-0.0368574	1.43913	2.20333	0.994167	-0.0542407	1.1539	2.09674	0.657296	TC286187	TC286187			GO:0003723(RNA binding)	GO:0004730(pseudouridylate synthase activity)	GO:0005737(cytoplasm)	GO:0008143(poly(A) binding)	GO:0016071(mRNA metabolic process)
A_84_P12218	0.315353	-0.505816	-0.0249655	-0.492971	-0.00240426	1.44114	0.45345	0.394025	-0.0346068	0.353213	0.884202	0.28771	TC283250	AT5G64870.1	NM_125885	hypothetical protein	GO:0003674(molecular_function)	GO:0005575(cellular_component)	GO:0008150(biological_process)
A_84_P15741	-0.0268442	-0.0886677	0.21152	-0.12821	-0.0200083	1.4455	0.931599	0.604552	0.00174123	1.14492	1.10802	0.614713	TC298048	AT4G27280.1	NM_118862	calcium-binding EF hand family protein	GO:0005509(calcium ion binding)	GO:0008150(biological_process)
A_84_P146938	0.536607	-0.091193	-1.1007	-0.598836	-0.0480757	1.44651	-0.0916151	1.05803	-0.0180972	1.79835	1.76902	1.78735	TC298273	AT1G02450.1	NM_100126	NIMIN-1/NIMIN1; protein binding	GO:0005515(protein binding)	GO:0005575(cellular_component)	GO:0010112(regulation of systemic acquired resistance)	GO:0016481(negative regulation of transcription)	GO:0042742(defense response to bacterium)
A_84_P17934	0.0475632	0.0782878	0.0878627	0.15572	-0.0285083	1.45217	0.778661	0.766345	0.0185193	0.853595	1.21345	0.201784	TC299085	AT5G04340.1	NM_120516	C2H2 (ZINC FINGER OF ARABIDOPSIS THALIANA 6); nucleic acid binding / transcription factor/ zinc ion binding	GO:0003676(nucleic acid binding)	GO:0003700(transcription factor activity)	GO:0005622(intracellular)	GO:0008270(zinc ion binding)
A_84_P19944	0.00157329	-0.510236	-0.306476	-0.616345	0.0688705	1.45495	0.445194	0.858605	0.0253791	0.973786	1.35192	0.453108	TC286924	AT1G72910.1	NM_105949	disease resistance protein (TIR-NBS class), putative	GO:0004888(transmembrane receptor activity)	GO:0006952(defense response)	GO:0031224(intrinsic to membrane)
A_84_P869713	0.412202	0.18855	0.271876	0.0256691	0.0162651	1.45564	0.833248	0.900312	-0.00020854	1.45509	1.69498	1.20954	TC298366	AT5G52760.1	NM_124654	heavy-metal-associated domain-containing protein	GO:0005575(cellular_component)	GO:0030001(metal ion transport)	GO:0046872(metal ion binding)
A_84_P757973	-0.0112613	0.745147	0.695416	1.12673	-0.0290193	1.45841	0.210108	1.33864	0.00531273	0.81463	0.936229	1.13048	TC302129	AT2G44578.1	NM_001084589	protein binding / zinc ion binding	GO:0005515(protein binding)	GO:0008270(zinc ion binding)	GO:0012505(endomembrane system)
A_84_P20180	0.220418	0.0661653	0.226596	0.134876	-0.0190328	1.46334	1.01788	0.695556	-0.0531331	0.842898	1.18412	0.581506	TC297771	AT2G32030.1	NM_128763	GCN5-related N-acetyltransferase (GNAT) family protein	GO:0005575(cellular_component)	GO:0008080(N-acetyltransferase activity)	GO:0008152(metabolic process)
A_84_P14505	0.436763	0.384854	0.347349	0.58127	0.0461712	1.46448	0.427735	0.726654	-0.0846101	1.04502	1.34705	1.15493	TC299141	AT2G32140.1	NM_128773	transmembrane receptor	GO:0004888(transmembrane receptor activity)	GO:0006952(defense response)	GO:0009507(chloroplast)	GO:0031224(intrinsic to membrane)
A_84_P249495	0.19186	0.261645	0.368552	-0.0168826	-0.0104486	1.47103	0.749636	0.909738	-0.0107954	1.40224	1.67299	1.05249	TC298366	AT5G52760.1	NM_124654	heavy-metal-associated domain-containing protein	GO:0005575(cellular_component)	GO:0030001(metal ion transport)	GO:0046872(metal ion binding)
A_84_P824264	0.0359187	-0.69022	-0.210437	-0.642874	-0.0238676	1.47346	0.958605	1.09505	0.116453	1.04238	1.22918	0.342463		TA39749_3702
A_84_P290684	0.494995	0.352442	0.280877	0.287615	-0.0993142	1.4741	0.375855	0.373789	-0.0564064	1.32486	1.82254	1.06143	TC307762	AT4G17490.1	NM_117854	ATERF6 (ETHYLENE RESPONSIVE ELEMENT BINDING FACTOR 6); DNA binding / transcription factor	GO:0003677(DNA binding)	GO:0003700(transcription factor activity)	GO:0005634(nucleus)	GO:0006355(regulation of transcription, DNA-dependent)	GO:0009873(ethylene mediated signaling pathway)
A_84_P18821	-0.00979358	1.33802	1.72361	2.0034	-0.0168169	1.47537	1.53943	1.64091	0.028508	-0.330386	-0.223252	0.164036	TC286307	AT5G61160.1	NM_125509	AACT1 (ANTHOCYANIN 5-AROMATIC ACYLTRANSFERASE 1); transferase	GO:0005575(cellular_component)	GO:0008150(biological_process)	GO:0016740(transferase activity)
A_84_P598642	-0.0174564	0.102963	0.241006	0.00211044	0.0242859	1.48285	0.730221	0.62629	-0.00874288	0.7709	1.01149	0.300705	TC293671	AT1G07135.1	NM_100587	glycine-rich protein	GO:0003674(molecular_function)	GO:0008150(biological_process)	GO:0031225(anchored to membrane)
A_84_P23220	0.0286565	0.24853	0.225748	0.549745	-0.0990248	1.49141	1.49178	1.41146	-1.39624e-05	1.15824	0.616997	0.795256	TC280587	AT3G63380.1	NM_116203	calcium-transporting ATPase, plasma membrane-type, putative / Ca(2+)-ATPase, putative (ACA12)	GO:0005388(calcium-transporting ATPase activity)	GO:0005516(calmodulin binding)	GO:0006810(transport)	GO:0006812(cation transport)	GO:0006816(calcium ion transport)	GO:0008152(metabolic process)	GO:0015992(proton transport)	GO:0016020(membrane)
A_84_P16437	0.247525	-0.394781	-0.00233231	-0.306563	-0.0229236	1.49153	0.525447	0.649382	-0.000204064	0.87458	1.2422	0.649474	TC309031	AT3G09870.1	NM_111822	auxin-responsive family protein	GO:0003674(molecular_function)	GO:0009733(response to auxin stimulus)	GO:0012505(endomembrane system)
A_84_P611334	-0.00504151	0.252262	0.229824	0.490445	-0.0566857	1.49444	0.868434	0.902624	-0.00793427	0.59472	1.0498	0.46983	TC301095	AT2G22880.1	NM_127853	VQ motif-containing protein	GO:0003674(molecular_function)	GO:0008150(biological_process)	GO:0009507(chloroplast)
A_84_P822895	0.491892	-0.759615	-0.783977	-0.406604	0.157893	1.5026	0.297581	0.222208	0.524095	0.431192	0.307688	0.421848	TC307385	AT3G14830.2	NM_001035618	hypothetical protein	GO:0005575(cellular_component)
A_84_P574794	0.211298	-0.186538	0.379284	-0.0172991	-0.0216903	1.50732	1.17529	0.858425	-0.16801	0.851773	0.999545	0.689438	TC297020	AF361584		transmembrane receptor	GO:0004888(transmembrane receptor activity)	GO:0007165(signal transduction)	GO:0031224(intrinsic to membrane)	GO:0045087(innate immune response)
A_84_P20649	0.0345251	-0.381128	-0.163224	-0.421558	0.0155355	1.51318	0.349189	0.686703	-0.0747217	0.726222	0.99705	0.841876	TC290137	AT5G44350.1	NM_123802	ethylene-responsive nuclear protein -related	GO:0003674(molecular_function)	GO:0008150(biological_process)
A_84_P845206	-0.00438552	0.302761	0.0951424	0.234353	-0.00897665	1.51629	-0.106344	0.306309	-0.049369	1.19676	1.54943	0.347047	TC288935	TC288935			GO:0003773(heat shock protein activity)	GO:0004540(ribonuclease activity)	GO:0009408(response to heat)	GO:0009451(RNA modification)
A_84_P217688	-0.0253287	0.00329296	0.0434383	-0.0109914	0.014765	1.51825	0.862146	0.653466	0.00701186	1.11056	1.20508	0.770865	TC309749	AT1G76600.1	NM_106310	hypothetical protein	GO:0003674(molecular_function)	GO:0005634(nucleus)	GO:0005730(nucleolus)	GO:0006499(N-terminal protein myristoylation)
A_84_P545592	0.31228	-0.320432	0.233914	-0.356947	-0.0108887	1.51841	0.538776	0.73581	0.0111017	0.413082	0.942027	0.137128	TC291632	AT2G39650.1	NM_129521	hypothetical protein	GO:0003674(molecular_function)	GO:0005575(cellular_component)	GO:0008150(biological_process)
A_84_P16173	-0.0502123	-0.395122	-1.2051	-0.329819	0.00842671	1.52163	0.295179	1.39653	-0.0020558	1.4056	1.68657	2.05085	TC298595	AT1G28480.1	NM_102616	GRX480; thiol-disulfide exchange intermediate	GO:0005575(cellular_component)	GO:0006118(electron transport)	GO:0009751(response to salicylic acid stimulus)	GO:0009863(salicylic acid mediated signaling pathway)	GO:0009867(jasmonic acid mediated signaling pathway)	GO:0030508(thiol-disulfide exchange intermediate activity)
A_84_P567134	0.0213973	-0.520579	-0.316022	-0.803885	-0.0705996	1.52207	0.749987	0.717422	0.00307818	1.03035	1.54205	0.293734	TC301238	AT4G27657.1	NM_118904	hypothetical protein	GO:0003674(molecular_function)	GO:0008150(biological_process)	GO:0012505(endomembrane system)
A_84_P768725	-0.325083	-1.98048	-2.15896	-2.49936	-0.0145046	1.5316	0.408814	-0.0287838	0.223458	0.157151	-0.208702	-0.431091	TC306218	AT5G35375.1	NM_001085168	hypothetical protein
A_84_P91079	0.157292	0.745375	0.994443	0.800066	0.00936271	1.53232	1.21083	1.13715	-0.0213561	1.1427	1.53964	1.07186	TC299863	AT5G22520.1	NM_122157	hypothetical protein	GO:0003674(molecular_function)	GO:0005575(cellular_component)	GO:0008150(biological_process)
A_84_P786039	0.628435	-0.130834	0.218479	0.210946	-0.264103	1.5355	0.156424	0.783909	-0.125216	1.1239	2.10859	1.12671	NP162784	AT3G49130.1	NM_114772	RNA binding	GO:0003723(RNA binding)	GO:0005575(cellular_component)	GO:0006396(RNA processing)
A_84_P824689	1.05227	0.767738	0.122893	0.313418	0.10926	1.53598	0.0350258	0.656286	0.0104212	0.352797	0.643813	0.534098	TC285361	AT4G36710.1	NM_119835	scarecrow transcription factor family protein	GO:0003700(transcription factor activity)	GO:0005575(cellular_component)	GO:0045449(regulation of transcription)
A_84_P296724	0.0448539	-0.257615	0.133702	-0.279774	-0.00863411	1.54424	0.788456	0.513104	0.00241889	1.185	1.36064	0.780493	TC292229	AT5G51190.1	NM_124498	AP2 domain-containing transcription factor, putative	GO:0003677(DNA binding)	GO:0003700(transcription factor activity)	GO:0005634(nucleus)	GO:0006355(regulation of transcription, DNA-dependent)
A_84_P13733	0.0620432	-0.105576	0.263005	-0.112254	0.0516653	1.54452	0.609379	0.787083	-0.0118924	0.451868	0.889863	0.201543	TC282021	AT3G55980.1	NM_115456	zinc finger (CCCH-type) family protein	GO:0003700(transcription factor activity)	GO:0005575(cellular_component)	GO:0045449(regulation of transcription)
A_84_P510027	0.110234	-0.482538	0.244618	0.363439	0.177838	1.5487	0.763491	1.11165	0.00565817	1.41802	1.78435	1.16422	TC296569	AT2G04495.1	NM_147243	hypothetical protein	GO:0003674(molecular_function)	GO:0008150(biological_process)	GO:0012505(endomembrane system)
A_84_P793001	0.0644315	-0.747512	-0.93577	-0.752538	0.0615796	1.54968	0.541957	0.897872	0.0419248	1.0622	1.39012	0.918804	TC280847	AT1G17420.1	NM_101603	LOX3 (Lipoxygenase 3); iron ion binding / lipoxygenase/ metal ion binding / oxidoreductase, acting on single donors with incorporation of molecular oxygen, incorporation of two atoms of oxygen	GO:0005506(iron ion binding)	GO:0006952(defense response)	GO:0009507(chloroplast)	GO:0009611(response to wounding)	GO:0009695(jasmonic acid biosynthetic process)	GO:0016165(lipoxygenase activity)	GO:0016702(oxidoreductase activity, acting on single donors with incorporation of molecular oxygen, incorporation of two atoms of oxygen)	GO:0040007(growth)	GO:0046872(metal ion binding)
A_84_P21916	0.574604	1.79884	1.14612	1.43527	0.140889	1.55214	0.99423	1.34709	-0.0624545	2.293	2.16385	1.71075	TC301436	AT1G19250.1	NM_101783	FMO1 (FLAVIN-DEPENDENT MONOOXYGENASE 1); monooxygenase	GO:0004497(monooxygenase activity)	GO:0005792(microsome)	GO:0006118(electron transport)	GO:0009626(plant-type hypersensitive response)	GO:0009627(systemic acquired resistance)	GO:0009870(defense response signaling pathway, resistance gene-dependent)	GO:0010204(defense response signaling pathway, resistance gene-independent)	GO:0012505(endomembrane system)	GO:0031227(intrinsic to endoplasmic reticulum membrane)	GO:0042742(defense response to bacterium)	GO:0050832(defense response to fungus)	GO:0051707(response to other organism)
A_84_P21874	-0.0734309	-0.0931365	0.0198168	-0.0939829	-0.0626522	1.55456	0.860314	0.782977	0.0202142	1.12448	1.53721	0.69147	TC291890	AT1G27730.1	NM_102538	STZ (SALT TOLERANCE ZINC FINGER); nucleic acid binding / transcription factor/ zinc ion binding	GO:0003676(nucleic acid binding)	GO:0003700(transcription factor activity)	GO:0005634(nucleus)	GO:0006979(response to oxidative stress)	GO:0008270(zinc ion binding)	GO:0009409(response to cold)	GO:0009414(response to water deprivation)	GO:0009611(response to wounding)	GO:0009644(response to high light intensity)	GO:0009651(response to salt stress)	GO:0009737(response to abscisic acid stimulus)	GO:0010117(photoprotection)	GO:0010200(response to chitin)	GO:0015979(photosynthesis)	GO:0016564(transcription repressor activity)	GO:0035264(multicellular organism growth)
A_84_P851910	0.33693	0.134714	-0.299955	-0.293218	0.00956988	1.55541	0.823362	0.407292	-0.087602	1.66885	1.2935	0.924661	TC306930	AT3G26510.3	NM_202636	octicosapeptide/Phox/Bem1p (PB1) domain-containing protein	GO:0008150(biological_process)
A_84_P137619	-0.00505309	0.144695	0.279468	0.107983	0.0116133	1.56005	0.839065	0.695694	-0.00617192	1.46995	1.4684	1.02003	TC306530	AT5G54490.1	NM_124829	PBP1 (PINOID-BINDING PROTEIN 1); calcium ion binding	GO:0005509(calcium ion binding)	GO:0005515(protein binding)	GO:0005575(cellular_component)	GO:0005829(cytosol)	GO:0006457(protein folding)	GO:0009733(response to auxin stimulus)
A_84_P18989	0.416132	1.21064	1.52828	1.39321	-0.0283127	1.5622	1.63075	1.572	0.049902	0.931916	1.07722	0.778719	TC288578	AT1G16420.1	NM_101508	ATMC8 (METACASPASE 8); caspase	GO:0005575(cellular_component)	GO:0006508(proteolysis)	GO:0030693(caspase activity)
A_84_P543604	-0.230339	0.924395	0.833212	0.946259	0.0139766	1.56523	0.810998	1.34638	0.008844	1.99656	2.61481	1.7653		AT1G47400.1	NM_103634	hypothetical protein	GO:0003674(molecular_function)	GO:0005575(cellular_component)	GO:0008150(biological_process)
A_84_P507017	0.474832	-0.311955	-0.607394	0.554093	-0.0668168	1.56817	0.829284	1.2479	0.803504	2.25181	2.1471	2.202	NP237418	AT5G44990.1	NM_001125904	hypothetical protein	GO:0003674(molecular_function)	GO:0005575(cellular_component)	GO:0008150(biological_process)
A_84_P22377	-0.075692	-0.752535	-0.291519	-0.52906	-0.0230861	1.58508	0.669844	0.799535	0.0120467	0.837851	1.5022	0.654397	TC288816	AT4G30430.1	NM_119189	TET9 (TETRASPANIN9)	GO:0003674(molecular_function)	GO:0007568(aging)	GO:0012505(endomembrane system)	GO:0016021(integral to membrane)
A_84_P15868	0.373922	0.0337873	0.673654	0.107489	-0.0500097	1.58521	0.938728	1.3557	0.0133964	1.12748	1.99157	0.918359	TC293164	AT5G22380.1	NM_122143	ANAC090 (Arabidopsis NAC domain containing protein 90); transcription factor	GO:0003700(transcription factor activity)	GO:0005575(cellular_component)	GO:0007275(multicellular organismal development)
A_84_P787273	0.500548	0.581221	1.20768	1.39629	0.153498	1.58651	0.744429	2.00932	-0.0183706	0.737257	1.26895	0.616722	TC293448	AT5G24600.1	NM_122368	hypothetical protein	GO:0008150(biological_process)
A_84_P21931	0.038315	0.0753629	0.16063	0.171677	0.0183727	1.59475	0.802075	0.940758	-0.0314785	0.626848	1.27883	0.698834	TC295205	AT1G28370.1	NM_102603	ATERF11/ERF11 (ERF domain protein 11); DNA binding / transcription factor/ transcription repressor	GO:0003677(DNA binding)	GO:0003700(transcription factor activity)	GO:0005634(nucleus)	GO:0006355(regulation of transcription, DNA-dependent)	GO:0009873(ethylene mediated signaling pathway)	GO:0016564(transcription repressor activity)
A_84_P11694	0.100281	-0.0466886	0.0224998	0.211709	0.0467857	1.59947	0.915671	1.25697	-0.000643306	0.947762	1.71143	0.766308	TC297401	AT3G01830.1	NM_111049	calmodulin-related protein, putative	GO:0005509(calcium ion binding)	GO:0005575(cellular_component)	GO:0008150(biological_process)
A_84_P11470	0.0352012	0.0599577	0.242192	0.0317104	0.0450413	1.60136	0.864242	0.900582	-0.0316699	1.10459	1.17705	0.743037	TC299781	AT1G66400.1	NM_105311	calmodulin-related protein, putative	GO:0005509(calcium ion binding)	GO:0005575(cellular_component)	GO:0008150(biological_process)
A_84_P823733	-0.0743774	0.0777256	0.645165	0.198157	0.0357547	1.60462	0.700205	0.95242	-0.020779	0.608089	1.02124	0.280982	TC289121	AT3G28340.1	NM_113753	GATL10 (Galacturonosyltransferase-like 10); polygalacturonate 4-alpha-galacturonosyltransferase/ transferase, transferring hexosyl groups	GO:0012505(endomembrane system)	GO:0016051(carbohydrate biosynthetic process)	GO:0016758(transferase activity, transferring hexosyl groups)	GO:0047262(polygalacturonate 4-alpha-galacturonosyltransferase activity)
A_84_P68884	-0.0121742	1.57956	0.844249	1.90173	-0.0365924	1.60684	0.353787	1.41089	0.00638417	2.4506	2.21061	2.61975	TC294840	AT4G21840.1	NM_118304	methionine sulfoxide reductase domain-containing protein / SelR domain-containing protein	GO:0005575(cellular_component)	GO:0008113(peptide-methionine-(S)-S-oxide reductase activity)	GO:0008150(biological_process)
A_84_P611298	0.444396	0.0457769	-0.127268	-0.242616	-0.0322098	1.61052	0.750329	1.10616	-0.00506469	1.67072	1.94774	1.56836	TC292901	AT2G04515.1	NM_147244	hypothetical protein	GO:0003674(molecular_function)	GO:0008150(biological_process)	GO:0012505(endomembrane system)
A_84_P113182	0.0326355	-0.259545	-0.139703	0.102547	-0.00736367	1.61098	1.2183	1.58154	0.00720268	1.15677	1.56016	1.01712	TC295456	AT4G39670.1	NM_120127	glycolipid binding / glycolipid transporter	GO:0005737(cytoplasm)	GO:0017089(glycolipid transporter activity)	GO:0046836(glycolipid transport)	GO:0051861(glycolipid binding)
A_84_P156125	-0.0986134	-0.675497	-0.290137	-0.780928	-0.0126882	1.62834	1.14585	0.896659	0.0263929	1.39376	1.58539	0.925386	TC292436	AT3G61190.1	NM_115983	BAP1 (BON ASSOCIATION PROTEIN 1)	GO:0005515(protein binding)	GO:0005543(phospholipid binding)	GO:0009266(response to temperature stimulus)	GO:0009408(response to heat)	GO:0009409(response to cold)	GO:0009611(response to wounding)	GO:0009751(response to salicylic acid stimulus)	GO:0016020(membrane)	GO:0019725(cellular homeostasis)	GO:0031348(negative regulation of defense response)
A_84_P22703	-0.362733	-1.07963	-1.06046	-1.15561	0.0733534	1.63067	0.0897648	0.925065	-0.0863738	0.722161	-0.212871	0.0631956	NP229947	AT1G31060.1	NM_102844	hypothetical protein	GO:0003674(molecular_function)	GO:0005575(cellular_component)	GO:0008150(biological_process)
A_84_P820750	0.107821	-0.363798	-0.08888	-0.314302	0.138707	1.6309	0.947923	0.84746	0.00107981	0.736606	0.929495	0.147533	TC289089	AT1G23710.1	NM_102219	hypothetical protein	GO:0003674(molecular_function)	GO:0005575(cellular_component)	GO:0008150(biological_process)
A_84_P835781	0.757589	-0.323928	-0.0267121	-0.00840199	0.0269173	1.63562	0.860323	1.27289	-0.00126522	0.52517	1.04653	-0.334171	TC310617	AT2G17660.1	NM_127320	nitrate-responsive NOI protein, putative	GO:0003674(molecular_function)	GO:0005575(cellular_component)	GO:0010167(response to nitrate)
A_84_P785348	0.186155	-0.344879	0.0278215	-0.348168	-0.0103171	1.6391	0.820896	0.557744	0.0207318	1.31411	1.42186	0.825568	NP225566	AT5G51190.1	NM_124498	AP2 domain-containing transcription factor, putative	GO:0003677(DNA binding)	GO:0003700(transcription factor activity)	GO:0005634(nucleus)	GO:0006355(regulation of transcription, DNA-dependent)
A_84_P849144	-0.00400631	-0.645454	-0.311508	-0.631405	-0.0233429	1.64464	1.089	0.988147	0.0130133	1.11317	1.46401	0.692082	NP589776	AT5G41750.2	NM_123540	disease resistance protein (TIR-NBS-LRR class), putative	GO:0000166(nucleotide binding)	GO:0004888(transmembrane receptor activity)	GO:0005515(protein binding)	GO:0005524(ATP binding)	GO:0006952(defense response)	GO:0017111(nucleoside-triphosphatase activity)	GO:0031224(intrinsic to membrane)
A_84_P755909	0.498743	-0.214674	-0.291993	-0.553964	0.156843	1.64809	0.374315	0.137737	0.0987583	1.07348	-0.18589	-0.0951897		AT2G06760.1		pseudo
A_84_P20462	0.0717342	0.047205	-0.352609	-0.395487	-0.0112752	1.6518	0.318984	0.0410703	0.0022469	1.20932	1.521	0.370406	TC295539	AT4G25490.1	NM_118681	CBF1 (C-REPEAT/DRE BINDING FACTOR 1); DNA binding / transcription activator/ transcription factor	GO:0003677(DNA binding)	GO:0003700(transcription factor activity)	GO:0005634(nucleus)	GO:0009409(response to cold)	GO:0009414(response to water deprivation)	GO:0009631(cold acclimation)	GO:0016563(transcription activator activity)
A_84_P784166	0.0618593	-0.602016	0.0945039	-0.534743	-0.0166566	1.65339	0.737995	0.904697	0.0201348	0.0128635	0.713102	-0.411325	TC283689	AT5G45340.2	NM_123902	CYP707A3 (cytochrome P450, family 707, subfamily A, polypeptide 3); oxygen binding	GO:0009414(response to water deprivation)	GO:0009639(response to red or far red light)	GO:0010295((+)-abscisic acid 8'-hydroxylase activity)	GO:0012505(endomembrane system)	GO:0019825(oxygen binding)	GO:0046345(abscisic acid catabolic process)
A_84_P17582	0.169854	-0.339759	-0.00781448	-0.346689	-0.0296683	1.66258	0.557456	0.808151	0.0143584	1.04886	1.56073	0.504751	TC284643	AT4G11280.1	NM_117199	ACS6 (1-AMINOCYCLOPROPANE-1-CARBOXYLIC ACID (ACC) SYNTHASE 6)	GO:0005575(cellular_component)	GO:0008631(induction of apoptosis by oxidative stress)	GO:0009605(response to external stimulus)	GO:0009611(response to wounding)	GO:0009612(response to mechanical stimulus)	GO:0009693(ethylene biosynthetic process)	GO:0009723(response to ethylene stimulus)	GO:0009733(response to auxin stimulus)	GO:0009753(response to jasmonic acid stimulus)	GO:0016847(1-aminocyclopropane-1-carboxylate synthase activity)
A_84_P141659	0.35914	-0.241713	-0.171984	0.150242	-0.00292049	1.66261	0.881135	1.43886	0.0314208	0.477267	1.51971	0.149676	TC288918	AT4G01360.1	NM_116366	hypothetical protein	GO:0003674(molecular_function)	GO:0008150(biological_process)
A_84_P756652	-0.00389539	-0.751133	0.0350122	-0.603658	0.0734053	1.6652	1.27516	0.881568	0.0499504	1.03702	1.01337	0.335718	TC297539	AT2G35710.3	NM_201879	glycogenin glucosyltransferase (glycogenin)-related	GO:0009058(biosynthetic process)	GO:0012505(endomembrane system)	GO:0016051(carbohydrate biosynthetic process)	GO:0016757(transferase activity, transferring glycosyl groups)	GO:0016758(transferase activity, transferring hexosyl groups)
A_84_P561097	-0.0424092	-0.0496482	0.370366	0.146718	-0.0447892	1.67225	1.26495	0.935683	0.0266213	0.850838	1.21431	0.499557	TC304714	AT5G46295.1	NM_123999	hypothetical protein	GO:0003674(molecular_function)	GO:0008150(biological_process)
A_84_P820417	0.0469896	0.16046	0.320938	0.0415584	0.010165	1.67397	0.904958	0.723108	0.0507616	1.33452	1.74486	1.03811	TC289776	AT4G17490.1	NM_117854	ATERF6 (ETHYLENE RESPONSIVE ELEMENT BINDING FACTOR 6); DNA binding / transcription factor	GO:0003677(DNA binding)	GO:0003700(transcription factor activity)	GO:0005634(nucleus)	GO:0006355(regulation of transcription, DNA-dependent)	GO:0009873(ethylene mediated signaling pathway)
A_84_P798286	0.313297	-1.012	-1.21029	-0.940193	0.124305	1.67442	0.886227	0.482951	0.0853538	0.659518	0.648161	0.0692582		AT3G16860.1	NM_112562	COBL8 (COBRA-LIKE PROTEIN 8 PRECURSOR)	GO:0008150(biological_process)	GO:0031225(anchored to membrane)
A_84_P102986	0.0969904	-0.199068	0.22314	-0.271458	0.0467091	1.67528	0.907802	1.01753	0.0728781	0.5172	0.741956	-0.014293	TC308062	AT2G27080.1	NM_128266	harpin-induced protein-related / HIN1-related / harpin-responsive protein-related	GO:0003674(molecular_function)	GO:0005575(cellular_component)	GO:0008150(biological_process)
A_84_P12143	0.13074	-0.599961	0.136407	-0.44604	0.0375713	1.67642	0.672546	1.01257	0.0133993	-0.0803461	0.693755	-0.512615	TC283689	AT5G45340.1	NM_180805	CYP707A3 (cytochrome P450, family 707, subfamily A, polypeptide 3); oxygen binding	GO:0009414(response to water deprivation)	GO:0009639(response to red or far red light)	GO:0010295((+)-abscisic acid 8'-hydroxylase activity)	GO:0012505(endomembrane system)	GO:0019825(oxygen binding)	GO:0046345(abscisic acid catabolic process)
A_84_P21275	0.0474865	-0.104908	0.310712	-0.0808598	0.0138451	1.67757	1.0057	1.15235	0.0109098	1.04428	1.51054	0.975987	TC308142	AT3G50930.1	NM_114953	AAA-type ATPase family protein	GO:0005524(ATP binding)	GO:0005739(mitochondrion)	GO:0009536(plastid)	GO:0016887(ATPase activity)
A_84_P788408	0.522687	-0.52293	-0.254351	0.683936	0.041933	1.68121	0.713922	1.45486	-0.00472042	0.430338	0.937017	1.0764	TC291907	AT2G22760.1	NM_127841	basic helix-loop-helix (bHLH) family protein	GO:0003677(DNA binding)	GO:0003700(transcription factor activity)	GO:0005634(nucleus)	GO:0045449(regulation of transcription)
A_84_P754390	0.775189	-0.00230752	0.152443	0.0648516	-0.085402	1.68493	0.64929	1.05954	-0.102115	0.830438	1.46758	0.587315		AT1G67856.1	NM_001124093	protein binding / zinc ion binding	GO:0005515(protein binding)	GO:0008270(zinc ion binding)
A_84_P92299	0.0909059	0.146732	0.394863	0.304024	0.0406561	1.69136	0.21024	0.970933	-0.0506694	1.23796	2.19289	0.99107	TC309956	AT1G73010.1	NM_105959	phosphoric monoester hydrolase	GO:0005575(cellular_component)	GO:0008152(metabolic process)	GO:0016791(phosphatase activity)
A_84_P11564	0.95625	4.03026	3.02876	3.69683	-0.069981	1.69162	1.29446	1.42767	0.144268	-0.310738	-0.28747	0.942464	TC293668	AT1G64160.1	NM_105089	disease resistance-responsive family protein / dirigent family protein	GO:0003674(molecular_function)	GO:0006952(defense response)	GO:0009807(lignan biosynthetic process)	GO:0012505(endomembrane system)
A_84_P211588	0.493129	0.0957353	0.448655	0.294422	0.0387058	1.69372	1.13284	1.02731	0.00580511	0.120167	0.543278	0.219016	TC293337	AT4G24110.1	NM_118543	hypothetical protein	GO:0003674(molecular_function)	GO:0005575(cellular_component)	GO:0008150(biological_process)
A_84_P798344	0.828879	0.435189	0.573952	0.923559	0.165617	1.69711	1.00086	0.937816	-0.232896	0.754173	0.160422	1.12235		EG492234
A_84_P506696	0.36523	-0.948443	-1.12623	-1.24888	0.134046	1.70081	0.206864	0.219175	-0.131143	0.731209	0.0969374	-0.316921	NP208456	AT3G42780.1	NM_114146	hypothetical protein	GO:0003674(molecular_function)	GO:0005575(cellular_component)	GO:0008150(biological_process)
A_84_P231139	0.784929	0.472076	-0.135924	-0.141924	0.290043	1.70183	1.10983	0.909431	0.0731493	0.982688	0.365237	1.42915	TC292575	AT2G42060.1	NM_129769	CHP-rich zinc finger protein, putative	GO:0005575(cellular_component)	GO:0007242(intracellular signaling cascade)
A_84_P819483	0.1337	-0.0653562	0.226335	-0.107011	0.00221905	1.70519	0.802241	0.808045	0.00363333	1.05654	1.3055	0.757808	TC294166	AT1G72920.1	NM_105950	disease resistance protein (TIR-NBS class), putative	GO:0004888(transmembrane receptor activity)	GO:0006952(defense response)	GO:0031224(intrinsic to membrane)
A_84_P603529	1.04199	1.95238	0.283152	-0.0587957	-0.0817312	1.70719	1.18556	0.162666	0.0573699	1.18111	0.776624	-0.34661	NP211105	AT3G44950.1	NM_114364	glycine-rich protein	GO:0003674(molecular_function)	GO:0005575(cellular_component)	GO:0008150(biological_process)
A_84_P151538	0.46918	-1.00723	-1.21334	-0.225302	-0.0422476	1.71534	0.401726	1.59618	0.462178	2.19928	2.48775	2.25832	TC285237	AT1G66570.1	NM_001036165	ATSUC7 (SUCROSE-PROTON SYMPORTER 7); carbohydrate transmembrane transporter/ sucrose:hydrogen symporter/ sugar:hydrogen ion symporter	GO:0005351(sugar:hydrogen symporter activity)	GO:0006810(transport)	GO:0008506(sucrose:hydrogen symporter activity)	GO:0015144(carbohydrate transmembrane transporter activity)	GO:0015770(sucrose transport)	GO:0016020(membrane)
A_84_P178774	1.08665	-0.82546	-0.0662054	0.0231297	0.0291596	1.718	1.86136	2.12002	0.263429	2.61474	2.87886	1.96395	NP966106	AT2G41240.1	NM_129689	BHLH100; DNA binding / transcription factor	GO:0003677(DNA binding)	GO:0003700(transcription factor activity)	GO:0005634(nucleus)	GO:0045449(regulation of transcription)
A_84_P579612	-0.00904033	-0.536702	-0.433463	-0.767984	-0.0142246	1.72164	0.786363	0.811341	0.0393976	1.29997	1.6	0.730251	TC299058	AT4G27652.1	NM_118902	hypothetical protein	GO:0003674(molecular_function)	GO:0008150(biological_process)
A_84_P594418	0.264593	-0.382715	-0.109297	-0.0663125	0.0442408	1.73251	1.11349	1.47787	-0.040805	0.583676	1.06932	-0.305233		AT2G17660.1	NM_127320	nitrate-responsive NOI protein, putative	GO:0003674(molecular_function)	GO:0005575(cellular_component)	GO:0010167(response to nitrate)
A_84_P845967	0.00946831	0.24047	-1.00222	-0.0883366	0.0101983	1.73377	-0.0129004	1.43397	0.0395526	1.71282	1.80047	2.09232	TC294674	AT5G22570.1	NM_122163	WRKY38 (WRKY DNA-binding protein 38); transcription factor	GO:0003700(transcription factor activity)	GO:0005634(nucleus)	GO:0006355(regulation of transcription, DNA-dependent)
A_84_P17904	0.314245	-0.0696531	0.0729336	-0.590854	-0.138902	1.73392	0.555464	1.05912	0.0400766	1.34616	1.94763	0.506937	NP305859	NP305859
[truncated: 144 more rows]

## Sheet: Mc24h-up
Type	without aphid	M. cerasi	M. persicae	R. padi	without aphid	M. cerasi	M. persicae	R. padi	without aphid	M. cerasi	M. persicae	R. padi
[truncated: 441 more rows]

[truncated: 12 more sheets: Mp3h-down, Mp6h-down, Mp24h-down, Mp3h-up, Mp6h-up, Mp24h-up, Rp-down-3h, Rp-down-6h, Rp-down-24h, Rp-up-3h, Rp-up-6h, Rp-up-24h]
