# Supplementary material for: Characterization of Arabidopsis Transcriptional Responses to Different Aphid Species Reveals Genes that Contribute to Host Susceptibility and Non-host Resistance
Source: PLoS Pathog. 2015 May 20;11(5):e1004918. doi: 10.1371/journal.ppat.1004918 (PMC4439036; doi:10.1371/journal.ppat.1004918)
Supplement: S10 Table — The Gene Ontology (GO) and the Munich Information Center for Protein Sequences (MIPS) annotations and the terms related to these annotations are mentioned in the first and the second column. The frequency of these GO/MIPS in our set and in the whole-annotated genome, p-values and genes mapped in these groups are also given. (XLSX) [file ppat.1004918.s020.xlsx]

## Sheet: Legend
Table S10. Gene Ontology enrichment analyses for the 96 genes with opposite expression profiles during host, adapted, or nonhost interactions.
The Gene Ontology (GO) and the Munich Information Center for Protein Sequences (MIPS) annotations and the term related to these annotations are mentioned in the first and the second column.
The frequency of these GO/MIPS in our set and in the whole-annotated genome, p-values and genes mapped in these group are also given.

## Sheet: 96 genes
Gene Ontology biological process
	Term	Observed Frequency	Expected Frequency	p-value	Genes
GO:0050896	response to stimulus	0.341	0.148	0.00152	AT1G31540|AT3G02480|AT2G40460|AT5G01810|AT5G59310|AT5G45830|AT5G59320|AT5G40020|AT5G24530|AT2G47770|AT3G20340|AT4G16740|AT5G24780|AT5G59220|AT5G64660|AT5G67480|AT4G12490|AT1G03010|AT4G37150|AT5G45340|AT2G29090|AT1G70850|AT4G23810|AT1G17420|AT1G02450|AT5G22570|AT2G24850|AT3G30775|AT3G17800
GO:0006950	response to stress	0.224	0.084	0.00432	AT1G31540|AT3G02480|AT5G59310|AT5G59320|AT2G47770|AT3G20340|AT4G16740|AT5G24780|AT5G59220|AT4G12490|AT4G37150|AT5G45340|AT1G70850|AT4G23810|AT1G17420|AT1G02450|AT5G22570|AT2G24850|AT3G30775
GO:0009607	response to biotic stimulus	0.129	0.024	0.00152	AT1G17420|AT5G40020|AT5G24530|AT4G12490|AT2G40460|AT1G02450|AT4G37150|AT5G22570|AT4G16740|AT1G70850|AT4G23810
GO:0006629	lipid metabolic process	0.129	0.029	0.00291	AT5G24140|AT1G17420|AT1G54020|AT4G37150|AT5G58860|AT5G45340|AT4G16740|AT4G18270|AT2G29090|AT1G45201|AT5G37690
GO:0051707	response to other organism	0.118	0.022	0.00284	AT1G17420|AT5G40020|AT5G24530|AT4G12490|AT2G40460|AT1G02450|AT4G37150|AT5G22570|AT4G16740|AT4G23810
GO:0051704	multi-organism process	0.118	0.024	0.00291	AT1G17420|AT5G40020|AT5G24530|AT4G12490|AT2G40460|AT1G02450|AT4G37150|AT5G22570|AT4G16740|AT4G23810
GO:0019748	secondary metabolic process	0.082	0.015	0.00806	AT5G45340|AT4G16740|AT5G24530|AT1G65860|AT2G29090|AT1G62560|AT5G58860
GO:0016051	carbohydrate biosynthetic process	0.071	0.01	0.00646	AT1G65860|AT1G23870|AT3G30720|AT2G35710|AT1G62560|AT2G22190
GO:0071702	organic substance transport	0.071	0.01	0.00806	AT5G59310|AT2G37870|AT5G01870|AT3G47420|AT4G12490|AT3G22600
GO:0006869	lipid transport	0.059	0.006	0.00624	AT5G59310|AT2G37870|AT3G22600|AT5G01870|AT4G12490
GO:0034637	cellular carbohydrate biosynthetic process	0.059	0.007	0.00992	AT1G65860|AT1G23870|AT3G30720|AT1G62560|AT2G22190
GO:0016138	glycoside biosynthetic process	0.047	0.003	0.00432	AT1G65860|AT1G62560|AT1G23870|AT2G22190
GO:0016137	glycoside metabolic process	0.047	0.004	0.00806	AT1G65860|AT1G23870|AT1G62560|AT2G22190
GO:0006714	sesquiterpenoid metabolic process	0.035	0.001	0.00435	AT5G45340|AT4G16740|AT2G29090
GO:0051761	sesquiterpene metabolic process	0.035	0.001	0.00435	AT5G45340|AT4G16740|AT2G29090
GO:0042214	terpene metabolic process	0.035	0.002	0.00992	AT4G16740|AT2G29090|AT5G45340
GO Molecular Function assignments
	Term	Observed Frequency	Expected Frequency	p-value	Genes
GO:0003824	catalytic activity	0.552	0.325	0.000534	AT1G03090|AT4G18270|AT5G24530|AT2G24850|AT5G38130|AT2G37580|AT1G31540|AT5G44400|AT4G37410|AT2G29350|AT4G29740|AT5G59130|AT2G22190|AT5G52320|AT5G24780|AT1G15040|AT5G24140|AT4G37150|AT2G36780|AT1G32350|AT2G35710|AT5G01810|AT1G60190|AT5G56870|AT5G37690|AT3G45300|AT2G27420|AT1G45201|AT1G62560|AT5G64660|AT2G36880|AT5G45340|AT1G26820|AT1G17420|AT1G73600|AT3G30775|AT5G10760|AT1G54020|AT5G67280|AT4G16740…
GO:0016491	oxidoreductase activity	0.195	0.058	0.000534	AT5G24140|AT5G44400|AT2G45570|AT4G37410|AT5G58860|AT2G29350|AT5G45340|AT4G29740|AT1G65860|AT2G29090|AT1G32350|AT1G17420|AT5G24530|AT5G52320|AT3G45300|AT3G30775|AT1G62560
GO:0004497	monooxygenase activity	0.103	0.012	0.000238	AT5G24140|AT5G45340|AT1G65860|AT2G29090|AT2G45570|AT4G37410|AT5G52320|AT1G62560|AT5G58860
GO:0016705	oxidoreductase activity, acting on paired donors, with incorporation or reduction of molecular oxygen	0.08	0.008	0.000534	AT1G65860|AT2G29090|AT5G24140|AT5G45340|AT5G24530|AT1G62560|AT5G58860
GO:0008289	lipid binding	0.069	0.009	0.00271	AT5G59310|AT5G59320|AT2G37870|AT3G22600|AT5G01870|AT4G12490
GO:0019825	oxygen binding	0.069	0.009	0.00271	AT2G29090|AT5G45340|AT2G45570|AT4G37410|AT5G52320|AT5G58860
GO:0080105	6-methylthiopropyl glucosinolate S-oxygenase activity	0.023	0	0.00261	AT1G62560|AT1G65860
GO:0010295	(+)-abscisic acid 8'-hydroxylase activity	0.023	0	0.00271	AT5G45340|AT2G29090
GO:0080102	3-methylthiopropyl glucosinolate S-oxygenase activity	0.023	0	0.00271	AT1G62560|AT1G65860
GO:0080103	4-methylthiopropyl glucosinolate S-oxygenase activity	0.023	0	0.00271	AT1G62560|AT1G65860
GO:0080104	5-methylthiopropyl glucosinolate S-oxygenase activity	0.023	0	0.00271	AT1G62560|AT1G65860
GO:0080106	7-methylthiopropyl glucosinolate S-oxygenase activity	0.023	0	0.00271	AT1G62560|AT1G65860
GO:0080107	8-methylthiopropyl glucosinolate S-oxygenase activity	0.023	0	0.00349	AT1G62560|AT1G65860
Functional classification by the Munich Information Center for Protein Sequences (MIPS)
	Term	Observed Frequency	Expected Frequency	p-value	Genes
16.09	lipid binding	0.066	0.005	0.00164	AT5G59310|AT5G59320|AT2G37870|AT3G22600|AT5G01870|AT4G12490
16.25	oxygen binding	0.066	0.009	0.00586	AT2G29090|AT5G45340|AT2G45570|AT4G37410|AT5G52320|AT5G58860
20.01	transported compounds (substrates)	0.198	0.071	0.00375	AT5G01870|AT4G12490|AT2G40460|AT5G44400|AT2G45570|AT3G51895|AT4G37410|AT5G59310|AT4G18270|AT1G65860|AT5G16530|AT1G32350|AT2G37870|AT3G47420|AT3G22600|AT5G52320|AT1G79520|AT1G62560
20.01.13	lipid/fatty acid transport	0.055	0.005	0.00375	AT5G59310|AT4G12490|AT2G37870|AT3G22600|AT5G01870
