# Supplementary material for: Characterization of Arabidopsis Transcriptional Responses to Different Aphid Species Reveals Genes that Contribute to Host Susceptibility and Non-host Resistance
Source: PLoS Pathog. 2015 May 20;11(5):e1004918. doi: 10.1371/journal.ppat.1004918 (PMC4439036; doi:10.1371/journal.ppat.1004918)
Supplement: S11 Table — Name, description and sequence are given for each primer used. (XLSX) [file ppat.1004918.s021.xlsx]

## Sheet: Legend
Table S11. Knock-out lines used for the infestation tests.
NASC ID number, name of the lines and description are given for knock lines used

## Sheet: NASC lines
NASC ID	Name	Description	Background	References
N9555	AtRbohD3	AT5G47910.1-NADPH oxidase D	Col-0	Torres et al.,2002
N9557	AtRbohF3	AT1G64060.1-NADPH oxidase F	Col-0	Torres et al.,2002
N676094	SALK_087202C	AT1G15040.1-GAT-glutamine amidotransferase-like superfamily protein	Col-0
N670466	SALK_027238C	AT4G26260.2-MIOX4-myo-inositol oxygenase 4	Col-0
N669661	SALK_047826C	AT3G02480.1-ABA-responsive protein-related-Late embryogenesis abundant protein (LEA) family	Col-0
N856176	WiscDsLox444F7	AT5G24780.1-ATVSP1-vegetative storage protein 1	Col-2	segregated
N859628	SALK_076990 (AT)	AT3G21550.1 -hypothetical protein-2	Col-0
N681138	SALK_051354C	AT5G16530.1-PIN5-Auxin efflux carrier family protein	Col-0
N683822	SALK_012094	AT5G24140.1-SQP2-squalene monooxygenase 2	Col-0
N678943	SALK_108841C	AT2G24850.1-TAT3 (TYROSINE AMINOTRANSFERASE 3); transaminase	Col-0
N676094	SALK_087202C	AT1G15040.1-GAT-glutamine amidotransferase-like superfamily protein-1188	Col-0
N552802	SALK_052802	AT3G15534.1-unknown-protein-4	Col-0	segregated
n528782	SALK_028782	AT3G09450.1-hypothetical_protein 1-Fusaric acid resistance protein	Col-0	segregated
N669969	SALK_097835	AT2G47770.1- benzodiazepine receptor-related-TSPO(outer membrane tryptophan-rich sensory protein)-related	Col-0
N858252	WiscDsLox489-492C21	WRKY38-WRKY DNA-binding protein 38	Col-0	segregated
