# Supplementary material for: Characterization of Arabidopsis Transcriptional Responses to Different Aphid Species Reveals Genes that Contribute to Host Susceptibility and Non-host Resistance
Source: PLoS Pathog. 2015 May 20;11(5):e1004918. doi: 10.1371/journal.ppat.1004918 (PMC4439036; doi:10.1371/journal.ppat.1004918)
Supplement: S12 Table — NASC ID number, name of the lines and description are given for each knock-out line. (XLSX) [file ppat.1004918.s022.xlsx]

## Sheet: Legend
Table S12. Primers used for the RT-qPCR validation.
Name of the primer, description and sequence are given for each primer used

## Sheet: Primers
Primers used for the qPCR validation
Primer name	Description	Sequence	Efficency of the primers
GAT-qPCR-F	AT1G15040.1-GAT-glutamine amidotransferase-like superfamily protein	GTTTTGTGCCGATGGCTTAT	1.0041
GAT-qPCR-R		ACTAAAGCGCAGCCTGGATA
BenzoR-qPCR-F	AT2G47770.1- benzodiazepine receptor-related-TSPO(outer membrane tryptophan-rich sensory protein)-related	CTATGGCCGAGACAGAGAGG	0.9164
BenzoR-qPCR-R		GGATCCACGACGAGGACTTA
ABA.R-qPCR-F	AT3G02480.1-ABA-responsive protein-related-Late embryogenesis abundant protein (LEA) family	ACAAGCAAAACGCGAGCTAC	1.0466
ABA.R-qPCR-R		CTTTTGTTCATGCCGGTCTT
Hypo1-AT3G09450-qPCR-F	AT3G09450.1-hypothetical_protein 1-Fusaric acid resistance protein	GAACCAACATACGGCGAAGT	1.1712
Hypo1-AT3G09450-qPCR-R		TGAAGCTAGAGCCACAGCAA
Hypo4-AT3G15534-qPCR-F	AT3G15534.1-unknown-protein-4	GGTTGACCAGAAGAGGAAGG	0.9665
Hypo4-AT3G15534-qPCR-R		TTTAAGAACAGAGCCGCAAAA
Hypo2-AT3G21550-qPCR-F	AT3G21550.1 -unknown-protein-2-AtDMP2 | DUF679 domain membrane protein 2	TGCCTTCTCTTGTTGCTT	0.938
Hypo2-AT3G21550-qPCR-R		CAATTCACGGTGTTTGCATC
TBL26-qPCR-F	AT4G01080.1-TBL26-TRICHOME BIREFRINGENCE-LIKE 26	GGCTTTTATCGGTGATTCCA	0.9244
TBL26-qPCR-R		CAAGCTGGTCGAGGTAAAGC
Miox4-qPCR-F	AT4G26260.2-MIOX4-myo-inositol oxygenase 4	TCCACAATTCGGAGGACTTC	1.0276
Miox4-qPCR-R		CCGTTTTCTTTAGCCACCAG
PIN5-qPCR-F	AT5G16530.1-PIN5-Auxin efflux carrier family protein	TCGCATGGGCTTTTATTTCT	1.0478
PIN5-qPCR-R		GGTCCGGCAATAAACTTCAA
WRKY38-qPCR-F	AT5G22570.1-WRKY38-WRKY DNA-binding protein 38	CCGGTTTACCGAACCACTTA	1.0204
WRKY38-qPCR-R		GGCTTTCCTTCTCCTGATCC
SQP2-qPCR-F	AT5G24140.1-SQP2-squalene monooxygenase 2	CGACATTGCCTTTTCCAGAT	0.9728
SQP2-qPCR-R		TATTTCTTCGCCTGCGCTAT
VSP1-qPCR-F	AT5G24780.1-ATVSP1-vegetative storage protein 1	CGAAAACCTCTTGGAACTCG	0.969
VSP1-qPCR-R		ACTTGCGTCAACTTCGATCC
Hypo-3-qPCR-F	AT4G01985.1-Hypothetical protein-3	TGGGAAAATTCGTGAGAAGG	0.9208
Hypo-3-qPCR-R		AACACCACCACTACCGCCTA
LEA-qPCR-F	AT1G52690.1-Late embryogenesis abundant protein/ LEA protein	GCAATCAAGAACAAGGCACA	1.0111
LEA-qPCR-R		TCAGTGCGAAGCCCTAAAGT
Transferase-qPCR-F	AT5G38130.1-Transferase family protein	CACGTTGGGAACCTTCAACT	1.1
Transferase-qPCR-R		CTCATATCCGCCGCTACATT
Ub22-F	AT5G10790-Ubiquitin carboxyl-terminal hydrolase 22	GCCAAAGCTGTGGAGAAAAG	1.0428	Jaouannet et al., 2013
Ub22-R		TGTTTAGGCGGAACGGATAC
AtEF1α-F	AT1G07920.1-AtEF1α elongation factor	TGCCGCAGGTGAATCAAAGG	1.0016	Hong et al, 2013
AtEF1α-R		CCCAATTACGAGAACAACGCTCTG
ACT2-F1	AT3G18780-Actin2	GATGAGGCAGGTCCAGGAATC	0.9672	De Vos et al.,2005
ACT2-R1		GTTTGTCACACACAAGTGCATC
TAT3-qPCR-F	AT2G24850.1-TAT3 (TYROSINE AMINOTRANSFERASE 3); transaminase	GGCATGGCTAACTCTTACGC	1.0298
TAT3-qPCR-R		AGTAGAATGTTGGCGGATGG
ATRBOHF-qPCR-F	AT1G64060.1-ATRBOHF	GGATTCGATCTCGGATTTCA	1.05	Kawarazaki et al., ‎2013
ATRBOHF-qPCR-R		CTCTATCACACCCCGTTGGT
ATRBOHD-qPCR-F	AT5G47910.1-ATRBOHD	CCTCAACAACACCACCTCCT	1.12	Kawarazaki et al., ‎2013
ATRBOHD-qPCR-R		GTAAGAGGCCGTTGGAATCA
Primers used for the homozygosis state of the Arabidopsis KO lines
Primer name	Description	Sequence	References
F171	AtrbohF-3	CTTCCGATATCCTTCAACCAACTC	Torres et al.,2002
F172		GAGATTGCCTTTATACTATAAGTG
dSpm1		CTTATTTCAGTAAGAGTGTGGGGTTTTGG
D122	AtrbohD-3	ATGAAAATGAGACGAGGCAATTC	Torres et al.,2002
D92b		GGATACTGATCATAGGCGTGGCTCCA
dSpm11		GGTGCAGCAAAACCCACACTTTTACTTC
LBb1.3	specific primer of pBIN-pROK2 for SALK lines	ATTTTGCCGATTTCGGAAC
GAT-SALK_087202-LP	AT1G15040.1-GAT-glutamine amidotransferase-like superfamily protein-1188	TCTATCTTTGGCTCTTGCAGG
GAT-SALK_087202-RP		CTGCAGTTTCATCCAGAGAGG
Miox-SALK_027238-LP	AT4G26260.2-MIOX4-myo-inositol oxygenase 4	TTTCGAGGACAAAACTCATGC
Miox-SALK_027238-RP		AATCCTCCGTCCAATTTCAAC
ABA-SALK_047826-LP	AT3G02480.1-ABA-responsive protein-related-Late embryogenesis abundant protein (LEA) family	AAGGACGAGGGAATCTAGCAG
ABA-SALK_047826-RP		AGACCTTAGTCTGGCCAGTGG
Hypo4-SALK_052802-LP	AT3G15534.1-unknown-protein-4	AGTTGGTAGACGCAGAACGAC
Hypo4-SALK_052802-RP		TCGTCGAAGTCTTCATATCGG
Hypo2-SALK_076990-LP	AT3G21550.1 -unknown-protein-2-AtDMP2 | DUF679 domain membrane protein 2	TGCTGATTCACTCACTATGAGC
Hypo2-SALK_076990-RP		TACCAGATCTTTCAACGACCG
Hypo1-SALK_028782-LP	AT3G09450.1-hypothetical_protein 1-Fusaric acid resistance protein	CAATTTGCTTCGTTTTTGCTC
Hypo1-SALK_028782-RP		TGCTGCACTGTTGATACTTGG
PIN5-SALK_051354-LP	AT5G16530.1-PIN5-Auxin efflux carrier family protein-1056	AGTAATCGATTGTGGCAAAGC
PIN5-SALK_051354-RP		TGTGGTTGTGGGAGAGAAGTC
LP-benz-SALK_097835	AT2G47770.1- benzodiazepine receptor-related-TSPO(outer membrane tryptophan-rich sensory protein)-related	CTTAGCTCGATTCCCGTATCC
RP-benz-SALK_097835		ACCTGAGCAGGGTAGACTTCC
LP-TAT3-SALK_108841	AT2G24850.1-TAT3 (TYROSINE AMINOTRANSFERASE 3); transaminase	TACCTGTTGGTGAACGAAAGG
RP-TAT3-SALK_108841		GCATGGCTAACTCTTACGCAC
LP-SQP2-SALK_012094	AT5G24140.1-SQP2-squalene monooxygenase 2	TGATGAAGTTCGTTGTGTTGC
RP-SQP2-SALK_012094		TGTGGCGATATAGTTCCTTCG
p745	Specific primer used of WiscDsLox lines	AACGTCCGCAATGTGTTATTAAGTTGTC
VSP1-WiscDsLox444F7-LP	AT5G24780.1-ATVSP1-vegetative storage protein 1	TTTGTTGCCTCCAAAATGTTC
VSP1-WiscDsLox444F7-RP		ATGGGAAAATGCGGAGATAAG
LP-wrky38-WiscDsLox489-492C21	AT5G22570.1-WRKY38-WRKY DNA-binding protein 38	ATTTGGTAAACCCAAATTGGC
RP-wrky38-WiscDsLox489-492C21		CGATGAAGGAGGATAAGAGCC
